# Supplementary material for: Insulin resistance alters cortical inhibitory neurons and microglia to exacerbate Alzheimer’s knock-in mouse phenotypes
Source: bioRxiv. 2025 Sep 10:2025.09.05.674487. Preprint. [Version 1] doi: 10.1101/2025.09.05.674487 (PMC12439948; doi:10.1101/2025.09.05.674487)
Supplement: Supplement 1 — Supplementary Table 1. Gene expression marker list. Marker genes were determined using Scanpy’s rank_gene_groups function, applying the Wilcoxon rank-sum test, with adjustment for multiple comparisons via the Benjamini-Hochberg method. [file media-1.xlsx]

## Sheet: marker_genes_major_cell types
names	scores	logfoldchanges	pvals	pvals_adj	pct_group	pct_rest	group
Slc38a2	46.9264	5.56708	0	0	0.944009	0.263836	ABCs
Bnc2	45.916	9.63058	0	0	0.892497	0.00882916	ABCs
Fbxl7	43.9018	6.78237	0	0	0.867861	0.0652674	ABCs
Foxp1	40.7993	3.20684	0	0	0.933931	0.543945	ABCs
Slc4a10	39.9965	3.72836	0	0	0.87458	0.449591	ABCs
Slc47a1	39.6018	10.8469	0	0	0.768197	0.00236485	ABCs
Foxp2	38.6549	4.64316	0	0	0.824188	0.14386	ABCs
Cped1	37.9671	6.05371	0	0	0.765957	0.0436956	ABCs
Malat1	37.8138	0.786474	0	0	1	1	ABCs
Eya2	35.2946	7.53803	7.10665e-273	1.67303e-269	0.692049	0.0123524	ABCs
Msi2	35.0508	3.30809	3.78849e-269	8.17556e-266	0.839866	0.346954	ABCs
Neat1	33.5171	3.90398	2.71701e-246	5.41228e-243	0.778275	0.171115	ABCs
Stk39	32.6201	3.50323	2.12998e-233	3.93985e-230	0.741321	0.264281	ABCs
Gpc6	32.3128	3.15637	4.62441e-229	7.4846e-226	0.81299	0.315101	ABCs
Tbx15	32.1969	7.90739	1.94983e-227	2.97016e-224	0.629339	0.00764074	ABCs
Nr3c2	30.6268	2.87022	5.38582e-206	6.3396e-203	0.771557	0.354925	ABCs
Ildr2	30.502	3.40756	2.45275e-204	2.76158e-201	0.702128	0.225879	ABCs
Col25a1	30.47	4.45027	6.50199e-204	7.01565e-201	0.659574	0.144058	ABCs
Adamtsl3	29.4009	7.89976	5.35319e-190	4.47181e-187	0.574468	0.00840901	ABCs
Nxn	29.2017	5.2324	1.84355e-187	1.49189e-184	0.596865	0.0399383	ABCs
Kcnb2	28.964	2.53722	1.86919e-184	1.34457e-181	0.795073	0.464722	ABCs
Tmtc1	28.7834	3.23861	3.46519e-182	2.42526e-179	0.676372	0.231059	ABCs
Phldb2	28.6336	5.70473	2.56556e-180	1.74836e-177	0.576708	0.0262234	ABCs
Slc23a2	28.5616	3.33554	2.01622e-179	1.3053e-176	0.670773	0.244275	ABCs
Mir99ahg	28.1895	2.12032	7.86669e-175	4.6299e-172	0.848824	0.542486	ABCs
Gulp1	27.626	4.90961	5.42461e-168	2.98884e-165	0.569989	0.0458864	ABCs
Dock5	27.4486	5.37744	7.21431e-166	3.66317e-163	0.557671	0.0286122	ABCs
Rspo3	26.7858	4.50038	4.73455e-158	2.18939e-155	0.56327	0.0734123	ABCs
Fkbp5	26.5881	4.19785	9.3263e-156	4.23708e-153	0.572228	0.08939	ABCs
Ust	26.5049	3.67531	8.51087e-155	3.67329e-152	0.595745	0.126291	ABCs
Cald1	26.3088	4.20162	1.52251e-152	6.46342e-150	0.56551	0.0682444	ABCs
Pbx3	26.0748	3.31984	7.04505e-150	2.76422e-147	0.619261	0.149249	ABCs
Ddx5	25.8185	1.75242	5.49568e-147	2.00445e-144	0.855543	0.619128	ABCs
Slit2	25.5726	3.4463	3.07949e-144	1.06329e-141	0.595745	0.167562	ABCs
Gm6260	25.0127	6.85917	4.44444e-138	1.45688e-135	0.492721	0.0133308	ABCs
Nfia	24.9757	2.46021	1.12314e-137	3.59071e-135	0.717805	0.307418	ABCs
Egfr	24.8582	4.58382	2.10918e-136	6.58063e-134	0.520717	0.0450641	ABCs
mt-Co3	24.8062	3.31211	7.6787e-136	2.36723e-133	0.604703	0.1857	ABCs
Alcam	24.4709	2.18888	3.01395e-132	8.97117e-130	0.744681	0.432335	ABCs
Slc26a7	24.0886	9.20501	3.29425e-128	9.58516e-126	0.468085	0.00205273	ABCs
Zfhx4	23.8643	3.5031	7.19285e-126	2.00286e-123	0.541993	0.117864	ABCs
Foxn3	23.7731	2.286	6.34708e-125	1.74855e-122	0.683091	0.321889	ABCs
mt-Atp6	23.717	3.15336	2.40556e-124	6.55729e-122	0.589026	0.19007	ABCs
Sh3pxd2a	23.6881	3.49296	4.78806e-124	1.29158e-121	0.537514	0.120853	ABCs
Zbtb20	23.6724	2.02799	6.94363e-124	1.85373e-121	0.843225	0.492164	ABCs
mt-Cytb	23.578	3.65657	6.47873e-123	1.71197e-120	0.538634	0.113819	ABCs
Pcdh7	23.3879	1.7751	5.68023e-121	1.45639e-118	0.799552	0.569682	ABCs
9530026P05Rik	22.8501	3.71529	1.45654e-115	3.55836e-113	0.509518	0.0806929	ABCs
Thsd4	22.5577	3.78551	1.12851e-112	2.63279e-110	0.49944	0.0935435	ABCs
Klf12	22.5309	2.03614	2.06808e-112	4.78171e-110	0.680851	0.383027	ABCs
Prdm6	22.2086	7.42457	2.83687e-109	6.38815e-107	0.43449	0.00438157	ABCs
mt-Co2	22.1777	3.20078	5.64154e-109	1.25942e-106	0.537514	0.145756	ABCs
Hmcn1	22.0394	6.44573	1.2083e-107	2.58595e-105	0.43561	0.0097715	ABCs
Clic4	21.7348	4.30044	9.62308e-105	1.9622e-102	0.461366	0.0460725	ABCs
Foxd1	21.4191	6.56076	8.86883e-102	1.78037e-99	0.422172	0.00716657	ABCs
Slc24a3	21.2653	2.29034	2.38192e-100	4.70856e-98	0.606943	0.278914	ABCs
Sned1	20.9504	4.18214	1.85996e-97	3.49025e-95	0.445689	0.0471829	ABCs
F3	20.9203	4.16633	3.4976e-97	6.46957e-95	0.445689	0.0453702	ABCs
mt-Nd2	20.8412	3.27084	1.83094e-96	3.33902e-94	0.4972	0.12721	ABCs
Trabd2b	20.6118	4.29555	2.15159e-94	3.79032e-92	0.43673	0.0524348	ABCs
Afap1l1	20.2762	4.46012	2.08628e-91	3.53113e-89	0.424412	0.0398843	ABCs
Lmo4	20.2058	2.17016	8.70344e-91	1.45409e-88	0.586786	0.275337	ABCs
Zbtb7c	20.1628	4.20951	2.07695e-90	3.38269e-88	0.427772	0.0506581	ABCs
Gm26740	20.1069	6.33359	6.42529e-90	1.02709e-87	0.397536	0.00855906	ABCs
Itgbl1	20.0795	3.10997	1.11421e-89	1.75936e-87	0.480403	0.132437	ABCs
Gmds	19.8151	2.33896	2.20391e-87	3.3572e-85	0.543113	0.233207	ABCs
Tshz2	19.6311	2.46523	8.38389e-86	1.25497e-83	0.535274	0.156452	ABCs
Tgfbr3	19.4532	3.30037	2.73712e-84	3.89453e-82	0.447928	0.0939336	ABCs
Mrc2	19.2888	4.93508	6.67391e-83	9.29181e-81	0.394177	0.0242847	ABCs
2610307P16Rik	19.2499	5.5961	1.41394e-82	1.95804e-80	0.385218	0.0128746	ABCs
Tcf7l2	19.088	3.52503	3.17963e-81	4.31097e-79	0.426652	0.055766	ABCs
Fmnl2	19.0279	1.96347	1.00142e-80	1.33674e-78	0.589026	0.317934	ABCs
Zfhx3	18.9745	2.63657	2.77387e-80	3.64631e-78	0.488242	0.12886	ABCs
Abcc4	18.8484	4.02909	3.02929e-79	3.94203e-77	0.405375	0.053137	ABCs
Unc5c	18.7513	1.70063	1.8892e-78	2.44613e-76	0.670773	0.446944	ABCs
Nfib	18.7455	1.62474	2.10857e-78	2.7166e-76	0.684211	0.424412	ABCs
Abcg2	18.7102	4.45445	4.0851e-78	5.23701e-76	0.390817	0.0343203	ABCs
Fn1	18.6842	6.19078	6.65235e-78	8.48616e-76	0.370661	0.0102637	ABCs
Ank2	18.6558	0.937556	1.13379e-77	1.43925e-75	0.918253	0.812979	ABCs
mt-Co1	18.51	2.84241	1.71373e-76	2.16481e-74	0.464726	0.130013	ABCs
Pitpnc1	18.3855	2.08669	1.71523e-75	2.12524e-73	0.552072	0.230068	ABCs
Mllt3	18.3174	1.77052	6.01106e-75	7.37737e-73	0.594625	0.35109	ABCs
Notch2	18.2288	4.14586	3.04835e-74	3.70611e-72	0.385218	0.0336601	ABCs
Slc9a2	18.0795	6.01089	4.62148e-73	5.48981e-71	0.359462	0.0119203	ABCs
Ahcyl2	18.0135	1.88085	1.52751e-72	1.80623e-70	0.567749	0.320245	ABCs
Mgp	17.5488	4.27568	6.07708e-69	6.78328e-67	0.369541	0.0330238	ABCs
Lama2	17.4944	2.90349	1.58029e-68	1.75636e-66	0.424412	0.0864249	ABCs
Airn	17.4861	2.60891	1.82813e-68	2.02313e-66	0.451288	0.148121	ABCs
Anxa3	17.4597	4.92878	2.90684e-68	3.20322e-66	0.354983	0.0157556	ABCs
Pdgfd	17.3668	4.89936	1.47176e-67	1.60138e-65	0.353863	0.0172622	ABCs
Son	17.1663	1.10451	4.75054e-66	5.06255e-64	0.802912	0.65466	ABCs
Slc26a2	17.0342	5.86293	4.57973e-65	4.86052e-63	0.339306	0.011302	ABCs
Slc9b2	17.0142	5.17586	6.44692e-65	6.75909e-63	0.344905	0.019567	ABCs
Vps13a	16.8559	1.5606	9.49864e-64	9.83907e-62	0.591265	0.373004	ABCs
Nedd4	16.8301	1.74659	1.46759e-63	1.51413e-61	0.550952	0.310185	ABCs
Ttc28	16.8038	2.58372	2.2898e-63	2.34374e-61	0.433371	0.128446	ABCs
Piezo2	16.7479	6.42503	5.86527e-63	5.93309e-61	0.330347	0.00674041	ABCs
Gm49267	16.5977	5.73391	7.23622e-62	7.17966e-60	0.331467	0.0120943	ABCs
Akap13	16.5296	2.49034	2.24687e-61	2.2208e-59	0.433371	0.136585	ABCs
Abcb1a	16.436	6.19504	1.05735e-60	1.03716e-58	0.324748	0.00651833	ABCs
Samd4	16.293	2.409	1.10627e-59	1.06895e-57	0.441209	0.16123	ABCs
Clk1	16.286	1.42309	1.24033e-59	1.19404e-57	0.615901	0.416561	ABCs
Grk5	16.2716	3.20757	1.5698e-59	1.50561e-57	0.379619	0.0816532	ABCs
Zic4	16.2095	5.15119	4.31943e-59	4.09729e-57	0.326988	0.0128326	ABCs
Anxa2	16.0641	6.30775	4.55526e-58	4.28956e-56	0.316909	0.00584009	ABCs
Bicc1	16.0217	2.82268	9.02238e-58	8.43478e-56	0.393057	0.0991375	ABCs
Nebl	15.9882	1.3331	1.54498e-57	1.42889e-55	0.649496	0.460053	ABCs
Arhgap31	15.9484	2.88466	2.92456e-57	2.67613e-55	0.385218	0.0820074	ABCs
mt-Nd4	15.948	3.20002	2.94104e-57	2.68174e-55	0.3729	0.0751709	ABCs
Prg4	15.8845	7.26837	8.11487e-57	7.34765e-55	0.31131	0.0044656	ABCs
Car13	15.8453	8.83044	1.51564e-56	1.3581e-54	0.307951	0.00108039	ABCs
Bmp5	15.803	6.7738	2.96642e-56	2.64891e-54	0.31019	0.00416549	ABCs
Zic1	15.5797	4.59234	9.99672e-55	8.68708e-53	0.320269	0.0185046	ABCs
Pawr	15.531	5.37144	2.14027e-54	1.83524e-52	0.31243	0.0137029	ABCs
Uaca	15.5299	5.25567	2.17814e-54	1.86156e-52	0.31243	0.0116022	ABCs
Slc16a11	15.5114	2.80699	2.90362e-54	2.47342e-52	0.387458	0.112876	ABCs
Plpp3	15.4618	2.42648	6.27762e-54	5.31259e-52	0.410974	0.115007	ABCs
Tspan11	15.4542	6.23543	7.07039e-54	5.964e-52	0.305711	0.00772477	ABCs
Ahnak	15.4496	5.34911	7.58919e-54	6.38083e-52	0.31019	0.0115121	ABCs
Efemp1	15.3384	4.561	4.23734e-53	3.50576e-51	0.316909	0.0215237	ABCs
Wls	15.1765	2.46807	5.06029e-52	4.14687e-50	0.396417	0.117516	ABCs
Nhsl2	15.143	2.22087	8.42259e-52	6.85885e-50	0.425532	0.17351	ABCs
Add3	15.0632	2.04263	2.8256e-51	2.27949e-49	0.446809	0.189524	ABCs
Ndrg1	15.0389	3.92849	4.08326e-51	3.28386e-49	0.321389	0.0316673	ABCs
Rbms1	14.9085	2.022	2.90095e-50	2.29033e-48	0.441209	0.187435	ABCs
Ccn3	14.8174	3.88453	1.13003e-49	8.84085e-48	0.320269	0.0389539	ABCs
Rundc3b	14.8025	2.13386	1.41218e-49	1.0949e-47	0.431131	0.197171	ABCs
Mir100hg	14.7847	1.04625	1.83748e-49	1.4204e-47	0.736842	0.58183	ABCs
Tcf7l1	14.6811	4.16199	8.5208e-49	6.39579e-47	0.307951	0.0239906	ABCs
Tmeff2	14.6678	1.15906	1.03591e-48	7.75318e-47	0.694289	0.535776	ABCs
Adamts2	14.6302	4.03912	1.80388e-48	1.34234e-46	0.31131	0.0325497	ABCs
Ddr2	14.5431	5.44826	6.46101e-48	4.76679e-46	0.291153	0.0101736	ABCs
Lpp	14.3736	2.33586	7.58252e-47	5.48483e-45	0.387458	0.12766	ABCs
Cpq	14.1525	2.90015	1.80289e-45	1.28971e-43	0.337066	0.0674461	ABCs
Bmp6	14.0132	3.91984	1.2949e-44	9.11215e-43	0.298992	0.0286182	ABCs
Pdlim5	13.9395	3.32874	3.64736e-44	2.54588e-42	0.31243	0.0435756	ABCs
Mill2	13.9075	4.82888	5.70004e-44	3.96796e-42	0.283315	0.0146512	ABCs
Clybl	13.8459	2.51684	1.3469e-43	9.27645e-42	0.356103	0.10089	ABCs
mt-Nd1	13.823	2.92109	1.85226e-43	1.26895e-41	0.331467	0.0724159	ABCs
Abcd3	13.7872	2.7779	3.04172e-43	2.06741e-41	0.340426	0.0882256	ABCs
Tsc22d3	13.7818	3.82969	3.28057e-43	2.22392e-41	0.295633	0.0297286	ABCs
Bmp4	13.7594	6.39913	4.47491e-43	3.02565e-41	0.270997	0.00466367	ABCs
Gm5860	13.7104	8.74173	8.79107e-43	5.89776e-41	0.266517	0.00104437	ABCs
Ifitm10	13.6267	3.45127	2.77888e-42	1.85948e-40	0.301232	0.0386658	ABCs
Slc12a2	13.6201	2.11468	3.04017e-42	2.02908e-40	0.389698	0.142557	ABCs
Igfbp5	13.6032	3.7978	3.83333e-42	2.55187e-40	0.296753	0.0388699	ABCs
Mbnl1	13.3566	1.6123	1.08333e-40	7.1203e-39	0.468085	0.25751	ABCs
Fut8	13.3354	1.51773	1.44082e-40	9.4221e-39	0.481523	0.289442	ABCs
Adam12	13.3339	3.13274	1.46992e-40	9.58814e-39	0.309071	0.0556099	ABCs
Afdn	13.3105	1.33054	2.01235e-40	1.30606e-38	0.526316	0.348773	ABCs
Elf1	13.2931	3.38356	2.5387e-40	1.64355e-38	0.295633	0.0388819	ABCs
Gm29683	13.2182	4.26822	6.88842e-40	4.42637e-38	0.276596	0.022406	ABCs
Col8a1	13.207	4.76688	7.99636e-40	5.12559e-38	0.272116	0.0192969	ABCs
Crim1	13.0563	2.26674	5.85021e-39	3.71316e-37	0.360582	0.131321	ABCs
Eva1c	13.0532	4.56652	6.09656e-39	3.85065e-37	0.268757	0.0175983	ABCs
Sema3d	13.0103	4.32492	1.0691e-38	6.70346e-37	0.270997	0.0202753	ABCs
Eya1	13.0013	3.31743	1.20263e-38	7.52253e-37	0.292273	0.0434315	ABCs
Nrp1	12.9925	2.02757	1.34886e-38	8.39667e-37	0.387458	0.164963	ABCs
Mpp6	12.9543	1.80456	2.22058e-38	1.37242e-36	0.412094	0.199343	ABCs
Npr3	12.9325	4.23166	2.95055e-38	1.8149e-36	0.273236	0.0273398	ABCs
Slc7a2	12.889	4.40794	5.18867e-38	3.18403e-36	0.266517	0.0172622	ABCs
Nfat5	12.8145	1.43363	1.36092e-37	8.27283e-36	0.483763	0.305839	ABCs
Gab2	12.7884	1.80417	1.90271e-37	1.14855e-35	0.408735	0.18926	ABCs
Gab1	12.6848	2.40197	7.18217e-37	4.24634e-35	0.324748	0.0752489	ABCs
Aspa	12.6582	2.4512	1.00779e-36	5.94481e-35	0.320269	0.0707473	ABCs
Rassf2	12.656	3.33168	1.0369e-36	6.10261e-35	0.282195	0.0375494	ABCs
Zfp521	12.6337	2.87521	1.3772e-36	8.05053e-35	0.298992	0.0563542	ABCs
Epb41l2	12.6055	2.2084	1.96965e-36	1.14364e-34	0.343785	0.105776	ABCs
Tmem164	12.5753	2.1218	2.88668e-36	1.67234e-34	0.353863	0.125907	ABCs
St3gal4	12.5195	2.94773	5.84168e-36	3.33208e-34	0.294513	0.0549797	ABCs
Smo	12.4335	4.18394	1.71953e-35	9.68022e-34	0.259798	0.019543	ABCs
Ror1	12.4048	2.89073	2.46168e-35	1.37982e-33	0.296753	0.0633887	ABCs
Parva	12.2781	3.6491	1.18688e-34	6.60977e-33	0.267637	0.033444	ABCs
Rbms3	12.213	1.38821	2.64924e-34	1.46279e-32	0.478163	0.265763	ABCs
Mpped2	12.182	1.49245	3.87617e-34	2.13569e-32	0.449048	0.273932	ABCs
Slc38a1	12.1189	2.04066	8.39207e-34	4.55599e-32	0.358343	0.153295	ABCs
Pde5a	12.067	4.04892	1.57801e-33	8.49569e-32	0.255319	0.0239486	ABCs
Bbs9	12.0132	1.77603	3.02909e-33	1.61402e-31	0.386338	0.189752	ABCs
Col23a1	11.9789	3.33706	4.58163e-33	2.43127e-31	0.272116	0.0459885	ABCs
Pid1	11.9373	1.36731	7.56382e-33	3.98115e-31	0.474804	0.298715	ABCs
Grip1	11.9148	1.16043	9.90909e-33	5.20499e-31	0.568869	0.389353	ABCs
Gm5089	11.8693	2.71457	1.70891e-32	8.85078e-31	0.291153	0.0675782	ABCs
Gm42418	11.8425	0.417628	2.35384e-32	1.21667e-30	1	0.999496	ABCs
Ano6	11.7706	1.81777	5.53205e-32	2.84807e-30	0.3729	0.179068	ABCs
Gnas	11.7266	1.10208	9.31653e-32	4.73061e-30	0.55991	0.409917	ABCs
Fchsd2	11.684	1.55909	1.53801e-31	7.76379e-30	0.413214	0.224786	ABCs
Plce1	11.5479	2.93404	7.56303e-31	3.75916e-29	0.270997	0.0500939	ABCs
Zbtb16	11.5321	1.51679	9.09208e-31	4.50188e-29	0.418813	0.235926	ABCs
Fgfr1	11.5043	2.48852	1.25444e-30	6.15248e-29	0.294513	0.0790543	ABCs
Baz2b	11.5011	1.0922	1.30287e-30	6.37789e-29	0.533035	0.389569	ABCs
Tmtc4	11.4318	2.70316	2.90071e-30	1.39363e-28	0.281075	0.0668759	ABCs
Utrn	11.4165	1.71505	3.45809e-30	1.65528e-28	0.37402	0.171914	ABCs
Tgfbr1	11.3604	2.29809	6.58254e-30	3.12774e-28	0.292273	0.0708734	ABCs
Adamtsl1	11.2451	2.19894	2.44948e-29	1.1533e-27	0.31467	0.107613	ABCs
Wnk1	11.1442	1.33713	7.64589e-29	3.55472e-27	0.444569	0.27461	ABCs
Pard3	10.9419	1.33259	7.26619e-28	3.30115e-26	0.432251	0.253099	ABCs
Rbfox2	10.8799	0.909493	1.43681e-27	6.45965e-26	0.56551	0.461559	ABCs
Lims1	10.851	1.72726	1.97212e-27	8.82037e-26	0.353863	0.166746	ABCs
Aff3	10.7173	1.04807	8.44327e-27	3.68713e-25	0.508399	0.374918	ABCs
Mid1	10.6413	2.61196	1.91382e-26	8.32946e-25	0.267637	0.0695229	ABCs
Lhfp	10.6386	1.87927	1.97055e-26	8.56198e-25	0.324748	0.136561	ABCs
Fndc3a	10.5286	1.6175	6.37901e-26	2.74403e-24	0.359462	0.187513	ABCs
Nhs	10.4299	2.18912	1.81039e-25	7.67299e-24	0.287794	0.0979311	ABCs
Ptp4a2	10.4232	1.95707	1.94264e-25	8.22002e-24	0.31019	0.124509	ABCs
Neo1	10.3182	1.4225	5.82827e-25	2.43827e-23	0.391937	0.23011	ABCs
Bzw1	10.2476	2.24993	1.21263e-24	5.01632e-23	0.278835	0.0903083	ABCs
Trpm3	10.2326	1.36357	1.41597e-24	5.84817e-23	0.512878	0.349001	ABCs
Naaladl2	10.1877	1.14373	2.2492e-24	9.25999e-23	0.471445	0.343245	ABCs
Tank	10.1716	2.12068	2.65466e-24	1.09119e-22	0.287794	0.103987	ABCs
Arhgap6	10.1532	2.12154	3.20581e-24	1.31565e-22	0.284434	0.097709	ABCs
Phf21a	10.0902	0.976376	6.10346e-24	2.48124e-22	0.513998	0.387835	ABCs
Reps2	9.92752	1.18802	3.16024e-23	1.24563e-21	0.43449	0.305473	ABCs
Maml2	9.87826	1.34654	5.17231e-23	2.02942e-21	0.37626	0.182279	ABCs
Pbx1	9.84665	0.701925	7.08652e-23	2.77628e-21	0.662934	0.572251	ABCs
Itpr2	9.79423	2.1884	1.19202e-22	4.59354e-21	0.258679	0.0679683	ABCs
Pcsk5	9.71737	1.81637	2.54273e-22	9.71186e-21	0.306831	0.13545	ABCs
Ogt	9.66023	0.875359	4.44866e-22	1.68671e-20	0.534155	0.432647	ABCs
Adgrl2	9.65889	1.35462	4.50705e-22	1.70635e-20	0.37514	0.227241	ABCs
Fmn1	9.6313	1.474	5.8978e-22	2.22963e-20	0.354983	0.199685	ABCs
Sptbn1	9.62039	0.807124	6.55806e-22	2.46842e-20	0.544233	0.463156	ABCs
Sulf1	9.62002	2.32523	6.58195e-22	2.47382e-20	0.254199	0.0750869	ABCs
Tead1	9.61822	1.92798	6.69778e-22	2.5137e-20	0.279955	0.10137	ABCs
Ppm1h	9.56553	1.15758	1.11632e-21	4.17146e-20	0.428891	0.304075	ABCs
Exoc4	9.56067	0.762984	1.16995e-21	4.35928e-20	0.574468	0.501588	ABCs
Srgap2	9.5571	0.959243	1.21102e-21	4.50585e-20	0.483763	0.35627	ABCs
Gm49417	9.5508	1.95629	1.28693e-21	4.77455e-20	0.284434	0.114413	ABCs
Spats2l	9.50842	1.87534	1.93584e-21	7.1513e-20	0.292273	0.127282	ABCs
Cxadr	9.45233	2.32368	3.31381e-21	1.21207e-19	0.258679	0.0885677	ABCs
Nbeal1	9.33746	1.41164	9.86749e-21	3.53918e-19	0.352744	0.203491	ABCs
Wwp1	9.32657	1.34342	1.09349e-20	3.9112e-19	0.366181	0.217032	ABCs
Lrrc58	9.28688	2.01324	1.5888e-20	5.65936e-19	0.270997	0.103627	ABCs
Gm12353	9.28419	1.36743	1.6294e-20	5.796e-19	0.363942	0.214097	ABCs
Dnajc3	9.20158	1.60148	3.52717e-20	1.23599e-18	0.316909	0.160485	ABCs
Camk2d	9.08426	1.09069	1.04406e-19	3.62914e-18	0.418813	0.273536	ABCs
Man1a	9.02052	1.51889	1.87195e-19	6.46347e-18	0.319149	0.160569	ABCs
Gm15261	8.93791	1.86252	3.96618e-19	1.3532e-17	0.267637	0.10062	ABCs
Prkag2	8.88488	1.02811	6.39917e-19	2.17186e-17	0.441209	0.324896	ABCs
Pik3r3	8.81601	1.90031	1.18616e-18	3.99959e-17	0.270997	0.11625	ABCs
Hnrnpa2b1	8.76506	0.714262	1.86669e-18	6.18947e-17	0.578947	0.486564	ABCs
Stard13	8.75407	1.75724	2.05785e-18	6.8146e-17	0.262038	0.092241	ABCs
Tmod3	8.7431	2.06362	2.26793e-18	7.48156e-17	0.25196	0.0935975	ABCs
Zfp950	8.66812	1.03474	4.39317e-18	1.44007e-16	0.421053	0.298397	ABCs
Ncoa3	8.60517	1.84725	7.62001e-18	2.4666e-16	0.266517	0.112378	ABCs
Arhgef28	8.59612	1.65958	8.24585e-18	2.66585e-16	0.278835	0.122498	ABCs
Cyth3	8.57749	1.95173	9.69625e-18	3.13085e-16	0.256439	0.103789	ABCs
Sema3a	8.53318	1.93392	1.4238e-17	4.55755e-16	0.260918	0.111118	ABCs
Ptgds	8.46883	0.749522	2.47872e-17	7.85666e-16	0.629339	0.548338	ABCs
Gsdme	8.46384	1.14199	2.58714e-17	8.18028e-16	0.393057	0.275319	ABCs
Sgcd	8.31338	0.870175	9.30174e-17	2.88132e-15	0.480403	0.339349	ABCs
Rrbp1	8.30489	1.6375	9.99119e-17	3.09118e-15	0.272116	0.120541	ABCs
Sorbs1	8.16551	0.905177	3.20079e-16	9.67184e-15	0.477044	0.401256	ABCs
Slco3a1	8.12745	1.23882	4.38412e-16	1.3125e-14	0.350504	0.231725	ABCs
Osbpl9	8.07709	1.02386	6.63299e-16	1.95413e-14	0.396417	0.281693	ABCs
Bmpr1a	7.96238	1.36462	1.68765e-15	4.93266e-14	0.306831	0.173252	ABCs
Arhgef1	7.94765	1.67696	1.90085e-15	5.54328e-14	0.263158	0.123074	ABCs
Dock1	7.91396	1.33789	2.49337e-15	7.2063e-14	0.290034	0.137323	ABCs
Plcb4	7.87456	1.24686	3.4193e-15	9.81665e-14	0.330347	0.205015	ABCs
Rbm39	7.81107	0.526318	5.67021e-15	1.61004e-13	0.641657	0.589135	ABCs
Klf9	7.73868	1.31639	1.00457e-14	2.83073e-13	0.301232	0.167724	ABCs
Fndc3b	7.72949	1.31238	1.07982e-14	3.03615e-13	0.307951	0.182249	ABCs
Ubash3b	7.68506	1.40703	1.52924e-14	4.27196e-13	0.284434	0.146626	ABCs
Ankrd12	7.61029	0.695036	2.73489e-14	7.52115e-13	0.508399	0.438109	ABCs
Ppp3cc	7.60076	1.65816	2.94397e-14	8.08452e-13	0.25308	0.118981	ABCs
4930517O19Rik	7.59698	1.06432	3.0312e-14	8.29766e-13	0.366181	0.252708	ABCs
Slc4a4	7.5136	0.897864	5.75249e-14	1.55497e-12	0.416573	0.296308	ABCs
Smg6	7.44962	0.82759	9.36069e-14	2.50418e-12	0.433371	0.350598	ABCs
Susd6	7.42246	1.36777	1.14968e-13	3.05982e-12	0.284434	0.159201	ABCs
Slmap	7.40526	1.29549	1.30898e-13	3.47666e-12	0.304591	0.187087	ABCs
Erbin	7.35835	1.24859	1.86193e-13	4.90503e-12	0.282195	0.142935	ABCs
Gpatch8	7.35631	0.563448	1.89057e-13	4.97543e-12	0.573348	0.51382	ABCs
Fus	7.33932	0.626613	2.14678e-13	5.62112e-12	0.527436	0.467465	ABCs
Clmp	7.29971	1.48912	2.88381e-13	7.4979e-12	0.258679	0.129856	ABCs
Smim14	7.16029	0.923493	8.05059e-13	2.0399e-11	0.382979	0.286056	ABCs
Acer3	7.15227	1.34243	8.53537e-13	2.16063e-11	0.283315	0.165323	ABCs
Ddx17	7.14996	0.8234	8.68064e-13	2.19525e-11	0.423292	0.32327	ABCs
Chpt1	7.13924	1.47187	9.38502e-13	2.36415e-11	0.260918	0.137359	ABCs
Phkb	7.05035	1.23542	1.78464e-12	4.40562e-11	0.292273	0.173684	ABCs
Tcf12	7.04612	0.738248	1.83982e-12	4.53753e-11	0.454647	0.365447	ABCs
Fhit	6.94182	1.33223	3.87094e-12	9.38595e-11	0.278835	0.163589	ABCs
Ptprk	6.88901	0.751297	5.6183e-12	1.35215e-10	0.442329	0.324434	ABCs
Cntln	6.85646	1.23532	7.05882e-12	1.68942e-10	0.285554	0.173078	ABCs
Kif13a	6.85288	1.18388	7.23759e-12	1.72901e-10	0.279955	0.155696	ABCs
Wwox	6.82554	0.727208	8.75961e-12	2.08492e-10	0.458007	0.384954	ABCs
Rarb	6.65349	1.06446	2.86227e-11	6.62981e-10	0.277716	0.146687	ABCs
Tmem117	6.64974	1.29962	2.93608e-11	6.79471e-10	0.266517	0.154945	ABCs
Nsd1	6.575	0.667492	4.86547e-11	1.10815e-09	0.455767	0.386118	ABCs
Sdk1	6.56154	1.282	5.32551e-11	1.21079e-09	0.285554	0.179536	ABCs
Rassf8	6.54413	1.14162	5.98424e-11	1.35817e-09	0.287794	0.17872	ABCs
Kmt2c	6.53894	0.798933	6.19572e-11	1.40371e-09	0.396417	0.316391	ABCs
6720427I07Rik	6.45981	1.08796	1.04837e-10	2.3485e-09	0.287794	0.176265	ABCs
Pcca	6.44159	0.881127	1.18225e-10	2.63474e-09	0.361702	0.27838	ABCs
Ptn	6.41812	0.581178	1.37969e-10	3.04332e-09	0.537514	0.468834	ABCs
AY036118	6.39749	0.30016	1.57948e-10	3.47218e-09	0.924972	0.911648	ABCs
Tmcc3	6.36612	0.983002	1.93874e-10	4.23676e-09	0.295633	0.175101	ABCs
Fcho2	6.363	1.02366	1.97855e-10	4.31648e-09	0.309071	0.211294	ABCs
Arhgef12	6.34666	0.808693	2.20039e-10	4.78115e-09	0.380739	0.29644	ABCs
Luc7l2	6.34663	0.402492	2.20077e-10	4.78115e-09	0.650616	0.617867	ABCs
Glcci1	6.30773	1.24704	2.83149e-10	6.11546e-09	0.262038	0.156572	ABCs
Cmss1	6.29936	0.281178	2.98883e-10	6.43915e-09	0.956327	0.939078	ABCs
Strn3	6.28174	0.687296	3.34804e-10	7.18317e-09	0.426652	0.357674	ABCs
Hnrnph1	6.23945	0.940911	4.391e-10	9.33573e-09	0.324748	0.228304	ABCs
Mark1	6.17199	1.07378	6.74345e-10	1.41514e-08	0.297872	0.207476	ABCs
H3f3b	6.15344	0.857513	7.58188e-10	1.58595e-08	0.348264	0.253105	ABCs
Mef2a	6.1412	0.717865	8.19019e-10	1.70905e-08	0.399776	0.321727	ABCs
Zfand3	6.10875	0.814399	1.00417e-09	2.08533e-08	0.366181	0.2894	ABCs
Apbb2	6.03135	0.65098	1.62592e-09	3.33635e-08	0.428891	0.364012	ABCs
Tsc22d1	5.9474	0.762665	2.72433e-09	5.48594e-08	0.378499	0.306578	ABCs
Mllt10	5.90228	0.626114	3.58514e-09	7.18027e-08	0.431131	0.371839	ABCs
Tasp1	5.83366	1.0658	5.4224e-09	1.07108e-07	0.279955	0.192891	ABCs
Srek1	5.79906	0.663729	6.66874e-09	1.30928e-07	0.415454	0.351078	ABCs
Lrp6	5.71451	1.10742	1.10021e-08	2.12938e-07	0.263158	0.171854	ABCs
Ghr	5.69049	1.12648	1.26677e-08	2.4408e-07	0.25308	0.15614	ABCs
Clint1	5.57791	1.10384	2.43425e-08	4.6215e-07	0.258679	0.169657	ABCs
Abi1	5.57725	0.841806	2.4435e-08	4.63567e-07	0.328108	0.24688	ABCs
Arhgap10	5.54385	0.944319	2.95897e-08	5.56871e-07	0.291153	0.207224	ABCs
Golgb1	5.51843	0.760458	3.42037e-08	6.39061e-07	0.352744	0.284946	ABCs
Gse1	5.41136	0.80059	6.25482e-08	1.15213e-06	0.344905	0.281507	ABCs
Efna5	5.36125	0.640815	8.26496e-08	1.50196e-06	0.394177	0.317772	ABCs
Ulk2	5.19923	0.816943	2.00117e-07	3.50624e-06	0.323628	0.257222	ABCs
Nufip2	5.17667	0.906162	2.25878e-07	3.93895e-06	0.279955	0.197783	ABCs
Rabgap1	5.16621	0.698901	2.38891e-07	4.15189e-06	0.365062	0.308763	ABCs
Strbp	5.09806	0.316997	3.43145e-07	5.85381e-06	0.758119	0.714274	ABCs
Tspan5	5.07854	0.427374	3.80354e-07	6.45033e-06	0.524076	0.484193	ABCs
Ggact	5.05499	0.807421	4.30405e-07	7.26109e-06	0.321389	0.254911	ABCs
Lrp1	5.01604	0.882311	5.27486e-07	8.83556e-06	0.288914	0.21744	ABCs
Hnrnpa3	4.96711	0.743088	6.79599e-07	1.12669e-05	0.321389	0.250608	ABCs
Fto	4.96215	0.566391	6.97174e-07	1.15509e-05	0.402016	0.359277	ABCs
Gnaq	4.9419	0.501132	7.7363e-07	1.27767e-05	0.43897	0.401238	ABCs
Etl4	4.93452	0.461436	8.03494e-07	1.3211e-05	0.662934	0.548464	ABCs
Cdk8	4.86803	0.272407	1.12719e-06	1.82207e-05	0.761478	0.746385	ABCs
Tshz3	4.80891	0.864365	1.51754e-06	2.41935e-05	0.270997	0.197375	ABCs
Luzp1	4.78828	0.866665	1.68216e-06	2.67083e-05	0.273236	0.201858	ABCs
Galnt13	4.67715	0.531322	2.90892e-06	4.49459e-05	0.427772	0.39529	ABCs
Cdk12	4.64144	0.640568	3.45982e-06	5.29838e-05	0.342665	0.285702	ABCs
Kif13b	4.62602	0.757458	3.7276e-06	5.68158e-05	0.282195	0.207128	ABCs
Pias1	4.56946	0.738254	4.88974e-06	7.37048e-05	0.298992	0.234624	ABCs
Tbl1x	4.5336	0.852453	5.79876e-06	8.65502e-05	0.255319	0.183036	ABCs
Gpcpd1	4.44649	0.910088	8.72865e-06	0.000127921	0.255319	0.189122	ABCs
Trip12	4.43431	0.58426	9.23676e-06	0.000134986	0.359462	0.314074	ABCs
Plxna2	4.41615	0.672847	1.00472e-05	0.000146006	0.337066	0.29554	ABCs
Nktr	4.41551	0.465801	1.00773e-05	0.000146279	0.430011	0.39715	ABCs
Gsk3b	4.3712	0.559409	1.23564e-05	0.000176493	0.371781	0.331373	ABCs
Arhgap5	4.35694	0.584887	1.31892e-05	0.000187355	0.344905	0.283247	ABCs
Crebbp	4.35066	0.522877	1.35727e-05	0.000192275	0.388578	0.351012	ABCs
Rgs7bp	4.33916	0.438057	1.43028e-05	0.000202175	0.450168	0.432797	ABCs
Usp34	4.33803	0.375185	1.43762e-05	0.000203103	0.491601	0.474998	ABCs
Ppp1r12b	4.33573	0.590012	1.45276e-05	0.000204972	0.350504	0.309009	ABCs
Sltm	4.31791	0.535197	1.57514e-05	0.000221083	0.380739	0.33585	ABCs
Rev3l	4.27257	0.568099	1.93233e-05	0.000270047	0.352744	0.301998	ABCs
Usp24	4.23722	0.74378	2.263e-05	0.000313048	0.276596	0.2131	ABCs
Kansl1	4.19574	0.359152	2.71986e-05	0.000373059	0.482643	0.453018	ABCs
Csnk1a1	4.17985	0.510645	2.91705e-05	0.000398627	0.385218	0.348323	ABCs
Wac	4.14436	0.64959	3.40765e-05	0.000461289	0.309071	0.255487	ABCs
Mkln1	4.14261	0.605007	3.4338e-05	0.000464585	0.320269	0.266249	ABCs
Ankhd1	4.12018	0.697543	3.78584e-05	0.000508497	0.300112	0.248999	ABCs
Ube2h	4.06883	0.734281	4.72497e-05	0.000628766	0.263158	0.202146	ABCs
Atp1b1	3.97561	0.282009	7.01984e-05	0.000917646	0.583427	0.569544	ABCs
Map4	3.94759	0.597987	7.89404e-05	0.00102366	0.31355	0.260313	ABCs
Frmd4b	3.93125	0.634339	8.45067e-05	0.00109093	0.265398	0.192915	ABCs
Mical3	3.92378	0.407278	8.71692e-05	0.00112305	0.427772	0.401628	ABCs
Mmp16	3.83614	0.379772	0.000124985	0.00157883	0.461366	0.444009	ABCs
Slc6a6	3.78909	0.614192	0.000151203	0.00188338	0.31131	0.268974	ABCs
Cd2ap	3.75968	0.665159	0.000170132	0.00210097	0.270997	0.217956	ABCs
Senp6	3.70836	0.564297	0.000208605	0.00254572	0.320269	0.280354	ABCs
Nisch	3.69556	0.535797	0.0002194	0.00267117	0.338186	0.303079	ABCs
Esyt2	3.6555	0.552866	0.000256684	0.0030845	0.321389	0.282839	ABCs
Tra2b	3.65049	0.681377	0.000261739	0.00313942	0.258679	0.205556	ABCs
D630045J12Rik	3.65004	0.756779	0.000262199	0.00314056	0.25084	0.204271	ABCs
Gm47271	3.63962	0.746867	0.000273041	0.00325987	0.25084	0.197531	ABCs
Auts2	3.61372	0.326697	0.000301836	0.003574	0.840985	0.767405	ABCs
Dennd4a	3.58218	0.574339	0.000340737	0.00401418	0.335946	0.313894	ABCs
Klf7	3.58118	0.654833	0.000342051	0.00402625	0.262038	0.210435	ABCs
Atrx	3.57548	0.409171	0.000349587	0.00410936	0.397536	0.376101	ABCs
Zfp148	3.56785	0.527802	0.000359919	0.00422122	0.328108	0.294351	ABCs
Eif1	3.56021	0.480551	0.000370558	0.00433422	0.344905	0.295618	ABCs
Pitpna	3.5599	0.628121	0.000370993	0.00433735	0.279955	0.233274	ABCs
Fbxl17	3.55582	0.303854	0.000376804	0.00439933	0.483763	0.477471	ABCs
Cdh11	3.54124	0.46343	0.00039825	0.00462262	0.368421	0.340766	ABCs
Dcaf6	3.50162	0.601868	0.000462438	0.00529411	0.297872	0.261178	ABCs
Plekha6	3.47978	0.725503	0.000501828	0.00569472	0.25196	0.209055	ABCs
Ppp1r12a	3.47836	0.360536	0.000504493	0.00571744	0.424412	0.406321	ABCs
Ube2b	3.4444	0.407962	0.000572326	0.00642434	0.386338	0.352494	ABCs
Itch	3.42052	0.495014	0.000625009	0.00697639	0.323628	0.28389	ABCs
Atf7	3.34924	0.600827	0.000810327	0.00883547	0.260918	0.211318	ABCs
Ubap2l	3.34895	0.623404	0.000811182	0.00884106	0.255319	0.206654	ABCs
Zfp462	3.34794	0.553333	0.00081414	0.00886957	0.283315	0.236107	ABCs
Chd3	3.31613	0.557954	0.000912722	0.00987708	0.288914	0.248297	ABCs
Srsf5	3.25688	0.42482	0.00112644	0.0119944	0.3729	0.350634	ABCs
Cdc42	3.23381	0.516727	0.0012215	0.0129216	0.302352	0.262594	ABCs
Rbm5	3.2332	0.428669	0.0012241	0.0129385	0.362822	0.337081	ABCs
Epc1	3.20163	0.546567	0.00136654	0.0143097	0.288914	0.251184	ABCs
Zfr	3.19792	0.339446	0.00138425	0.0144659	0.417693	0.40763	ABCs
Zfp280d	3.17099	0.495632	0.00151922	0.0157998	0.322508	0.295864	ABCs
Fam193a	3.12145	0.529845	0.00179964	0.0184131	0.298992	0.267534	ABCs
Ncor1	3.11886	0.349513	0.00181551	0.0185607	0.404255	0.396472	ABCs
Bclaf1	3.11583	0.526031	0.0018343	0.018716	0.295633	0.261448	ABCs
Phf14	3.11162	0.410872	0.00186062	0.0189621	0.354983	0.329746	ABCs
Adcy9	3.07836	0.492081	0.00208145	0.0209733	0.306831	0.274796	ABCs
Stx16	3.07539	0.510742	0.00210228	0.0211502	0.286674	0.247102	ABCs
Spag9	3.07355	0.301656	0.00211526	0.021256	0.450168	0.446896	ABCs
Pknox2	3.06532	0.496647	0.00217438	0.0217657	0.31131	0.280763	ABCs
Kdm2a	3.02194	0.609936	0.00251163	0.0247399	0.258679	0.221977	ABCs
Pan3	2.98416	0.473937	0.00284356	0.027683	0.31019	0.281939	ABCs
Apod	2.97746	0.457539	0.00290644	0.0281998	0.277716	0.226023	ABCs
Lysmd4	2.956	0.475521	0.00311656	0.0301256	0.305711	0.274688	ABCs
Lcor	2.92549	0.528751	0.00343911	0.0328632	0.291153	0.265199	ABCs
Ehbp1	2.8472	0.363	0.00441056	0.0411588	0.366181	0.354919	ABCs
Ext1	2.82644	0.255332	0.00470679	0.0436245	0.490482	0.470707	ABCs
Phip	2.79793	0.463031	0.00514308	0.0472455	0.294513	0.265013	ABCs
Slc1a2	163.395	4.92721	0	0	0.958838	0.413762	Astrocytes
Wdr17	161.587	5.47946	0	0	0.944583	0.339879	Astrocytes
Gpc5	160.729	6.92391	0	0	0.932912	0.129009	Astrocytes
Gm20713	138.049	6.42956	0	0	0.804882	0.0545573	Astrocytes
Ntm	136.477	2.73402	0	0	0.966322	0.712489	Astrocytes
Msi2	132.432	3.87335	0	0	0.840253	0.314341	Astrocytes
Slc1a3	131.719	5.47659	0	0	0.785371	0.085477	Astrocytes
Npas3	131.289	4.196	0	0	0.851568	0.246301	Astrocytes
Lsamp	126.77	2.2501	0	0	0.98619	0.855403	Astrocytes
Gm3764	122.818	3.74946	0	0	0.790004	0.281617	Astrocytes
Ptprz1	121.927	4.48029	0	0	0.763453	0.140828	Astrocytes
Prex2	121.565	5.54546	0	0	0.718015	0.0744772	Astrocytes
Nrxn1	121.19	1.81072	0	0	0.973895	0.853189	Astrocytes
Mir99ahg	120.466	2.75415	0	0	0.862259	0.52127	Astrocytes
Atp1a2	118.92	4.41352	0	0	0.755346	0.127588	Astrocytes
Zbtb20	117.767	2.96872	0	0	0.891215	0.46551	Astrocytes
Gabrb1	114.639	2.43196	0	0	0.863863	0.56772	Astrocytes
Luzp2	113.539	4.19585	0	0	0.739309	0.210864	Astrocytes
Rorb	112.463	4.14103	0	0	0.723806	0.148142	Astrocytes
Nfia	108.075	3.24862	0	0	0.757929	0.277407	Astrocytes
Rora	107.206	2.17698	0	0	0.903867	0.65719	Astrocytes
Mertk	106.922	5.02307	0	0	0.649768	0.056573	Astrocytes
Dtna	106.722	2.92171	0	0	0.750802	0.358775	Astrocytes
Rgs20	106.434	3.77443	0	0	0.691197	0.191955	Astrocytes
Son	105.947	2.03989	0	0	0.870545	0.640002	Astrocytes
Plpp3	104.638	4.66555	0	0	0.640859	0.0789309	Astrocytes
Tspan7	102.264	2.64004	0	0	0.76087	0.434283	Astrocytes
Slc4a4	99.9917	3.11627	0	0	0.705809	0.267584	Astrocytes
Pitpnc1	96.2904	3.37637	0	0	0.658054	0.20117	Astrocytes
Qk	94.2835	2.60228	0	0	0.773343	0.376712	Astrocytes
Macf1	93.5551	1.71885	0	0	0.82288	0.635849	Astrocytes
Mir100hg	92.3387	1.91892	0	0	0.804882	0.566696	Astrocytes
Farp1	92.2659	2.81896	0	0	0.666607	0.286781	Astrocytes
Trpm3	91.8383	2.81038	0	0	0.722292	0.323127	Astrocytes
Gm35188	91.3442	2.46826	0	0	0.726301	0.396881	Astrocytes
Cpe	91.0392	2.28207	0	0	0.731736	0.441559	Astrocytes
Apoe	90.4839	2.10471	0	0	0.817534	0.539718	Astrocytes
Sparcl1	89.131	3.02374	0	0	0.634355	0.22045	Astrocytes
Trps1	88.3366	2.67285	0	0	0.671597	0.293673	Astrocytes
Ctnnd2	88.2809	1.54468	0	0	0.876871	0.697465	Astrocytes
Frmd4a	87.3949	1.76347	0	0	0.815039	0.613306	Astrocytes
Maml2	82.8303	3.14185	0	0	0.588738	0.154195	Astrocytes
Ndrg2	81.5189	5.0633	0	0	0.485745	0.0352389	Astrocytes
Sfxn5	79.4605	3.24011	0	0	0.541785	0.16108	Astrocytes
Nckap5	78.5066	3.54761	0	0	0.520135	0.105448	Astrocytes
Lama2	77.8637	4.11127	0	0	0.489398	0.0594141	Astrocytes
Gm6145	77.1661	5.74409	0	0	0.450018	0.0201822	Astrocytes
Gnao1	76.0987	1.97292	0	0	0.668211	0.422669	Astrocytes
Appl2	76.0435	4.0572	0	0	0.47835	0.0665873	Astrocytes
Fgfr2	75.5769	1.38982	0	0	0.803902	0.668497	Astrocytes
Cspg5	74.8907	2.72166	0	0	0.560495	0.209994	Astrocytes
Malat1	74.404	0.405156	0	0	1	1	Astrocytes
Ptprt	74.3497	1.98154	0	0	0.695919	0.397771	Astrocytes
Acsl3	72.1431	3.10991	0	0	0.503475	0.139343	Astrocytes
Sash1	71.9757	3.40382	0	0	0.480934	0.100425	Astrocytes
Bcan	71.9726	4.11179	0	0	0.449751	0.0580255	Astrocytes
Nwd1	71.8404	5.53318	0	0	0.420795	0.0210397	Astrocytes
Sox6	71.4633	3.27446	0	0	0.487705	0.0893227	Astrocytes
Gpm6b	71.3073	1.45657	0	0	0.748218	0.579411	Astrocytes
Bmpr1b	70.7782	4.34872	0	0	0.435139	0.049035	Astrocytes
Cadm1	70.5621	1.4697	0	0	0.749109	0.571975	Astrocytes
Paqr8	70.2515	4.26362	0	0	0.435228	0.0546149	Astrocytes
Gli3	70.1858	5.12909	0	0	0.415449	0.0256789	Astrocytes
Hdac8	69.5303	2.25349	0	0	0.567623	0.290166	Astrocytes
Glul	68.7229	3.60619	0	0	0.448414	0.0729863	Astrocytes
Gm31356	68.3726	4.45201	0	0	0.419904	0.0484399	Astrocytes
Phkg1	68.1012	4.66416	0	0	0.411618	0.0377409	Astrocytes
Grm3	68.0486	1.87138	0	0	0.644868	0.403427	Astrocytes
B3galt1	66.5568	1.32747	0	0	0.741714	0.591082	Astrocytes
Nhsl1	66.4238	5.06296	0	0	0.39469	0.0250518	Astrocytes
Myo6	66.0851	2.76362	0	0	0.48717	0.153901	Astrocytes
Daam2	65.7723	3.58391	0	0	0.428724	0.0596125	Astrocytes
Rmst	64.5006	3.29252	0	0	0.43603	0.0915496	Astrocytes
Pbx1	63.9904	1.37014	0	0	0.724964	0.561801	Astrocytes
Phka1	63.9489	4.03832	0	0	0.401016	0.0529896	Astrocytes
Slco1c1	63.9455	5.21292	0	0	0.377049	0.0179938	Astrocytes
Htra1	63.3253	3.7628	0	0	0.404847	0.0575648	Astrocytes
Arhgap5	61.4688	2.10087	0	0	0.52851	0.265985	Astrocytes
Ttyh1	60.9196	2.13735	0	0	0.51381	0.257077	Astrocytes
Dgkb	60.7459	1.46886	0	0	0.754009	0.515633	Astrocytes
Pla2g7	60.6069	4.02082	0	0	0.379366	0.0463411	Astrocytes
Cdh19	59.9649	3.89292	0	0	0.377406	0.0408636	Astrocytes
Glis3	59.6761	3.3536	0	0	0.397363	0.0713865	Astrocytes
Nfib	59.4293	1.55471	0	0	0.637651	0.410581	Astrocytes
Tnik	58.9541	1.18768	0	0	0.694048	0.565563	Astrocytes
Adk	58.6396	2.21689	0	0	0.485834	0.22674	Astrocytes
Sat1	57.8895	3.33949	0	0	0.38685	0.0720904	Astrocytes
Prdm16	57.4565	5.49001	0	0	0.335798	0.0135529	Astrocytes
Tcf7l2	57.2768	3.93244	0	0	0.357983	0.0361796	Astrocytes
Clmn	57.276	2.95747	0	0	0.403599	0.0952737	Astrocytes
Hnrnpa2b1	56.9099	1.37098	0	0	0.631504	0.476682	Astrocytes
Slc27a1	55.685	3.16807	0	0	0.380969	0.0891756	Astrocytes
Slc39a12	55.5731	5.39197	0	0	0.32582	0.014628	Astrocytes
Prdx6	55.4549	3.4369	0	0	0.366091	0.0667601	Astrocytes
Fgfr3	55.1582	5.92039	0	0	0.319316	0.00952162	Astrocytes
Ddx5	54.9675	1.0905	0	0	0.72541	0.612845	Astrocytes
Dclk1	54.9215	1.00391	0	0	0.755078	0.651367	Astrocytes
Dock1	54.3439	2.55538	0	0	0.411262	0.118521	Astrocytes
Gm42418	54.2519	0.56318	0	0	0.999911	0.999469	Astrocytes
Stox2	53.9023	1.56532	0	0	0.562188	0.370332	Astrocytes
Acsbg1	52.8026	6.29779	0	0	0.303813	0.00680847	Astrocytes
Ddhd1	52.6423	2.22156	0	0	0.43603	0.196902	Astrocytes
Clybl	52.4333	3.14742	0	0	0.36021	0.0837237	Astrocytes
Zeb1	52.0992	1.58275	0	0	0.538756	0.34512	Astrocytes
Myo10	51.589	3.6573	0	0	0.332145	0.0507756	Astrocytes
Grk3	51.3977	2.31155	0	0	0.413756	0.16993	Astrocytes
Arhgef26	49.6276	4.50411	0	0	0.300784	0.0256661	Astrocytes
Hepacam	49.5264	3.34359	0	0	0.325374	0.0488303	Astrocytes
Mmd2	49.3973	3.18776	0	0	0.335353	0.071201	Astrocytes
Mtss2	48.8699	3.00097	0	0	0.339986	0.0793852	Astrocytes
Gpc6	48.7469	1.55552	0	0	0.537063	0.302004	Astrocytes
Grin2c	48.4694	6.37067	0	0	0.278599	0.00595101	Astrocytes
Prkd1	48.4096	2.24911	0	0	0.39273	0.152525	Astrocytes
Glud1	47.6704	2.80605	0	0	0.34355	0.0946019	Astrocytes
Slc7a11	47.2043	3.60666	0	0	0.29918	0.033396	Astrocytes
S1pr1	46.8044	4.21307	0	0	0.28644	0.0245143	Astrocytes
Rfx4	46.491	4.22335	0	0	0.285727	0.0283345	Astrocytes
Ntsr2	46.0666	4.15434	0	0	0.283321	0.026498	Astrocytes
4930488L21Rik	46.011	3.82575	0	0	0.292587	0.0409916	Astrocytes
Tprkb	45.9939	3.44934	0	0	0.301853	0.0505452	Astrocytes
Ptn	45.8697	1.18193	0	0	0.605399	0.459418	Astrocytes
AY036118	45.2377	0.596191	0	0	0.921418	0.911023	Astrocytes
Gm973	45.0428	5.20699	0	0	0.265502	0.0138025	Astrocytes
Pard3b	45.0226	2.93982	0	0	0.311565	0.063663	Astrocytes
F3	44.4218	3.82657	0	0	0.278689	0.0309005	Astrocytes
Mdga2	44.3115	0.693414	0	0	0.840966	0.775455	Astrocytes
Gm5089	44.1654	3.35192	0	0	0.292676	0.0526888	Astrocytes
Gphn	43.9898	0.771061	0	0	0.698058	0.642108	Astrocytes
Syne1	43.6583	0.852998	0	0	0.670973	0.589854	Astrocytes
Phlpp1	43.358	1.39144	0	0	0.500267	0.320363	Astrocytes
Zfp521	43.0765	3.38638	0	0	0.280649	0.0416315	Astrocytes
Fmn2	42.789	1.26127	0	0	0.501871	0.37714	Astrocytes
Gpam	42.6172	3.41303	0	0	0.281361	0.0500781	Astrocytes
Egfr	42.5398	3.61271	0	0	0.270135	0.0316171	Astrocytes
Plekhg1	42.4688	2.87126	0	0	0.293567	0.0544869	Astrocytes
Fermt2	42.003	2.15148	0	0	0.352904	0.146561	Astrocytes
Fam20a	41.9129	4.3296	0	0	0.255969	0.0228378	Astrocytes
9430041J12Rik	41.9113	3.81757	0	0	0.266572	0.0367299	Astrocytes
Gramd3	41.7725	4.31432	0	0	0.252851	0.0177378	Astrocytes
Sumo1	41.754	1.77894	0	0	0.401907	0.217685	Astrocytes
Pnpla7	41.6174	3.46236	0	0	0.270046	0.0387264	Astrocytes
Ahcyl1	41.3308	1.52308	0	0	0.438435	0.282935	Astrocytes
St3gal4	41.1713	3.39823	0	0	0.268888	0.0409852	Astrocytes
Asrgl1	41.1432	3.15814	0	0	0.277708	0.0530024	Astrocytes
Arhgef4	40.9603	2.57454	0	0	0.309426	0.0983964	Astrocytes
Cst3	40.6946	1.0057	0	0	0.627138	0.510046	Astrocytes
Camk2g	40.5767	1.94839	0	0	0.36511	0.179189	Astrocytes
Csrp1	40.0098	2.80766	0	0	0.279134	0.0548709	Astrocytes
Kirrel3	39.6429	1.03268	0	0	0.666696	0.49721	Astrocytes
Il18	39.582	3.32565	0	0	0.259088	0.0387903	Astrocytes
Fnbp1	39.5604	1.24773	0	0	0.494298	0.34098	Astrocytes
Vcl	39.4706	2.48015	0	0	0.303457	0.100374	Astrocytes
Cdh20	39.3392	1.75098	0	0	0.373485	0.169815	Astrocytes
Add3	39.0891	1.83871	0	0	0.363685	0.178486	Astrocytes
Ntrk2	39.0574	0.819635	0	0	0.650659	0.561571	Astrocytes
Itpr2	38.8184	2.79409	0	0	0.271294	0.0544549	Astrocytes
Tcf4	38.7145	0.737888	0	0	0.767284	0.67359	Astrocytes
Gm9925	38.7019	3.40039	0	0	0.255791	0.0451509	Astrocytes
Irak2	38.0766	3.32293	0	0	0.250178	0.038624	Astrocytes
Arhgef12	37.8606	1.39099	0	0	0.429348	0.287376	Astrocytes
Cadm2	37.5436	0.642902	0	8.53486e-307	0.918478	0.841466	Astrocytes
Mgll	37.4277	1.72488	1.38352e-306	6.54986e-305	0.370545	0.209149	Astrocytes
Lpp	37.4012	2.17281	3.72927e-306	1.76228e-304	0.307912	0.116198	Astrocytes
Pnisr	37.332	0.651442	4.9659e-305	2.32965e-303	0.662776	0.629553	Astrocytes
Grid2	37.1764	0.890491	1.64474e-302	7.66047e-301	0.660192	0.541062	Astrocytes
Gm48742	37.1348	1.63723	7.70766e-302	3.58344e-300	0.378653	0.212272	Astrocytes
Tox	37.0301	1.45536	3.75407e-300	1.74221e-298	0.404758	0.226561	Astrocytes
Lix1	37.0189	2.74229	5.68425e-300	2.63326e-298	0.270046	0.074362	Astrocytes
4930402H24Rik	36.9939	0.962694	1.43466e-299	6.63428e-298	0.528867	0.443382	Astrocytes
Fgfr1	36.8979	2.73745	4.99839e-298	2.29908e-296	0.265681	0.0668817	Astrocytes
Mapk4	36.7371	1.43611	1.8683e-295	8.51785e-294	0.407609	0.257244	Astrocytes
Kcnn2	36.2711	1.22416	4.61829e-288	2.06199e-286	0.45768	0.325712	Astrocytes
Mcc	36.1722	2.01402	1.66473e-286	7.38184e-285	0.312545	0.131165	Astrocytes
Cmss1	35.4142	0.39612	1.03109e-274	4.45761e-273	0.935406	0.93944	Astrocytes
Pygb	35.3642	2.46262	6.06441e-274	2.60007e-272	0.272541	0.0883501	Astrocytes
Cep85l	35.2718	2.13172	1.58702e-272	6.75945e-271	0.29722	0.120933	Astrocytes
Csgalnact1	35.0758	1.58921	1.57738e-269	6.64194e-268	0.359943	0.205233	Astrocytes
Wasf3	34.6813	1.81015	1.50645e-263	6.22187e-262	0.325909	0.163557	Astrocytes
Gpm6a	34.5976	0.705069	2.74649e-262	1.12715e-260	0.612883	0.56749	Astrocytes
Nebl	33.4841	0.875515	8.21479e-246	3.19415e-244	0.537776	0.455553	Astrocytes
Phactr3	33.4341	1.19814	4.38526e-245	1.70001e-243	0.423646	0.311871	Astrocytes
Gm14858	33.4055	2.15053	1.14e-244	4.40619e-243	0.282074	0.115648	Astrocytes
Tmem164	33.3793	2.05889	2.73769e-244	1.05656e-242	0.28546	0.11575	Astrocytes
Hivep3	32.9282	0.943838	8.67372e-238	3.27905e-236	0.488952	0.412175	Astrocytes
Gm16168	32.4026	1.61328	2.52402e-230	9.37763e-229	0.335353	0.180495	Astrocytes
Gm48747	32.2867	1.55216	1.07595e-228	3.97474e-227	0.346757	0.213929	Astrocytes
Eps15	32.2555	1.87769	2.94349e-228	1.08582e-226	0.292944	0.13073	Astrocytes
Pcdh7	32.1532	0.720905	7.96627e-227	2.93449e-225	0.660638	0.564463	Astrocytes
Slc6a1	32.0639	1.77332	1.4066e-225	5.17406e-224	0.294726	0.128913	Astrocytes
Bcl2	31.9535	1.94959	4.82627e-224	1.76278e-222	0.286618	0.129841	Astrocytes
Spag9	31.1384	0.835734	7.27341e-213	2.5522e-211	0.505702	0.442691	Astrocytes
Znrf3	31.1134	1.88591	1.5859e-212	5.54978e-211	0.283767	0.130532	Astrocytes
Stard13	30.9624	2.05543	1.73271e-210	6.03906e-209	0.252495	0.0817016	Astrocytes
Ghr	30.5673	1.74476	3.33528e-205	1.14854e-203	0.29428	0.146772	Astrocytes
Zfpm2	30.5003	1.14046	2.58309e-204	8.87158e-203	0.403154	0.248579	Astrocytes
Ptch1	30.3802	2.10382	1.00197e-202	3.42761e-201	0.25784	0.101948	Astrocytes
Clu	30.2722	1.84884	2.66331e-201	8.99207e-200	0.274412	0.117337	Astrocytes
Ttyh3	30.2321	1.91867	8.96725e-201	3.02364e-199	0.273788	0.124952	Astrocytes
Trim9	30.1217	0.839537	2.52201e-199	8.43797e-198	0.490734	0.429529	Astrocytes
Cdh10	29.9933	0.874849	1.2014e-197	3.96325e-196	0.489843	0.399428	Astrocytes
Snrnp70	29.8279	0.501124	1.69806e-195	5.54514e-194	0.652174	0.640783	Astrocytes
Tenm3	29.6755	0.885811	1.58937e-193	5.15123e-192	0.490823	0.373256	Astrocytes
Wwc1	29.6644	1.74227	2.2133e-193	7.16444e-192	0.289914	0.151898	Astrocytes
C130071C03Rik	29.6233	0.915222	7.47938e-193	2.40604e-191	0.461066	0.386784	Astrocytes
Nrcam	29.2506	0.586227	4.41549e-188	1.40127e-186	0.605666	0.56461	Astrocytes
Sox5	29.1077	0.921142	2.87179e-186	9.05821e-185	0.463738	0.341153	Astrocytes
Fam184a	28.9228	1.62728	6.1775e-184	1.93671e-182	0.298111	0.165547	Astrocytes
Enah	28.8496	1.0067	5.12206e-183	1.59808e-181	0.420884	0.334773	Astrocytes
Cpeb4	28.5806	1.3503	1.1695e-179	3.6097e-178	0.339718	0.223688	Astrocytes
Spire1	28.4947	1.13008	1.36228e-178	4.17982e-177	0.386939	0.292566	Astrocytes
Meis2	28.174	0.880889	1.21871e-174	3.68257e-173	0.477904	0.345594	Astrocytes
Pik3r1	28.1734	1.45073	1.23841e-174	3.73774e-173	0.308892	0.173776	Astrocytes
Zhx3	28.0254	1.63603	7.96367e-173	2.38413e-171	0.28546	0.154131	Astrocytes
Mt1	27.3833	1.77052	4.33942e-165	1.26262e-163	0.252851	0.108308	Astrocytes
Ncam1	26.8864	0.551796	3.17121e-159	9.10441e-158	0.592391	0.564405	Astrocytes
Sik3	26.5647	0.801274	1.73519e-155	4.87887e-154	0.467213	0.402359	Astrocytes
Ckb	25.9355	0.89231	2.65224e-148	7.13213e-147	0.433179	0.351487	Astrocytes
Fgf13	25.5898	1.16401	1.98134e-144	5.25706e-143	0.331967	0.214185	Astrocytes
Utrn	25.5329	1.3254	8.50802e-144	2.24591e-142	0.291073	0.16451	Astrocytes
Phkb	25.5116	1.45777	1.46473e-143	3.86259e-142	0.283321	0.166487	Astrocytes
Abr	25.5073	0.950793	1.63789e-143	4.31484e-142	0.395759	0.324957	Astrocytes
Garem1	25.4122	1.39587	1.85126e-142	4.85224e-141	0.295349	0.184564	Astrocytes
Chd9	25.3526	0.654594	8.41058e-142	2.18675e-140	0.497327	0.462432	Astrocytes
Neat1	24.6787	1.10522	1.81014e-134	4.52465e-133	0.306932	0.16483	Astrocytes
Ncoa1	24.4699	0.777299	3.08984e-132	7.64227e-131	0.436743	0.385325	Astrocytes
Dennd1a	24.3955	0.597348	1.90878e-131	4.70312e-130	0.504544	0.480272	Astrocytes
Tmcc3	23.6864	1.14527	4.97885e-124	1.18504e-122	0.293211	0.167307	Astrocytes
Rasa2	23.5721	1.42067	7.45919e-123	1.76728e-121	0.271472	0.165476	Astrocytes
Acsl6	23.3046	1.3991	3.98494e-120	9.25507e-119	0.269244	0.163979	Astrocytes
Rsrp1	23.1009	0.468361	4.53449e-118	1.04378e-116	0.580542	0.576135	Astrocytes
Mir9-3hg	22.7199	1.00431	2.84965e-114	6.45058e-113	0.350053	0.277259	Astrocytes
Fars2	22.6879	1.09354	5.89745e-114	1.33148e-112	0.329294	0.25206	Astrocytes
Zfp608	22.2337	1.19687	1.62093e-109	3.55726e-108	0.284391	0.182626	Astrocytes
Klf12	22.0758	0.712833	5.39797e-108	1.17566e-106	0.433803	0.381082	Astrocytes
Pde8b	21.8947	0.758062	2.9158e-106	6.24546e-105	0.410638	0.359563	Astrocytes
Tle4	21.8929	0.958559	3.03663e-106	6.49889e-105	0.336511	0.244842	Astrocytes
Fam13c	21.6897	1.20401	2.56393e-104	5.40681e-103	0.28546	0.195449	Astrocytes
Phf21a	21.4172	0.699228	9.24346e-102	1.91495e-100	0.42623	0.385798	Astrocytes
Hmgn3	21.2589	1.31941	2.72497e-100	5.60045e-99	0.260424	0.165464	Astrocytes
Scd2	20.9681	0.980866	1.28329e-97	2.58817e-96	0.318692	0.226535	Astrocytes
4930570B17Rik	20.4913	1.1118	2.57292e-93	5.04379e-92	0.299448	0.227617	Astrocytes
Phyhipl	20.4138	1.29675	1.26215e-92	2.46304e-91	0.251515	0.159557	Astrocytes
Igsf8	20.4052	1.20159	1.50279e-92	2.92823e-91	0.261761	0.167051	Astrocytes
Bach2	20.3434	0.993855	5.30769e-92	1.03112e-90	0.308268	0.227117	Astrocytes
Leng9	20.3083	0.831806	1.08684e-91	2.10665e-90	0.369833	0.319454	Astrocytes
Ccdc50	20.2393	1.11877	4.41037e-91	8.52957e-90	0.281183	0.194662	Astrocytes
2610035D17Rik	20.0695	1.09766	1.36282e-89	2.61613e-88	0.288667	0.206186	Astrocytes
Kif1b	19.7603	0.463295	6.54341e-87	1.23775e-85	0.505346	0.502438	Astrocytes
Pou2f1	19.7081	1.21672	1.83619e-86	3.46321e-85	0.260602	0.176675	Astrocytes
Rb1	19.5349	1.06034	5.54988e-85	1.03619e-83	0.287865	0.210026	Astrocytes
Tnrc6a	19.3727	0.697809	1.31192e-83	2.42321e-82	0.398788	0.358379	Astrocytes
Cdk8	19.3658	0.25993	1.5014e-83	2.77122e-82	0.719262	0.748419	Astrocytes
Arglu1	18.8811	0.396943	1.63044e-79	2.90385e-78	0.548468	0.555063	Astrocytes
Shc3	18.359	1.08038	2.79696e-75	4.81904e-74	0.270581	0.200549	Astrocytes
Sorbs1	17.8904	0.603253	1.39988e-71	2.34485e-70	0.419636	0.400369	Astrocytes
Ddx17	17.8367	0.712668	3.66705e-71	6.12263e-70	0.36716	0.320689	Astrocytes
Rgs6	17.7921	0.590272	8.13433e-71	1.35377e-69	0.438614	0.369954	Astrocytes
Tmtc2	17.5517	0.915485	5.76771e-69	9.45919e-68	0.282341	0.205143	Astrocytes
Abi1	17.4543	0.888783	3.1938e-68	5.20495e-67	0.303457	0.243281	Astrocytes
Kmt2c	17.3742	0.728507	1.29404e-67	2.09309e-66	0.35531	0.314053	Astrocytes
Leng8	16.569	0.804222	1.16803e-61	1.77403e-60	0.32083	0.275321	Astrocytes
Foxn3	16.4758	0.632025	5.48022e-61	8.26052e-60	0.37206	0.32035	Astrocytes
Plcb4	16.2212	0.922656	3.57036e-59	5.24436e-58	0.266483	0.201317	Astrocytes
Wnk2	15.8956	0.776445	6.79754e-57	9.71462e-56	0.322969	0.289718	Astrocytes
Xylt1	15.4151	0.613916	1.29499e-53	1.79717e-52	0.351835	0.308179	Astrocytes
Rfx3	15.0817	0.569801	2.13777e-51	2.89386e-50	0.377762	0.340295	Astrocytes
Pabpn1	15.0561	0.609088	3.14665e-51	4.24847e-50	0.36814	0.346886	Astrocytes
Itsn1	14.7961	0.776	1.55279e-49	2.05684e-48	0.301942	0.264174	Astrocytes
Efr3b	14.7937	0.915238	1.60828e-49	2.12816e-48	0.25989	0.20753	Astrocytes
Cd81	14.7531	0.830085	2.93731e-49	3.86507e-48	0.264701	0.200619	Astrocytes
Tnrc6b	14.7154	0.389572	5.13182e-49	6.73561e-48	0.45866	0.472005	Astrocytes
Chd4	14.5274	0.700342	8.12348e-48	1.05078e-46	0.316732	0.277387	Astrocytes
Hipk2	14.4343	0.801978	3.14854e-47	4.03636e-46	0.269423	0.211178	Astrocytes
Mat2a	14.3407	0.694555	1.21749e-46	1.54171e-45	0.315485	0.273305	Astrocytes
Dock4	14.296	0.346425	2.31671e-46	2.92081e-45	0.502584	0.49179	Astrocytes
9330159F19Rik	14.2262	0.766604	6.29945e-46	7.89597e-45	0.296953	0.258498	Astrocytes
Ccdc88a	13.9915	0.429645	1.75551e-44	2.15555e-43	0.426319	0.431583	Astrocytes
Grina	13.1764	0.795498	1.19993e-39	1.36707e-38	0.25588	0.20531	Astrocytes
Limch1	13.0962	0.459822	3.45976e-39	3.91582e-38	0.391037	0.367657	Astrocytes
Pigk	13.0893	0.485399	3.7902e-39	4.28607e-38	0.416251	0.403837	Astrocytes
Pcdh10	13.0867	0.714169	3.92455e-39	4.43412e-38	0.286083	0.247773	Astrocytes
Adcy2	13.0421	0.435845	7.05026e-39	7.9242e-38	0.40556	0.384819	Astrocytes
Map4k4	12.5568	0.708742	3.64936e-36	3.91645e-35	0.272363	0.22841	Astrocytes
Gm11149	12.3869	0.658955	3.07869e-35	3.26077e-34	0.295706	0.260373	Astrocytes
Ogt	12.2942	0.385186	9.73596e-35	1.02447e-33	0.42418	0.433835	Astrocytes
St6galnac5	12.2578	0.550755	1.52524e-34	1.5991e-33	0.342926	0.319499	Astrocytes
Nnat	12.0986	0.719548	1.07486e-33	1.10807e-32	0.285282	0.252444	Astrocytes
Ckap5	12.0162	0.744954	2.9217e-33	2.99053e-32	0.265502	0.232582	Astrocytes
5031425E22Rik	11.8889	0.661992	1.35253e-32	1.36978e-31	0.285014	0.254147	Astrocytes
Clasp2	11.6632	0.35421	1.96629e-31	1.95317e-30	0.426408	0.439236	Astrocytes
Fmnl2	11.621	0.52392	3.22446e-31	3.1907e-30	0.336957	0.318117	Astrocytes
Nr3c2	11.4804	0.432768	1.65446e-30	1.61797e-29	0.37402	0.355934	Astrocytes
Hnrnpa3	11.4226	0.650659	3.22516e-30	3.13627e-29	0.280114	0.248893	Astrocytes
Fam171b	11.1785	0.519466	5.19448e-29	4.96004e-28	0.338471	0.329897	Astrocytes
Arap2	10.9646	0.612913	5.65239e-28	5.31497e-27	0.279847	0.250633	Astrocytes
Mgat5	10.7631	0.65194	5.14019e-27	4.74881e-26	0.279579	0.258568	Astrocytes
Tcf25	10.5961	0.440307	3.1054e-26	2.81081e-25	0.364487	0.367708	Astrocytes
Prnp	10.5858	0.604579	3.46656e-26	3.13553e-25	0.275659	0.242603	Astrocytes
Xist	10.5233	0.328968	6.74897e-26	6.07689e-25	0.421329	0.395781	Astrocytes
Pacrg	10.3677	0.507352	3.47636e-25	3.07985e-24	0.285192	0.247568	Astrocytes
Ptprm	10.1824	0.449964	2.37739e-24	2.06455e-23	0.271383	0.217257	Astrocytes
Map4	9.82054	0.556858	9.18505e-23	7.63338e-22	0.282698	0.25901	Astrocytes
Fchsd2	9.18396	0.60167	4.15517e-20	3.24985e-19	0.250178	0.22404	Astrocytes
Mical2	8.70903	0.290496	3.06494e-18	2.269e-17	0.397986	0.409602	Astrocytes
Fut9	7.66698	0.252342	1.76091e-14	1.15796e-13	0.405649	0.426233	Astrocytes
Nfat5	7.58061	0.435183	3.43947e-14	2.24015e-13	0.304526	0.306951	Astrocytes
Gabbr1	7.528	0.424378	5.15216e-14	3.33467e-13	0.307288	0.308781	Astrocytes
Osbpl9	7.43925	0.459118	1.01258e-13	6.47291e-13	0.284925	0.282116	Astrocytes
Ptpn4	7.4024	0.497949	1.33749e-13	8.51417e-13	0.268888	0.265569	Astrocytes
4930517O19Rik	7.2998	0.486567	2.88189e-13	1.8092e-12	0.263186	0.252604	Astrocytes
Nt5c2	7.01648	0.501565	2.27532e-12	1.37635e-11	0.26381	0.262497	Astrocytes
Pde7b	6.82219	0.280918	8.96636e-12	5.26873e-11	0.333927	0.316011	Astrocytes
Adam23	6.77907	0.392892	1.20953e-11	7.06883e-11	0.306575	0.317458	Astrocytes
Luc7l3	6.73434	0.271064	1.64672e-11	9.57206e-11	0.383731	0.412655	Astrocytes
Lgi1	6.72309	0.493294	1.77913e-11	1.03278e-10	0.264433	0.263866	Astrocytes
Ccnl2	6.69781	0.501349	2.11563e-11	1.22455e-10	0.251693	0.24529	Astrocytes
Cdh2	6.60989	0.254535	3.84613e-11	2.20245e-10	0.381504	0.409116	Astrocytes
Baz2b	6.53006	0.272613	6.57434e-11	3.72455e-10	0.367872	0.391948	Astrocytes
Tsix	5.62285	0.30375	1.8783e-08	9.5075e-08	0.304526	0.304269	Astrocytes
Nrxn2	4.81189	0.335892	1.4951e-06	6.72872e-06	0.287598	0.299681	Astrocytes
Mkln1	4.61417	0.389135	3.94665e-06	1.72377e-05	0.258375	0.267124	Astrocytes
Slc25a3	4.47715	0.322016	7.56446e-06	3.23784e-05	0.289647	0.301537	Astrocytes
Psap	4.20172	0.315293	2.64894e-05	0.000108214	0.28154	0.290723	Astrocytes
Nedd4	4.10123	0.306578	4.1096e-05	0.000165201	0.292676	0.312818	Astrocytes
Pid1	3.83609	0.256548	0.000125008	0.000484177	0.290271	0.300328	Astrocytes
Tmem243	3.06528	0.299121	0.00217467	0.00730609	0.265681	0.282123	Astrocytes
Camk2n1	2.82494	0.251616	0.00472898	0.0152278	0.275392	0.288259	Astrocytes
Ccdc85a	2.57703	0.291772	0.00996538	0.0305545	0.252227	0.270163	Astrocytes
Trpm3	30.5672	6.12502	3.3413e-205	8.65263e-201	0.923077	0.348447	CPEs
Ttr	29.6129	5.91114	1.01962e-192	1.32021e-188	0.872596	0.137338	CPEs
Enpp2	28.6529	5.41343	1.47468e-180	1.27294e-176	0.860577	0.217711	CPEs
Htr2c	28.1214	6.51704	5.36078e-174	3.47057e-170	0.831731	0.16056	CPEs
Stk39	25.9732	4.43805	9.93971e-149	5.14798e-145	0.810096	0.265471	CPEs
Otx2os1	24.9554	9.88147	1.86787e-137	8.06173e-134	0.709135	0.00439898	CPEs
Wdr17	24.7236	4.40717	5.96039e-135	2.20501e-131	0.824519	0.379294	CPEs
Sh3d19	24.1773	4.50949	3.85775e-129	1.24876e-125	0.754808	0.16922	CPEs
Col9a3	22.9361	7.31767	2.0272e-116	5.83294e-113	0.658654	0.0148428	CPEs
Spag16	22.2554	7.87539	1.00014e-109	2.58997e-106	0.637019	0.0110184	CPEs
Vat1l	22.241	5.14231	1.37895e-109	3.2463e-106	0.668269	0.0744835	CPEs
Sulf1	21.9047	5.24324	2.34497e-106	4.67118e-103	0.658654	0.0745912	CPEs
Esrrg	21.5893	3.36877	2.26625e-103	3.91245e-100	0.742788	0.281804	CPEs
Prdm16	21.5565	5.83667	4.59832e-103	7.44238e-100	0.634615	0.0336537	CPEs
Rbm47	21.2442	6.95696	3.72786e-100	5.36314e-97	0.612981	0.0136458	CPEs
Gmnc	20.6912	8.92458	4.15766e-95	5.66667e-92	0.588942	0.00441095	CPEs
Stard13	20.1661	4.30094	1.94185e-90	2.39458e-87	0.637019	0.0917922	CPEs
C330002G04Rik	20.0906	6.28826	8.92495e-90	1.05055e-86	0.584135	0.0249336	CPEs
Msi2	19.5926	2.81346	1.78669e-85	1.66859e-82	0.747596	0.348591	CPEs
Tmem108	19.5921	3.01013	1.80416e-85	1.66859e-82	0.71875	0.308725	CPEs
Slc4a10	19.4223	2.4637	4.99611e-84	4.0431e-81	0.75	0.451114	CPEs
Glis3	19.3708	4.22579	1.36005e-83	1.03588e-80	0.615385	0.0919298	CPEs
Lrriq1	18.8745	5.3231	1.85009e-79	1.29486e-76	0.560096	0.04235	CPEs
Nhsl2	18.841	3.61594	3.48431e-79	2.31358e-76	0.629808	0.173721	CPEs
Zbtb20	18.489	2.34939	2.53135e-76	1.48981e-73	0.834135	0.493189	CPEs
Col8a1	18.4692	6.43858	3.65248e-76	2.10188e-73	0.536058	0.0193615	CPEs
Frmpd4	18.2425	2.15695	2.3717e-74	1.27953e-71	0.790865	0.590853	CPEs
Pip5k1b	18.2093	3.61021	4.35096e-74	2.29944e-71	0.608173	0.164013	CPEs
Cab39l	17.7677	3.40169	1.25725e-70	5.91958e-68	0.603365	0.1639	CPEs
Atp2b3	17.7137	3.49225	3.28611e-70	1.51959e-67	0.591346	0.156191	CPEs
Tmem72	17.6997	10.2654	4.21252e-70	1.91382e-67	0.502404	0.00114912	CPEs
Nxn	17.6442	4.77283	1.12801e-69	5.03636e-67	0.536058	0.0416796	CPEs
Tbc1d9	16.9527	3.75685	1.83666e-64	7.20639e-62	0.552885	0.119341	CPEs
Itpr1	16.566	2.12233	1.22822e-61	4.67733e-59	0.706731	0.42979	CPEs
Agbl4	16.1616	1.84556	9.40146e-59	3.38139e-56	0.771635	0.519553	CPEs
Exoc4	16.1024	1.86354	2.45573e-58	8.71146e-56	0.723558	0.501424	CPEs
Slc16a2	15.8939	3.56799	6.98435e-57	2.28945e-54	0.53125	0.130168	CPEs
Clic6	15.7867	6.40188	3.84324e-56	1.2287e-53	0.456731	0.0122513	CPEs
Fras1	15.3841	2.95897	2.09309e-53	6.23019e-51	0.557692	0.18441	CPEs
Car12	15.3591	4.16456	3.07658e-53	9.05354e-51	0.480769	0.0598023	CPEs
Kl	15.3564	7.32663	3.21016e-53	9.34048e-51	0.439904	0.00597903	CPEs
Mecom	15.355	6.30903	3.27711e-53	9.42934e-51	0.444712	0.00885782	CPEs
Drc7	14.9597	8.94772	1.34643e-50	3.74915e-48	0.425481	0.0019152	CPEs
L3mbtl3	14.8884	3.25425	3.92242e-50	1.08059e-47	0.514423	0.134244	CPEs
Nckap5	14.8748	3.01445	4.80705e-50	1.31035e-47	0.533654	0.132239	CPEs
Pitpnc1	14.8561	2.42279	6.35301e-50	1.71372e-47	0.608173	0.230848	CPEs
Maml2	14.7852	2.65575	1.82502e-49	4.8148e-47	0.579327	0.182327	CPEs
Prlr	14.4886	5.88086	1.43088e-47	3.463e-45	0.423077	0.015968	CPEs
Ddx5	14.3705	1.42222	7.92679e-47	1.88323e-44	0.814904	0.619904	CPEs
Rfx3	14.287	2.06706	2.63542e-46	6.20426e-44	0.639423	0.342067	CPEs
Gm4876	14.0578	3.54623	6.89908e-45	1.56718e-42	0.463942	0.0808037	CPEs
Fhad1	13.9869	4.9579	1.87423e-44	4.14829e-42	0.418269	0.0282612	CPEs
Ccdc114	13.9316	6.57308	4.07189e-44	8.86098e-42	0.401442	0.00712815	CPEs
Tead1	13.8733	3.26966	9.19739e-44	1.9848e-41	0.471154	0.101404	CPEs
Wwox	13.7328	1.88547	6.45505e-43	1.35902e-40	0.651442	0.384681	CPEs
Mpp7	13.7314	3.73864	6.5884e-43	1.37591e-40	0.442308	0.0676965	CPEs
Cfap69	13.7164	3.43971	8.10206e-43	1.66517e-40	0.456731	0.0968315	CPEs
Phactr2	13.6787	3.25247	1.36046e-42	2.77405e-40	0.466346	0.0991477	CPEs
Bmp6	13.3744	4.55755	8.53623e-41	1.68744e-38	0.40625	0.0291231	CPEs
Shroom3	13.3508	4.7717	1.17185e-40	2.29895e-38	0.401442	0.0255261	CPEs
Spef2	13.2415	5.72408	5.05604e-40	9.6986e-38	0.387019	0.0135381	CPEs
Pcnx	13.1997	2.42993	8.80645e-40	1.67685e-37	0.521635	0.213426	CPEs
Mapk4	13.1954	2.18926	9.32179e-40	1.76202e-37	0.564904	0.266578	CPEs
Pid1	13.1705	2.08497	1.29818e-39	2.40127e-37	0.584135	0.298945	CPEs
Slc23a2	13.0459	2.31066	6.70591e-39	1.21438e-36	0.538462	0.245822	CPEs
Lmx1a	13.0219	9.05315	9.1913e-39	1.6529e-36	0.370192	0.00134064	CPEs
Notch2	12.9485	4.25191	2.3962e-38	4.27944e-36	0.399038	0.0346293	CPEs
Plcl1	12.8833	1.84699	5.59215e-38	9.85132e-36	0.653846	0.358897	CPEs
Naaladl2	12.8541	1.95476	8.15181e-38	1.40733e-35	0.59375	0.343306	CPEs
Gm29266	12.8505	7.51397	8.54604e-38	1.46562e-35	0.367788	0.00465634	CPEs
Pcbp3	12.8275	2.88199	1.1498e-37	1.95889e-35	0.461538	0.13188	CPEs
Dnah6	12.8183	7.08102	1.29532e-37	2.19239e-35	0.367788	0.0058294	CPEs
Wdr78	12.8051	3.21742	1.53622e-37	2.58324e-35	0.435096	0.0963647	CPEs
Slc4a5	12.7652	8.89238	2.56545e-37	4.25865e-35	0.362981	0.0013586	CPEs
Ccdc141	12.7091	4.2	5.26143e-37	8.56918e-35	0.391827	0.0322951	CPEs
Pdzd2	12.6965	2.08954	6.18195e-37	9.94335e-35	0.557692	0.27139	CPEs
Mid1	12.587	3.56786	2.49089e-36	3.9573e-34	0.413462	0.0697254	CPEs
Fap	12.5765	4.72398	2.84455e-36	4.49161e-34	0.379808	0.02956	CPEs
Erbb4	12.5255	1.84869	5.41333e-36	8.39423e-34	0.675481	0.341762	CPEs
Oca2	12.4748	8.01545	1.0247e-35	1.5795e-33	0.355769	0.00277705	CPEs
Ror1	12.3138	3.50407	7.62993e-35	1.13554e-32	0.403846	0.0637883	CPEs
Mitf	12.2999	2.57655	9.06839e-35	1.33429e-32	0.471154	0.152827	CPEs
Tsc22d1	12.1876	1.86278	3.62077e-34	5.1803e-32	0.564904	0.306319	CPEs
Rora	12.1337	1.25515	7.0033e-34	9.91024e-32	0.829327	0.673332	CPEs
4930511M06Rik	12.1223	3.41761	8.04583e-34	1.13236e-31	0.401442	0.061119	CPEs
Cfap44	12.103	4.60068	1.01797e-33	1.42494e-31	0.367788	0.031954	CPEs
Frem1	12.0512	5.26164	1.91141e-33	2.63287e-31	0.355769	0.0162792	CPEs
Clmn	11.9039	2.6778	1.12878e-32	1.53263e-30	0.442308	0.115122	CPEs
Shank2	11.9038	1.85849	1.13042e-32	1.53263e-30	0.557692	0.313603	CPEs
Sntb1	11.8534	5.14406	2.06618e-32	2.75804e-30	0.350962	0.016357	CPEs
Bri3	11.8216	3.15138	3.01963e-32	3.98961e-30	0.40625	0.0859089	CPEs
Lef1	11.8167	5.20675	3.20044e-32	4.20703e-30	0.348558	0.0133346	CPEs
Nfia	11.7855	1.79751	4.63591e-32	6.03274e-30	0.598558	0.308887	CPEs
Ctnnal1	11.7036	2.53514	1.22193e-31	1.56649e-29	0.444712	0.147566	CPEs
Gulp1	11.5779	3.64259	5.33626e-31	6.64364e-29	0.372596	0.0478741	CPEs
Zfp521	11.4314	3.36558	2.91258e-30	3.5245e-28	0.377404	0.0568516	CPEs
Strip2	11.4232	3.74732	3.20355e-30	3.85856e-28	0.367788	0.0544935	CPEs
Slc22a17	11.3898	1.66913	4.69891e-30	5.60751e-28	0.581731	0.361106	CPEs
Neat1	11.3596	2.05173	6.6471e-30	7.89602e-28	0.502404	0.173535	CPEs
Gm36975	11.2062	1.5284	3.8023e-29	4.39573e-27	0.612981	0.437157	CPEs
Otx2	11.0859	9.32316	1.46855e-28	1.6463e-26	0.314904	0.000754112	CPEs
Rbms1	11.0735	2.15113	1.6863e-28	1.88226e-26	0.46875	0.188091	CPEs
Dnah7b	11.0284	4.67736	2.78896e-28	3.08645e-26	0.331731	0.021576	CPEs
Cgnl1	11.0054	5.46784	3.59819e-28	3.96505e-26	0.322115	0.0103002	CPEs
Pdgfd	10.9503	4.56886	6.6243e-28	7.14762e-26	0.329327	0.0182842	CPEs
Prkcq	10.904	3.97397	1.10259e-27	1.18476e-25	0.338942	0.029147	CPEs
Myo5b	10.8517	3.51674	1.95644e-27	2.06792e-25	0.355769	0.0590541	CPEs
Elovl7	10.8272	3.56629	2.55861e-27	2.6825e-25	0.348558	0.0441574	CPEs
Stxbp4	10.7572	2.72344	5.48393e-27	5.61312e-25	0.394231	0.112782	CPEs
Myrip	10.6877	2.14609	1.16174e-26	1.17517e-24	0.454327	0.207309	CPEs
Clybl	10.6473	2.69032	1.79472e-26	1.8084e-24	0.389423	0.101536	CPEs
Slc39a12	10.5215	3.82235	6.8782e-26	6.79839e-24	0.331731	0.034743	CPEs
Gm26542	10.4764	2.44857	1.10847e-25	1.09145e-23	0.408654	0.138284	CPEs
Ezr	10.466	5.25789	1.23729e-25	1.21367e-23	0.307692	0.0113177	CPEs
Snrnp70	10.4573	0.948903	1.35626e-25	1.32534e-23	0.740385	0.6413	CPEs
Syne2	10.4274	3.5649	1.85844e-25	1.80248e-23	0.336538	0.0451988	CPEs
Slc13a4	10.3939	5.2512	2.6434e-25	2.53531e-23	0.305288	0.0104319	CPEs
Sgms1	10.3732	1.81858	3.28283e-25	3.13698e-23	0.485577	0.24514	CPEs
Cpq	10.3715	2.99404	3.34375e-25	3.18345e-23	0.358173	0.0681633	CPEs
Cachd1	10.3434	3.50082	4.48459e-25	4.20831e-23	0.336538	0.0495439	CPEs
Spata17	10.2781	5.62017	8.84564e-25	8.21028e-23	0.300481	0.0105157	CPEs
Steap2	10.2697	4.64738	9.65292e-25	8.92758e-23	0.310096	0.0229406	CPEs
Pard3b	10.2167	2.75443	1.66954e-24	1.53314e-22	0.365385	0.0795648	CPEs
Slc12a2	10.1612	2.23913	2.95453e-24	2.68458e-22	0.413462	0.143203	CPEs
Prpf4b	10.1409	1.05416	3.638e-24	3.27117e-22	0.6875	0.552441	CPEs
Col4a4	10.0752	6.30916	7.11063e-24	6.34955e-22	0.290865	0.00582342	CPEs
Spag6l	10.0452	3.72298	9.64649e-24	8.49678e-22	0.324519	0.0508367	CPEs
Trpv4	10.0146	7.47554	1.31517e-23	1.1506e-21	0.286058	0.00230423	CPEs
Ppfibp2	9.88446	3.34861	4.86177e-23	4.19668e-21	0.322115	0.0410871	CPEs
Gm29571	9.88336	5.61889	4.91581e-23	4.22923e-21	0.288462	0.008786	CPEs
Baiap2l1	9.84523	4.52214	7.18743e-23	6.10248e-21	0.298077	0.021983	CPEs
Abhd2	9.81987	2.17791	9.24656e-23	7.79964e-21	0.40625	0.157442	CPEs
Fgfr2	9.80728	0.91099	1.04751e-22	8.80725e-21	0.771635	0.677336	CPEs
Slc6a20a	9.79232	3.76708	1.21473e-22	1.01802e-20	0.305288	0.0257116	CPEs
Leng9	9.68033	1.49286	3.65525e-22	3.01454e-20	0.528846	0.322317	CPEs
Armc2	9.65322	3.01417	4.76364e-22	3.91617e-20	0.334135	0.0731967	CPEs
Folr1	9.63405	8.63348	5.74236e-22	4.69098e-20	0.274038	0.00108927	CPEs
Fars2	9.62817	1.72579	6.08041e-22	4.95152e-20	0.471154	0.256703	CPEs
Pacrg	9.60534	1.62422	7.59063e-22	6.14272e-20	0.490385	0.249491	CPEs
Plce1	9.55994	3.14446	1.17822e-21	9.41704e-20	0.319712	0.0506033	CPEs
Dnah9	9.55369	3.17886	1.25155e-21	9.97236e-20	0.324519	0.0645843	CPEs
Pced1b	9.52214	2.42575	1.69647e-21	1.34348e-19	0.367788	0.116516	CPEs
Gm5089	9.50451	2.78331	2.00995e-21	1.58688e-19	0.334135	0.0681095	CPEs
Kcnq1ot1	9.47697	1.10295	2.61763e-21	2.04175e-19	0.651442	0.520457	CPEs
Parva	9.45214	3.82655	3.31967e-21	2.58156e-19	0.298077	0.0340368	CPEs
Kcnj13	9.4467	3.49362	3.49668e-21	2.71108e-19	0.310096	0.0512437	CPEs
Wwc1	9.42435	2.12492	4.32763e-21	3.33537e-19	0.396635	0.16056	CPEs
Itpkb	9.4119	3.38926	4.8726e-21	3.72215e-19	0.307692	0.0437923	CPEs
Cfap74	9.39078	2.91714	5.95584e-21	4.53625e-19	0.331731	0.0789004	CPEs
Son	9.31242	0.868136	1.24951e-20	9.32489e-19	0.745192	0.655227	CPEs
Ccdc39	9.27252	2.51718	1.81794e-20	1.34507e-18	0.350962	0.109107	CPEs
Ehbp1	9.26286	1.37713	1.99032e-20	1.46424e-18	0.533654	0.354534	CPEs
Gm16168	9.24978	1.83799	2.24957e-20	1.64562e-18	0.430288	0.190276	CPEs
Abca4	9.2327	5.31447	2.63898e-20	1.91964e-18	0.271635	0.0112937	CPEs
F5	9.20092	8.22127	3.54883e-20	2.56705e-18	0.262019	0.00135261	CPEs
Slco1c1	9.17084	3.19233	4.69361e-20	3.35762e-18	0.302885	0.0414043	CPEs
Whrn	9.16926	3.6004	4.76278e-20	3.39772e-18	0.293269	0.0369634	CPEs
Stim2	9.16812	2.01504	4.81321e-20	3.42426e-18	0.399038	0.169196	CPEs
Ahcyl2	9.16239	1.45394	5.07608e-20	3.60138e-18	0.509615	0.321096	CPEs
Etl4	9.12335	1.15017	7.28372e-20	5.13949e-18	0.745192	0.548586	CPEs
Gm28376	9.11466	1.35301	7.89166e-20	5.55333e-18	0.552885	0.365217	CPEs
Cx3cr1	9.06279	2.81712	1.2716e-19	8.87581e-18	0.317308	0.0638601	CPEs
Rmst	9.06232	2.1991	1.27707e-19	8.89006e-18	0.365385	0.114009	CPEs
Lrrc23	8.9881	4.73312	2.51549e-19	1.72331e-17	0.269231	0.0165067	CPEs
Adgrv1	8.94025	3.70917	3.88289e-19	2.63914e-17	0.28125	0.0278782	CPEs
Mdfic	8.93066	5.68364	4.23492e-19	2.86338e-17	0.259615	0.00638601	CPEs
Col4a3	8.87809	6.79467	6.80173e-19	4.51635e-17	0.254808	0.00336358	CPEs
Gm16201	8.77474	5.82771	1.71296e-18	1.12586e-16	0.254808	0.00636207	CPEs
Vwa3a	8.69232	4.17555	3.55124e-18	2.29334e-16	0.269231	0.0270044	CPEs
Ak9	8.65164	6.27329	5.07665e-18	3.27027e-16	0.25	0.00544636	CPEs
Slc2a12	8.63766	4.48471	5.73759e-18	3.68686e-16	0.262019	0.0198643	CPEs
Ttll5	8.62869	1.81747	6.2061e-18	3.96823e-16	0.399038	0.187678	CPEs
Acss3	8.5961	4.7027	8.24738e-18	5.20913e-16	0.257212	0.0141905	CPEs
Gm48765	8.56397	1.84132	1.09044e-17	6.82075e-16	0.396635	0.18207	CPEs
Sh3rf1	8.50813	1.9146	1.7676e-17	1.10033e-15	0.389423	0.185954	CPEs
Sntb2	8.50406	1.80636	1.83069e-17	1.13687e-15	0.403846	0.200767	CPEs
Trps1	8.48212	1.33355	2.21133e-17	1.36511e-15	0.516827	0.318504	CPEs
Lhfp	8.47316	2.1614	2.38823e-17	1.46553e-15	0.355769	0.137021	CPEs
Kcnh1	8.41894	1.42857	3.79896e-17	2.30934e-15	0.466346	0.285683	CPEs
Kank1	8.35279	3.29266	6.66702e-17	4.03386e-15	0.271635	0.0341026	CPEs
Myo1e	8.32004	2.43073	8.79369e-17	5.30819e-15	0.310096	0.0768595	CPEs
Grb10	8.26698	2.17174	1.37395e-16	8.16049e-15	0.341346	0.127846	CPEs
Wdpcp	8.24011	2.05571	1.72055e-16	1.01493e-14	0.350962	0.141372	CPEs
Zfp536	8.22552	1.43801	1.94353e-16	1.14126e-14	0.454327	0.21822	CPEs
Ccbe1	8.20362	2.97515	2.3326e-16	1.36663e-14	0.283654	0.0584257	CPEs
Slc4a2	8.11495	3.9675	4.85975e-16	2.79663e-14	0.252404	0.0246223	CPEs
Camk2d	8.1018	1.37526	5.41526e-16	3.10251e-14	0.46875	0.273826	CPEs
Atp6v0b	8.07747	0.861679	6.61269e-16	3.78018e-14	0.646635	0.556277	CPEs
Ifi27	8.07538	3.16721	6.72683e-16	3.82108e-14	0.269231	0.042751	CPEs
Hnrnpa2b1	8.07535	0.937571	6.7285e-16	3.82108e-14	0.617788	0.486731	CPEs
Arid5b	8.04503	1.46486	8.62261e-16	4.86473e-14	0.444712	0.264047	CPEs
Kif9	8.00614	3.35154	1.18367e-15	6.62038e-14	0.264423	0.0430682	CPEs
Pabpn1	7.96109	1.19528	1.70528e-15	9.45609e-14	0.504808	0.347921	CPEs
1810034E14Rik	7.93643	1.71811	2.08089e-15	1.14663e-13	0.387019	0.193472	CPEs
Stox2	7.91343	1.17163	2.50395e-15	1.37378e-13	0.533654	0.382813	CPEs
Ggact	7.73048	1.42355	1.07138e-14	5.67372e-13	0.432692	0.254824	CPEs
Aopep	7.72936	1.00409	1.08091e-14	5.71251e-13	0.564904	0.431849	CPEs
AC149090.1	7.6402	0.734384	2.16876e-14	1.1255e-12	0.790865	0.703933	CPEs
Heg1	7.62212	2.97368	2.49534e-14	1.28981e-12	0.259615	0.04551	CPEs
Tgfbr2	7.57566	2.97643	3.57316e-14	1.82506e-12	0.252404	0.0364188	CPEs
Mapk9	7.51775	2.0082	5.57272e-14	2.80761e-12	0.322115	0.127056	CPEs
2810403D21Rik	7.44453	3.14425	9.72921e-14	4.80816e-12	0.25	0.0426911	CPEs
St5	7.41968	2.33617	1.17407e-13	5.78019e-12	0.286058	0.0828086	CPEs
Srsf5	7.40999	1.10496	1.26306e-13	6.19471e-12	0.502404	0.350375	CPEs
Sgk3	7.40738	1.8882	1.28819e-13	6.29413e-12	0.326923	0.130731	CPEs
Cnst	7.40712	2.59437	1.29068e-13	6.29443e-12	0.276442	0.0775418	CPEs
Tcf12	7.37649	1.10307	1.62517e-13	7.88119e-12	0.512019	0.365559	CPEs
Fmnl2	7.37102	1.19695	1.69328e-13	8.19611e-12	0.473558	0.318995	CPEs
Chd6	7.32146	1.09168	2.45279e-13	1.17191e-11	0.502404	0.372663	CPEs
Antxr1	7.2977	2.26997	2.92738e-13	1.39096e-11	0.293269	0.0996684	CPEs
Fhit	7.27562	1.69185	3.44825e-13	1.62652e-11	0.350962	0.163738	CPEs
Cobll1	7.24833	2.62039	4.21955e-13	1.98311e-11	0.254808	0.0477305	CPEs
Ctnna1	7.21746	2.23824	5.29679e-13	2.47591e-11	0.283654	0.0869862	CPEs
Magi1	7.20447	0.946436	5.82691e-13	2.71391e-11	0.567308	0.453461	CPEs
Grm8	7.1949	1.17977	6.25065e-13	2.90605e-11	0.487981	0.320282	CPEs
Peak1	7.16151	1.67031	7.97944e-13	3.68992e-11	0.350962	0.171321	CPEs
9530026P05Rik	7.1607	2.12688	8.02653e-13	3.70508e-11	0.283654	0.0824795	CPEs
Myo1d	7.02647	1.81452	2.11828e-12	9.65755e-11	0.3125	0.122579	CPEs
Gm48742	6.93678	1.43336	4.01128e-12	1.79716e-10	0.387019	0.223014	CPEs
Filip1l	6.93233	1.63672	4.13961e-12	1.85146e-10	0.336538	0.156412	CPEs
4632427E13Rik	6.92999	1.62357	4.20869e-12	1.87911e-10	0.34375	0.168077	CPEs
Ablim1	6.90202	1.01399	5.12683e-12	2.27336e-10	0.502404	0.367695	CPEs
D430042O09Rik	6.89984	1.44036	5.20608e-12	2.30456e-10	0.379808	0.222547	CPEs
Atp11c	6.87929	2.13725	6.01528e-12	2.65822e-10	0.283654	0.100016	CPEs
Fto	6.86399	1.06757	6.69636e-12	2.93913e-10	0.483173	0.359197	CPEs
Cuedc1	6.84851	2.04123	7.46246e-12	3.26432e-10	0.28125	0.0927378	CPEs
Brwd3	6.8424	2.36915	7.78754e-12	3.38935e-10	0.269231	0.0883508	CPEs
Arl3	6.76697	1.57659	1.31511e-11	5.676e-10	0.34375	0.175935	CPEs
Pcca	6.7466	1.19799	1.51349e-11	6.46753e-10	0.425481	0.278459	CPEs
Snap91	6.73966	1.09804	1.58753e-11	6.76164e-10	0.461538	0.33713	CPEs
Sytl2	6.73524	2.08113	1.63656e-11	6.9476e-10	0.276442	0.0919956	CPEs
Akap13	6.71144	1.66977	1.92709e-11	8.12769e-10	0.317308	0.137721	CPEs
Gm42418	6.67496	0.364709	2.47293e-11	1.03623e-09	1	0.999497	CPEs
Itpk1	6.65676	2.00283	2.79925e-11	1.1673e-09	0.28125	0.101931	CPEs
Tcf7l2	6.64817	2.21389	2.96768e-11	1.23357e-09	0.25	0.0572646	CPEs
Gigyf2	6.64407	1.35613	3.05137e-11	1.26429e-09	0.382212	0.230662	CPEs
Fndc3b	6.59256	1.53706	4.32297e-11	1.77413e-09	0.34375	0.182519	CPEs
Arhgap42	6.50625	2.18515	7.70512e-11	3.09832e-09	0.264423	0.0909602	CPEs
Ccdc191	6.43278	1.91899	1.25291e-10	4.96105e-09	0.28125	0.11113	CPEs
Cntn1	6.38763	0.755364	1.6848e-10	6.62058e-09	0.59375	0.528255	CPEs
Plekha7	6.35485	2.18901	2.08635e-10	8.14902e-09	0.254808	0.0827787	CPEs
Leng8	6.27205	1.10905	3.56323e-10	1.37927e-08	0.415865	0.278028	CPEs
Fsd1l	6.26132	1.76763	3.81731e-10	1.47103e-08	0.283654	0.117342	CPEs
Magi2	6.23692	0.411483	4.46281e-10	1.70205e-08	0.846154	0.826782	CPEs
Rsrp1	6.23024	0.656512	4.6572e-10	1.76837e-08	0.641827	0.576267	CPEs
Pnisr	6.21831	0.559204	5.02529e-10	1.89978e-08	0.689904	0.631634	CPEs
Gm16541	6.10131	1.91192	1.052e-09	3.8807e-08	0.264423	0.0998121	CPEs
Tbcel	6.07186	1.94361	1.26435e-09	4.63107e-08	0.266827	0.107012	CPEs
Zfhx4	6.01346	1.67408	1.81605e-09	6.54992e-08	0.28125	0.119724	CPEs
Fgd4	5.9851	1.47813	2.16258e-09	7.76728e-08	0.319712	0.175325	CPEs
Psap	5.97228	1.05075	2.3396e-09	8.36826e-08	0.425481	0.28977	CPEs
Cdc14b	5.9322	1.78682	2.98893e-09	1.0632e-07	0.274038	0.119958	CPEs
Sgk1	5.92909	1.33252	3.04623e-09	1.0821e-07	0.348558	0.209146	CPEs
Larp1b	5.85102	1.79188	4.88569e-09	1.69598e-07	0.274038	0.123082	CPEs
Luzp1	5.83813	1.33071	5.27902e-09	1.82517e-07	0.341346	0.201892	CPEs
Cmss1	5.76433	0.335259	8.19851e-09	2.77528e-07	0.939904	0.939168	CPEs
Rrbp1	5.70504	1.61889	1.16319e-08	3.89676e-07	0.274038	0.120969	CPEs
Atp2b2	5.70201	0.609917	1.18401e-08	3.96139e-07	0.639423	0.568983	CPEs
Rabgap1l	5.67863	0.666606	1.35776e-08	4.49624e-07	0.574519	0.490879	CPEs
Daam1	5.6745	1.23964	1.39092e-08	4.59428e-07	0.34375	0.204514	CPEs
Arl6ip1	5.64117	1.11105	1.68901e-08	5.52254e-07	0.367788	0.223121	CPEs
Elovl6	5.51781	1.50338	3.43252e-08	1.09875e-06	0.293269	0.155341	CPEs
Jph1	5.50023	1.30209	3.79303e-08	1.20966e-06	0.322115	0.190264	CPEs
Larp1	5.4955	1.13063	3.89602e-08	1.23945e-06	0.360577	0.237144	CPEs
Ctdspl	5.4733	1.14105	4.41738e-08	1.39844e-06	0.355769	0.229364	CPEs
Tmtc1	5.47052	1.16286	4.48713e-08	1.41879e-06	0.358173	0.233122	CPEs
Gbf1	5.45683	1.09775	4.84697e-08	1.52142e-06	0.370192	0.249826	CPEs
Nisch	5.42606	0.915898	5.76113e-08	1.79315e-06	0.423077	0.302967	CPEs
Tmem164	5.38756	1.49934	7.14209e-08	2.20969e-06	0.271635	0.126763	CPEs
Setd5	5.37301	1.0016	7.74334e-08	2.38432e-06	0.403846	0.297425	CPEs
Pikfyve	5.32291	1.69433	1.02122e-07	3.11124e-06	0.252404	0.113344	CPEs
Phkb	5.30996	1.29905	1.0965e-07	3.32105e-06	0.307692	0.173984	CPEs
Ccdc30	5.26261	1.39832	1.42027e-07	4.25685e-06	0.298077	0.172165	CPEs
Igf1r	5.24919	0.891461	1.52771e-07	4.55779e-06	0.430288	0.32349	CPEs
Ubxn11	5.23549	1.5923	1.64547e-07	4.89784e-06	0.259615	0.124764	CPEs
Cpeb2	5.21224	1.38672	1.86572e-07	5.49656e-06	0.283654	0.148758	CPEs
Dtx3	5.20953	1.11476	1.89315e-07	5.57101e-06	0.346154	0.223433	CPEs
Pbx1	5.2072	0.572902	1.91714e-07	5.63521e-06	0.644231	0.572556	CPEs
Nktr	5.19116	0.753621	2.08989e-07	6.11525e-06	0.485577	0.397106	CPEs
Slit2	5.10053	1.39314	3.38698e-07	9.76716e-06	0.293269	0.169537	CPEs
Gpm6a	5.09351	0.559348	3.51502e-07	1.00803e-05	0.608173	0.570438	CPEs
Cux2	5.02114	1.19614	5.13655e-07	1.43801e-05	0.307692	0.180807	CPEs
Atp1b1	4.96449	0.546216	6.88831e-07	1.9078e-05	0.627404	0.569474	CPEs
Mir99ahg	4.96392	0.589178	6.90848e-07	1.90931e-05	0.627404	0.543912	CPEs
Pard3	4.9538	0.946772	7.27765e-07	2.00919e-05	0.375	0.253753	CPEs
Znrf3	4.94988	1.26418	7.42576e-07	2.0479e-05	0.274038	0.140468	CPEs
Ppp1r9a	4.9363	0.631822	7.96187e-07	2.18875e-05	0.538462	0.483811	CPEs
Car10	4.82224	0.670551	1.41958e-06	3.77039e-05	0.581731	0.464653	CPEs
Nipsnap2	4.76152	1.30444	1.92141e-06	5.05146e-05	0.271635	0.149392	CPEs
Timp3	4.71897	1.17796	2.37038e-06	6.17538e-05	0.286058	0.164121	CPEs
Bmpr1a	4.71183	1.15614	2.45498e-06	6.36377e-05	0.293269	0.173667	CPEs
Fam184a	4.67575	1.13431	2.92887e-06	7.54688e-05	0.293269	0.174134	CPEs
Firre	4.61294	1.35909	3.97013e-06	0.000100597	0.257212	0.140205	CPEs
Nfyc	4.57511	1.29714	4.7598e-06	0.000119207	0.264423	0.148955	CPEs
Stx16	4.55325	0.908995	5.28223e-06	0.000131149	0.353365	0.247049	CPEs
Slc25a12	4.52701	0.973257	5.98245e-06	0.000147685	0.338942	0.23964	CPEs
Gm15283	4.5168	1.14848	6.27804e-06	0.000154687	0.283654	0.170423	CPEs
Cspp1	4.5112	0.732022	6.4463e-06	0.000158682	0.435096	0.357371	CPEs
Ube2k	4.50235	0.884662	6.7206e-06	0.00016512	0.365385	0.268135	CPEs
Pnn	4.48144	0.708027	7.41422e-06	0.000181302	0.444712	0.371586	CPEs
Fndc3a	4.46643	1.10006	7.95355e-06	0.000193941	0.295673	0.188163	CPEs
Armc9	4.46159	0.946163	8.1354e-06	0.000197631	0.355769	0.268996	CPEs
Rasa2	4.41913	1.15681	9.91006e-06	0.000238505	0.28125	0.172309	CPEs
Gtf2i	4.3983	0.832067	1.09102e-05	0.000260638	0.387019	0.300837	CPEs
Snx24	4.39093	1.13909	1.12867e-05	0.000268639	0.288462	0.182286	CPEs
AY036118	4.35963	0.307774	1.30285e-05	0.000308397	0.930288	0.911673	CPEs
Bsg	4.34645	0.93038	1.38359e-05	0.000326911	0.326923	0.219231	CPEs
Mtdh	4.33457	0.791942	1.46043e-05	0.000344125	0.401442	0.317924	CPEs
Utrn	4.32705	1.01175	1.51119e-05	0.000355117	0.288462	0.172704	CPEs
Nme7	4.29458	0.627689	1.75027e-05	0.000407599	0.490385	0.412762	CPEs
Flrt2	4.27847	0.761461	1.88183e-05	0.000436665	0.391827	0.308707	CPEs
Cnnm2	4.26648	1.31664	1.98581e-05	0.000460382	0.252404	0.147674	CPEs
Wwp1	4.23778	0.932225	2.2574e-05	0.000518242	0.319712	0.217573	CPEs
Rev3l	4.2301	0.779563	2.33589e-05	0.000535786	0.384615	0.302064	CPEs
Ppargc1a	4.2199	1.04419	2.44412e-05	0.000558631	0.288462	0.183818	CPEs
Sdk1	4.21608	1.02389	2.48586e-05	0.000567169	0.290865	0.179826	CPEs
Ptprm	4.20986	0.822253	2.55535e-05	0.000581487	0.338942	0.22059	CPEs
Nedd4	4.20698	0.807305	2.58804e-05	0.000587895	0.384615	0.311287	CPEs
Hmgn3	4.172	1.02746	3.01938e-05	0.000678144	0.278846	0.17156	CPEs
Gnas	4.1439	0.589935	3.41452e-05	0.000760295	0.485577	0.41053	CPEs
5031425E22Rik	4.12508	0.864495	3.70602e-05	0.000819564	0.34375	0.255997	CPEs
Actn1	4.08246	1.15325	4.45623e-05	0.000970551	0.266827	0.171058	CPEs
Usp32	4.0708	0.887679	4.68522e-05	0.001017	0.34375	0.26616	CPEs
Cacnb4	4.04673	0.459042	5.19392e-05	0.00111805	0.581731	0.536844	CPEs
Gm17106	4.02673	0.886304	5.65568e-05	0.00121194	0.322115	0.229639	CPEs
Dock1	4.01324	0.976667	5.98911e-05	0.00128071	0.254808	0.137847	CPEs
Dock7	4.0082	0.8738	6.11829e-05	0.00130403	0.346154	0.270175	CPEs
Ap3b1	3.98504	1.0414	6.74701e-05	0.00142979	0.276442	0.177641	CPEs
Ythdc1	3.96379	0.873949	7.37678e-05	0.00155452	0.324519	0.235624	CPEs
Trip12	3.92587	0.720582	8.64168e-05	0.00179891	0.387019	0.314135	CPEs
Zfp385b	3.90847	0.552335	9.28833e-05	0.00192578	0.487981	0.419346	CPEs
Ncoa1	3.89108	0.617847	9.97976e-05	0.00205761	0.449519	0.388619	CPEs
Canx	3.83751	0.942518	0.000124289	0.00251649	0.290865	0.199139	CPEs
Lrp6	3.83312	1.04976	0.000126527	0.00255581	0.266827	0.172105	CPEs
Cwf19l2	3.8307	0.954186	0.000127778	0.00257906	0.278846	0.182716	CPEs
Fam110b	3.79522	1.03742	0.000147512	0.00294525	0.269231	0.178437	CPEs
Npepps	3.78533	0.784239	0.000153504	0.00306015	0.341346	0.259355	CPEs
Lamp2	3.74306	1.02832	0.000181791	0.00358542	0.257212	0.161948	CPEs
Lztfl1	3.72913	0.943848	0.00019214	0.00376944	0.278846	0.190659	CPEs
Hspa12a	3.71236	0.974609	0.000205336	0.00399202	0.274038	0.18933	CPEs
Pik3r1	3.70196	0.920867	0.000213938	0.00415302	0.276442	0.182597	CPEs
Sumo1	3.68896	0.780428	0.000225169	0.00435472	0.319712	0.229807	CPEs
Cox16	3.65522	0.595703	0.000256966	0.00492188	0.420673	0.365271	CPEs
Chchd3	3.64383	0.74303	0.000268606	0.00512588	0.358173	0.287837	CPEs
Stk3	3.62326	0.991524	0.000290909	0.00549481	0.257212	0.168161	CPEs
Ptprk	3.62148	0.5572	0.000292926	0.00552484	0.427885	0.324807	CPEs
Vgll4	3.61582	0.981749	0.000299397	0.00563049	0.254808	0.163128	CPEs
Ube2h	3.61256	0.873762	0.000303185	0.00568934	0.290865	0.202252	CPEs
Shisa6	3.60383	0.943407	0.000313557	0.00586431	0.257212	0.160422	CPEs
Unc13b	3.59642	0.85128	0.000322627	0.00602796	0.310096	0.233098	CPEs
Smarca2	3.56535	0.645457	0.000363371	0.00669264	0.367788	0.288561	CPEs
Aff2	3.55503	0.963678	0.000377939	0.00695107	0.276442	0.194992	CPEs
Cep350	3.52996	0.896895	0.000415627	0.00756897	0.278846	0.196452	CPEs
Sik3	3.5265	0.510891	0.00042109	0.00766306	0.46875	0.40655	CPEs
Frmd4b	3.52417	0.739994	0.000424813	0.00772326	0.293269	0.193053	CPEs
Chd3	3.50886	0.762773	0.000450038	0.00813272	0.324519	0.248324	CPEs
Akap9	3.46021	0.693894	0.000539749	0.00959324	0.358173	0.296773	CPEs
Plcb4	3.45962	0.785693	0.00054093	0.00960763	0.290865	0.205471	CPEs
Tnrc18	3.43167	0.976503	0.000599882	0.0105605	0.259615	0.178677	CPEs
Zfp608	3.38361	0.858799	0.000715405	0.0123681	0.274038	0.189234	CPEs
Ankrd12	3.38074	0.475837	0.000722918	0.0124805	0.475962	0.43839	CPEs
Gm37240	3.37859	0.498088	0.000728593	0.01257	0.473558	0.433393	CPEs
Hnrnpr	3.37043	0.802999	0.000750517	0.0129139	0.290865	0.213928	CPEs
Bbs9	3.36749	0.89235	0.000758557	0.0130353	0.269231	0.190605	CPEs
Ppp2r3a	3.36014	0.642199	0.000779024	0.0133423	0.365385	0.296677	CPEs
Cox7c	3.3393	0.576855	0.000839899	0.0142717	0.399038	0.330618	CPEs
Syne1	3.33705	0.353984	0.000846741	0.0143597	0.639423	0.59518	CPEs
Ring1	3.32838	0.989042	0.000873511	0.0147943	0.25	0.172123	CPEs
Lrch3	3.32355	0.79631	0.000888794	0.0150236	0.293269	0.217088	CPEs
Nbeal1	3.3062	0.83485	0.000945714	0.0158718	0.28125	0.204095	CPEs
Arhgef12	3.27248	0.645891	0.00106608	0.0177425	0.355769	0.296743	CPEs
Srrm2	3.26432	0.333712	0.00109727	0.0182381	0.622596	0.598537	CPEs
Ogt	3.26055	0.45042	0.00111195	0.0184584	0.480769	0.43307	CPEs
Eif4a2	3.25962	0.883886	0.00111561	0.0185072	0.252404	0.168807	CPEs
Srsf10	3.25366	0.866593	0.00113928	0.0188637	0.257212	0.176642	CPEs
Gramd1b	3.23271	0.585648	0.0012262	0.0201647	0.382212	0.335508	CPEs
Zfp280d	3.2217	0.629869	0.00127433	0.0208334	0.353365	0.295863	CPEs
Usp33	3.19864	0.778782	0.0013808	0.0223762	0.278846	0.202898	CPEs
Ubxn4	3.18838	0.833049	0.0014307	0.0231126	0.264423	0.187008	CPEs
Pfkp	3.16929	0.726288	0.00152811	0.0245179	0.314904	0.255309	CPEs
Ocrl	3.16746	0.838075	0.00153777	0.0246577	0.264423	0.191461	CPEs
Nufip2	3.15514	0.808778	0.00160423	0.025628	0.271635	0.198038	CPEs
Zfp609	3.1316	0.810618	0.00173859	0.0274976	0.274038	0.202383	CPEs
Dalrd3	3.12792	0.749018	0.0017605	0.0277988	0.305288	0.243303	CPEs
Asxl2	3.12364	0.872497	0.00178627	0.0281885	0.269231	0.200271	CPEs
Wapl	3.06436	0.779445	0.00218134	0.0338252	0.262019	0.188145	CPEs
Pan3	3.05699	0.607715	0.00223573	0.034627	0.34375	0.281936	CPEs
Phf21a	3.049	0.478457	0.00229604	0.0354551	0.430288	0.388403	CPEs
Arih1	3.0485	0.558859	0.00229989	0.0354934	0.377404	0.330678	CPEs
Trappc9	3.0413	0.742349	0.00235559	0.0363098	0.298077	0.237192	CPEs
Rbm39	3.02437	0.274918	0.0024915	0.0382012	0.591346	0.58941	CPEs
Fam214a	3.02436	0.803394	0.00249157	0.0382012	0.252404	0.175888	CPEs
Btbd9	3.01248	0.492054	0.00259123	0.0395886	0.411058	0.367899	CPEs
Nr6a1	2.97533	0.718179	0.00292671	0.0442441	0.310096	0.256542	CPEs
Trf	2.95565	0.634897	0.00312007	0.0470026	0.266827	0.181651	CPEs
Hnrnpa3	2.94056	0.640128	0.00327615	0.0491476	0.314904	0.250826	CPEs
Flt1	47.4722	8.63136	0	0	0.742468	0.0152312	Endothelial
Gm42418	44.4614	1.395	0	0	1	0.999494	Endothelial
Slco1a4	40.7737	9.324	0	0	0.635581	0.00546639	Endothelial
Mecom	37.1579	9.18879	3.26358e-302	2.11284e-298	0.579627	0.00515936	Endothelial
Ptprg	35.7389	2.88058	9.84694e-280	4.24994e-276	0.713773	0.451471	Endothelial
Rundc3b	33.706	4.14897	4.71604e-249	1.01772e-245	0.604735	0.195008	Endothelial
AY036118	32.5185	1.29349	5.84691e-232	1.08151e-228	0.930416	0.911562	Endothelial
Igf1r	32.4145	3.18912	1.7154e-230	2.96147e-227	0.635581	0.321138	Endothelial
Ebf1	30.2883	5.10187	1.63513e-201	1.46011e-198	0.500717	0.0466871	Endothelial
Sgms1	29.9833	3.39632	1.62086e-197	1.39912e-194	0.577475	0.242953	Endothelial
Cmss1	29.9674	1.01235	2.61165e-197	2.18166e-194	0.92396	0.939298	Endothelial
Malat1	29.0552	0.368197	1.32332e-185	7.78832e-183	1	1	Endothelial
Adgrl4	28.9185	9.39369	6.98688e-184	4.02072e-181	0.450502	0.00231178	Endothelial
Lef1	24.2199	6.52947	1.37466e-129	3.78705e-127	0.383788	0.0110652	Endothelial
Ptprm	22.6015	2.54349	4.18943e-113	8.54247e-111	0.492826	0.218601	Endothelial
Ptprb	22.2173	6.78784	2.33507e-109	4.31922e-107	0.352224	0.0107702	Endothelial
Utrn	21.8144	2.87299	1.69491e-105	2.96563e-103	0.445481	0.170704	Endothelial
Slco1c1	21.009	4.37928	5.42467e-98	8.31226e-96	0.355811	0.0394206	Endothelial
Ccdc141	20.4629	4.76648	4.60804e-93	6.52075e-91	0.340029	0.030613	Endothelial
Egfl7	20.3847	5.58793	2.28708e-92	3.18421e-90	0.329986	0.0186026	Endothelial
Abcg2	20.0807	4.79186	1.08904e-89	1.44624e-87	0.335725	0.0337074	Endothelial
Atp10a	20.0061	4.90299	4.87527e-89	6.37626e-87	0.33429	0.0338639	Endothelial
Gpcpd1	19.954	2.77274	1.38338e-88	1.78229e-86	0.425395	0.187495	Endothelial
Tmtc2	19.5438	2.5683	4.65864e-85	5.55946e-83	0.435438	0.208427	Endothelial
Hmcn1	19.4026	6.36164	7.33075e-84	8.55122e-82	0.308465	0.00955414	Endothelial
Sptbn1	18.7725	1.5215	1.26713e-78	1.32849e-76	0.540172	0.462945	Endothelial
Bsg	18.6162	2.32989	2.37557e-77	2.44118e-75	0.431133	0.217722	Endothelial
Arhgap31	18.4449	3.26693	5.72961e-76	5.66313e-74	0.34792	0.0814058	Endothelial
Fli1	18.4436	4.53016	5.86525e-76	5.77515e-74	0.308465	0.0263145	Endothelial
Hip1	16.8569	2.58301	9.33503e-64	7.28133e-62	0.370158	0.157598	Endothelial
Clec2d	16.6334	5.56305	3.9944e-62	2.93028e-60	0.267575	0.0113422	Endothelial
Epas1	16.5506	4.74018	1.58449e-61	1.14615e-59	0.273314	0.0203906	Endothelial
Slc6a6	16.4741	2.08338	5.63187e-61	4.01771e-59	0.42396	0.267901	Endothelial
Slc2a1	16.3129	4.66524	7.99653e-60	5.55169e-58	0.273314	0.0260075	Endothelial
Abcb1a	16.2252	6.56524	3.34841e-59	2.29393e-57	0.256815	0.00612862	Endothelial
Cdk8	15.2014	0.63098	3.46031e-52	2.05523e-50	0.680057	0.747023	Endothelial
Sema3c	14.6944	2.68795	6.99957e-49	3.91492e-47	0.317791	0.122711	Endothelial
Heg1	14.6813	3.68192	8.4933e-49	4.7198e-47	0.263271	0.0442188	Endothelial
Nxpe2	14.6307	3.40052	1.79047e-48	9.88614e-47	0.278336	0.068378	Endothelial
Tbc1d4	14.2934	3.6601	2.40468e-46	1.27345e-44	0.259684	0.0485052	Endothelial
Zbtb20	12.5216	0.967391	5.68647e-36	2.2973e-34	0.573888	0.493366	Endothelial
Calm1	12.2405	0.735207	1.88801e-34	7.29731e-33	0.568867	0.607293	Endothelial
Nebl	12.2396	1.04173	1.90914e-34	7.36796e-33	0.482066	0.460886	Endothelial
Spock2	12.2217	1.805	2.38133e-34	9.13585e-33	0.354376	0.23529	Endothelial
Tjp1	12.2147	1.04324	2.59358e-34	9.93539e-33	0.476327	0.477641	Endothelial
Chn2	11.9185	2.22558	9.48365e-33	3.46387e-31	0.281923	0.122759	Endothelial
Fry	11.6388	0.978878	2.61775e-31	9.16071e-30	0.474175	0.479314	Endothelial
Tmsb4x	11.4133	0.980925	3.58743e-30	1.19563e-28	0.487805	0.460911	Endothelial
Col4a3bp	9.47106	2.00924	2.77026e-21	6.33734e-20	0.257532	0.142445	Endothelial
Ptgds	9.35118	0.658331	8.66768e-21	1.93833e-19	0.530129	0.548927	Endothelial
Dnm3	9.20774	0.842858	3.33056e-20	7.21743e-19	0.44835	0.457551	Endothelial
Cst3	9.07507	0.715407	1.13608e-19	2.40359e-18	0.501435	0.518031	Endothelial
Dock9	8.66931	1.21765	4.34741e-18	8.4141e-17	0.350072	0.300429	Endothelial
Ablim1	8.47508	1.03404	2.34908e-17	4.36695e-16	0.381636	0.367916	Endothelial
Tshz2	8.45175	1.35515	2.86965e-17	5.30803e-16	0.273314	0.157508	Endothelial
Apoe	8.33728	0.590012	7.60172e-17	1.3766e-15	0.525825	0.558607	Endothelial
Fth1	8.07277	0.669253	6.87202e-16	1.17931e-14	0.476327	0.506767	Endothelial
Foxp1	7.59081	0.501982	3.17914e-14	4.94456e-13	0.494261	0.546458	Endothelial
mt-Atp6	7.38178	1.35419	1.5619e-13	2.32454e-12	0.270445	0.19154	Endothelial
Slc39a10	7.03449	1.41538	1.99988e-12	2.75619e-11	0.266141	0.201251	Endothelial
Ddx5	6.19918	0.310414	5.67565e-10	6.50627e-09	0.508608	0.621326	Endothelial
mt-Co3	6.14835	1.22586	7.82911e-10	8.84953e-09	0.251076	0.187404	Endothelial
St6galnac3	5.85464	0.912789	4.78032e-09	5.04857e-08	0.332138	0.310218	Endothelial
Klf12	5.68308	0.758497	1.32293e-08	1.34032e-07	0.364419	0.384784	Endothelial
Plcb4	5.67175	1.18421	1.41349e-08	1.42928e-07	0.251076	0.205303	Endothelial
Cck	5.07207	0.626098	3.9352e-07	3.49352e-06	0.383788	0.410082	Endothelial
Esyt2	4.99832	0.967514	5.78334e-07	5.046e-06	0.291248	0.282976	Endothelial
Ptn	4.88521	0.50594	1.03319e-06	8.82731e-06	0.42109	0.469604	Endothelial
Atp6v0c	4.26854	0.455286	1.96756e-05	0.000144545	0.41033	0.471982	Endothelial
Itm2b	3.88289	0.574724	0.00010322	0.000687321	0.354376	0.388445	Endothelial
Plp1	3.55423	0.337261	0.000379085	0.00230875	0.44835	0.498134	Endothelial
Ubb	3.48966	0.598124	0.000483639	0.00289647	0.324964	0.346809	Endothelial
Pcp4	3.28852	0.517238	0.00100716	0.00568344	0.342898	0.380919	Endothelial
Actb	2.92554	0.594159	0.00343854	0.0174392	0.290531	0.304522	Endothelial
Hsp90ab1	2.8167	0.369561	0.00485193	0.0239462	0.390244	0.472903	Endothelial
Ppia	2.7021	0.577801	0.0068902	0.0327873	0.300574	0.327676	Endothelial
Hspa8	2.67467	0.534977	0.00748037	0.0352652	0.317073	0.356098	Endothelial
Gnas	2.56047	0.431858	0.010453	0.047665	0.34792	0.411243	Endothelial
Ptprd	210.268	1.85409	0	0	0.941742	0.830476	ExNeurons
Nrg3	204.697	2.05778	0	0	0.919981	0.690575	ExNeurons
Kcnip4	188.646	2.09954	0	0	0.918024	0.730167	ExNeurons
Celf2	187.728	1.59578	0	0	0.948906	0.835252	ExNeurons
Kalrn	185.996	1.92798	0	0	0.845763	0.545458	ExNeurons
Csmd1	182.768	1.81759	0	0	0.917686	0.721301	ExNeurons
Arpp21	179.773	1.96489	0	0	0.84645	0.521161	ExNeurons
Grin2a	177.545	2.12741	0	0	0.829408	0.475177	ExNeurons
Dpp10	174.658	2.12153	0	0	0.841185	0.640856	ExNeurons
Syt1	168.315	1.54739	0	0	0.92167	0.729065	ExNeurons
Car10	163.165	2.53159	0	0	0.661856	0.257942	ExNeurons
Opcml	162.992	1.7475	0	0	0.884777	0.654755	ExNeurons
Gm20642	162.468	2.17819	0	0	0.753338	0.339661	ExNeurons
Fam155a	159.914	1.88241	0	0	0.841954	0.543719	ExNeurons
Kcnh7	159.213	2.02552	0	0	0.756098	0.422126	ExNeurons
Ralyl	158.423	1.99503	0	0	0.786457	0.443937	ExNeurons
Ryr2	157.068	1.97788	0	0	0.748468	0.379816	ExNeurons
Nrg3os	156.112	2.16441	0	0	0.71924	0.303546	ExNeurons
Kcnma1	156.082	1.64268	0	0	0.829582	0.555071	ExNeurons
Nav3	154.784	1.68153	0	0	0.83218	0.563925	ExNeurons
Pcsk2	151.975	1.87148	0	0	0.782834	0.432781	ExNeurons
Rims1	151.568	1.77791	0	0	0.795438	0.478973	ExNeurons
Camk2a	150.788	1.88601	0	0	0.745696	0.383233	ExNeurons
Grin2b	145.342	1.50955	0	0	0.865835	0.614894	ExNeurons
Erc2	144.794	1.69381	0	0	0.813157	0.519031	ExNeurons
Tafa1	144.44	2.56461	0	0	0.592111	0.237209	ExNeurons
Nrg1	138.557	1.82402	0	0	0.820403	0.530983	ExNeurons
Tenm2	136.25	1.59139	0	0	0.851588	0.617772	ExNeurons
Lingo2	135.566	1.82434	0	0	0.738415	0.451334	ExNeurons
Prickle1	134.036	1.73895	0	0	0.70328	0.363688	ExNeurons
Schip1	133.083	1.79194	0	0	0.704119	0.383882	ExNeurons
Dlgap2	132.806	1.67752	0	0	0.80527	0.482806	ExNeurons
Snhg11	131.013	0.944521	0	0	0.978857	0.910088	ExNeurons
Khdrbs2	130.971	2.11909	0	0	0.572901	0.2135	ExNeurons
Cacna2d1	130.614	1.69665	0	0	0.710934	0.364777	ExNeurons
Meg3	130.086	0.873123	0	0	0.994257	0.95693	ExNeurons
Clstn2	128.792	2.00536	0	0	0.588931	0.229873	ExNeurons
Cnksr2	126.93	1.69335	0	0	0.678817	0.343983	ExNeurons
Sv2b	126.397	2.16618	0	0	0.526502	0.167063	ExNeurons
Cdh12	125.91	2.1782	0	0	0.534971	0.192461	ExNeurons
Nell2	125.581	1.81581	0	0	0.613476	0.267028	ExNeurons
Asic2	125.133	1.54766	0	0	0.777533	0.495444	ExNeurons
Rbfox3	124.092	1.63998	0	0	0.683581	0.345477	ExNeurons
R3hdm1	124.079	1.39394	0	0	0.778686	0.515418	ExNeurons
Slit3	124.008	1.84021	0	0	0.625486	0.284149	ExNeurons
Khdrbs3	123.896	1.9688	0	0	0.560122	0.22304	ExNeurons
Csmd2	123.688	1.80475	0	0	0.604855	0.2648	ExNeurons
Lrfn5	122.795	1.5218	0	0	0.744088	0.449435	ExNeurons
Lrrc7	122.434	1.48602	0	0	0.827078	0.538343	ExNeurons
Hivep2	122.082	1.39155	0	0	0.773864	0.501151	ExNeurons
Dlgap1	121.923	1.33787	0	0	0.866441	0.654327	ExNeurons
Hecw1	121.713	1.8504	0	0	0.570408	0.238078	ExNeurons
Slc17a7	120.62	2.00494	0	0	0.518115	0.159005	ExNeurons
Pde1a	120.467	1.86659	0	0	0.585413	0.256497	ExNeurons
Chrm3	119.263	1.95446	0	0	0.555591	0.24103	ExNeurons
Agbl4	118.812	1.59547	0	0	0.668053	0.364729	ExNeurons
Kcnj6	118.575	2.09667	0	0	0.495329	0.157339	ExNeurons
Brinp1	117.172	1.55462	0	0	0.670849	0.35874	ExNeurons
Phactr1	116.222	1.21175	0	0	0.876622	0.687122	ExNeurons
Cacna1e	115.764	1.51968	0	0	0.694718	0.371672	ExNeurons
Mical2	115.705	1.72996	0	0	0.571736	0.237564	ExNeurons
Dlg2	115.607	1.06162	0	0	0.936173	0.829998	ExNeurons
Kcnt2	113.186	1.95776	0	0	0.499208	0.176088	ExNeurons
Cadps	110.973	1.33917	0	0	0.766559	0.485243	ExNeurons
Dmd	110.782	1.26644	0	0	0.755924	0.53026	ExNeurons
Gabrb3	110.541	1.33043	0	0	0.76254	0.481484	ExNeurons
Gabbr2	110.126	1.56873	0	0	0.593754	0.276948	ExNeurons
Nrxn1	109.296	1.02534	0	0	0.920435	0.799089	ExNeurons
Rgs6	109.045	1.84543	0	0	0.520922	0.220689	ExNeurons
Etl4	108.534	1.48345	0	0	0.681287	0.410088	ExNeurons
Kctd16	108.29	1.37599	0	0	0.724878	0.457763	ExNeurons
Cacna1a	108.03	1.30928	0	0	0.753838	0.475985	ExNeurons
Kcnb2	107.895	1.53881	0	0	0.608199	0.317507	ExNeurons
Sh3gl2	107.678	1.62005	0	0	0.549696	0.244459	ExNeurons
Ube3a	107.357	1.34207	0	0	0.79835	0.51881	ExNeurons
Epha5	107.054	1.36835	0	0	0.713019	0.423265	ExNeurons
Adcy2	106.787	1.65837	0	0	0.539643	0.224914	ExNeurons
Fam189a1	106.681	1.61666	0	0	0.547471	0.247067	ExNeurons
Gm26871	104.914	1.51795	0	0	0.589199	0.293566	ExNeurons
Ak5	104.872	1.93656	0	0	0.454614	0.157094	ExNeurons
Rgs7	104.522	1.33051	0	0	0.678479	0.411656	ExNeurons
Dscam	104.398	1.44131	0	0	0.617693	0.288716	ExNeurons
Gm42303	104.294	2.79196	0	0	0.362363	0.0686767	ExNeurons
Ext1	103.953	1.44585	0	0	0.60722	0.327414	ExNeurons
Grm7	103.386	1.30004	0	0	0.821148	0.566105	ExNeurons
Tenm4	103.04	1.33853	0	0	0.685748	0.409378	ExNeurons
Satb2	102.614	2.96621	0	0	0.343981	0.0510299	ExNeurons
Stxbp5l	102.435	1.34856	0	0	0.648703	0.361814	ExNeurons
Kcnj3	102.279	1.5327	0	0	0.545211	0.241826	ExNeurons
Oxr1	102.047	1.29215	0	0	0.732683	0.467009	ExNeurons
Dab1	101.94	1.24207	0	0	0.759605	0.533395	ExNeurons
Apba2	101.525	1.55669	0	0	0.523275	0.227608	ExNeurons
Sorbs2	101.417	1.26216	0	0	0.697293	0.434642	ExNeurons
Unc80	101.251	1.33174	0	0	0.640665	0.349813	ExNeurons
Fam135b	101.248	1.48792	0	0	0.557315	0.263354	ExNeurons
Miat	101.149	1.82582	0	0	0.445178	0.148914	ExNeurons
Gm28376	100.929	1.61822	0	0	0.510286	0.213672	ExNeurons
Cdk14	100.863	1.47018	0	0	0.565481	0.270812	ExNeurons
Frmpd4	100.699	1.33505	0	0	0.723364	0.45257	ExNeurons
D430041D05Rik	100.579	1.52485	0	0	0.533981	0.247496	ExNeurons
Mapk10	100.383	1.25421	0	0	0.691095	0.424	ExNeurons
Fstl4	100.244	1.77618	0	0	0.470702	0.191102	ExNeurons
Pde4d	100.13	1.24846	0	0	0.733009	0.503466	ExNeurons
Mef2c	99.8468	1.21706	0	0	0.712751	0.470193	ExNeurons
Snap25	99.2593	1.05654	0	0	0.842956	0.619535	ExNeurons
Ube2e2	99.1544	1.1656	0	0	0.729072	0.492113	ExNeurons
Syt16	98.5987	1.61524	0	0	0.48432	0.198927	ExNeurons
5730522E02Rik	97.4639	1.45161	0	0	0.553086	0.272111	ExNeurons
Kcnq5	96.7237	1.29197	0	0	0.723189	0.483627	ExNeurons
Pdzrn3	96.5467	2.26353	0	0	0.38113	0.112089	ExNeurons
Nlgn1	96.3442	0.97942	0	0	0.889355	0.755541	ExNeurons
Msra	95.5011	1.42165	0	0	0.54012	0.262118	ExNeurons
Grin1	95.0332	1.28507	0	0	0.60397	0.320728	ExNeurons
Celf4	94.6961	1.21164	0	0	0.687962	0.429486	ExNeurons
Nrcam	94.5076	1.17315	0	0	0.696	0.432132	ExNeurons
Ppfia2	93.9713	1.22833	0	0	0.661145	0.39881	ExNeurons
Prkg1	93.8132	1.3113	0	0	0.628329	0.354062	ExNeurons
Hs3st4	93.7874	1.90414	0	0	0.438596	0.192535	ExNeurons
Prkce	93.6459	1.18217	0	0	0.680215	0.426878	ExNeurons
Ano3	93.22	1.36881	0	0	0.549545	0.268706	ExNeurons
Sphkap	92.8989	1.79037	0	0	0.414028	0.144738	ExNeurons
Samd12	92.5722	1.22103	0	0	0.649367	0.379644	ExNeurons
Sorbs2os	92.5147	1.41822	0	0	0.513723	0.251096	ExNeurons
Oprm1	92.1748	2.01985	0	0	0.378707	0.115616	ExNeurons
Ppm1e	91.8073	1.29937	0	0	0.566308	0.289231	ExNeurons
Gm15738	91.672	1.29664	0	0	0.557874	0.27963	ExNeurons
Tmem108	91.4409	1.61762	0	0	0.440752	0.172022	ExNeurons
Sobp	91.2011	1.37557	0	0	0.512139	0.237931	ExNeurons
Ahi1	91.051	1.07111	0	0	0.793772	0.550748	ExNeurons
Hs6st3	91.0397	1.33796	0	0	0.607826	0.368513	ExNeurons
Gm49678	91.0348	2.90468	0	0	0.309883	0.0527566	ExNeurons
Sez6l	91.0178	1.69342	0	0	0.414517	0.147248	ExNeurons
Large1	90.8509	1.12628	0	0	0.690641	0.453293	ExNeurons
Ptprn	90.8358	1.18266	0	0	0.654377	0.384727	ExNeurons
Shank2	90.6684	1.57026	0	0	0.442522	0.179321	ExNeurons
Atrnl1	90.6634	1.25187	0	0	0.589676	0.324561	ExNeurons
Bcl11a	90.5193	1.4577	0	0	0.478321	0.212863	ExNeurons
Fgf14	90.3632	1.09918	0	0	0.87894	0.687502	ExNeurons
Sidt1	90.1365	2.03355	0	0	0.360546	0.101496	ExNeurons
Mlip	89.1454	2.2007	0	0	0.341115	0.0858458	ExNeurons
Otud7a	89.0432	1.14169	0	0	0.654027	0.405006	ExNeurons
Cacnb4	88.7774	1.14436	0	0	0.658501	0.409182	ExNeurons
Ptprn2	88.6759	1.14446	0	0	0.707474	0.445823	ExNeurons
Lingo1	88.4419	1.75141	0	0	0.386932	0.127826	ExNeurons
Nwd2	88.3407	2.36326	0	0	0.327602	0.0764163	ExNeurons
Gria3	88.2969	1.05894	0	0	0.732043	0.506074	ExNeurons
Lrfn2	88.0739	1.86236	0	0	0.374083	0.12109	ExNeurons
Adgrb3	87.7628	0.951018	0	0	0.87371	0.715766	ExNeurons
Cap2	87.5027	1.32298	0	0	0.50565	0.247606	ExNeurons
Ldb2	87.1962	1.66026	0	0	0.415892	0.168655	ExNeurons
A830018L16Rik	87.1936	1.35137	0	0	0.502656	0.247092	ExNeurons
Slc4a10	87.1834	1.16952	0	0	0.58059	0.316527	ExNeurons
Cadps2	86.8115	2.00772	0	0	0.354733	0.104962	ExNeurons
Cntn3	86.6732	1.25835	0	0	0.550069	0.295929	ExNeurons
Lrrtm4	86.595	1.08348	0	0	0.775867	0.606958	ExNeurons
Rbfox1	86.5274	1.06886	0	0	0.910685	0.75728	ExNeurons
Rasal2	86.4456	1.16197	0	0	0.597866	0.35018	ExNeurons
Grm8	86.1255	1.55444	0	0	0.440356	0.19491	ExNeurons
Unc5d	85.9262	1.39198	0	0	0.50572	0.266036	ExNeurons
Tmem132d	85.9151	1.43263	0	0	0.462944	0.209961	ExNeurons
Gria2	85.8758	0.782769	0	0	0.911069	0.778246	ExNeurons
Dync1i1	85.6572	1.24322	0	0	0.523939	0.268143	ExNeurons
Fgf12	85.6386	1.05939	0	0	0.785222	0.554238	ExNeurons
Pex5l	85.5626	1.13331	0	0	0.651371	0.395846	ExNeurons
Scn8a	85.4445	1.19414	0	0	0.552725	0.292929	ExNeurons
Plxna4	84.2427	1.24467	0	0	0.526176	0.275797	ExNeurons
Tnr	84.0318	1.07907	0	0	0.599299	0.337922	ExNeurons
Prkag2	84.0004	1.38121	0	0	0.446588	0.198241	ExNeurons
Cntn4	83.8	1.13361	0	0	0.651662	0.419004	ExNeurons
Chsy3	83.7723	1.27516	0	0	0.518033	0.277144	ExNeurons
Rasgef1b	83.7358	1.41732	0	0	0.445411	0.196662	ExNeurons
Mmp16	82.79	1.16643	0	0	0.561695	0.320483	ExNeurons
Sipa1l1	82.4704	1.11447	0	0	0.591039	0.33535	ExNeurons
Atp2b2	82.3685	1.03006	0	0	0.686773	0.445517	ExNeurons
Efna5	81.9634	1.47717	0	0	0.43043	0.200176	ExNeurons
Syt7	81.9609	1.3565	0	0	0.441765	0.197972	ExNeurons
Dok6	81.846	1.171	0	0	0.546749	0.307649	ExNeurons
Vsnl1	81.8216	1.17364	0	0	0.528075	0.2726	ExNeurons
Unc13b	81.7618	1.78317	0	0	0.349002	0.111649	ExNeurons
Phf24	81.6576	1.37957	0	0	0.427996	0.183779	ExNeurons
Myt1l	81.4335	1.0597	0	0	0.7239	0.460041	ExNeurons
R3hdm2	81.0138	1.1117	0	0	0.562522	0.319307	ExNeurons
Gm36975	81.0073	1.12783	0	0	0.55672	0.312364	ExNeurons
4930419G24Rik	80.9641	1.23383	0	0	0.474616	0.221644	ExNeurons
Gabrb2	80.5898	1.16392	0	0	0.523287	0.274645	ExNeurons
Galnt18	80.22	1.33441	0	0	0.443466	0.205099	ExNeurons
Snhg14	80.0503	1.04477	0	0	0.708744	0.451566	ExNeurons
Ankrd33b	80.0048	1.87733	0	0	0.329641	0.0984839	ExNeurons
Gm32509	79.5086	1.45514	0	0	0.384497	0.145705	ExNeurons
Pak7	79.4906	1.08423	0	0	0.558922	0.312021	ExNeurons
Fndc9	79.3742	1.38637	0	0	0.413446	0.180448	ExNeurons
Nos1ap	79.2389	1.19687	0	0	0.502411	0.271743	ExNeurons
Ablim1	79.1681	1.19613	0	0	0.484646	0.245438	ExNeurons
Negr1	78.9723	0.906837	0	0	0.82794	0.658307	ExNeurons
Slc35f4	77.816	1.36973	0	0	0.414191	0.184305	ExNeurons
Dclk1	77.7577	0.909273	0	0	0.760071	0.551348	ExNeurons
Rimbp2	77.6417	1.21883	0	0	0.463223	0.232506	ExNeurons
Slc8a1	77.409	0.990431	0	0	0.709187	0.485035	ExNeurons
Bsn	77.3167	1.33575	0	0	0.410941	0.181746	ExNeurons
Mrtfb	77.2011	1.06043	0	0	0.550814	0.304489	ExNeurons
Ppm1l	76.9449	1.27229	0	0	0.436127	0.206336	ExNeurons
Gm48091	76.8966	1.42094	0	0	0.389343	0.163168	ExNeurons
Fhod3	76.8797	1.85825	0	0	0.324224	0.105783	ExNeurons
Gucy1a2	76.7425	1.15605	0	0	0.488467	0.257035	ExNeurons
Galnt17	76.5331	1.34915	0	0	0.426027	0.206287	ExNeurons
Rapgef4	76.4817	1.02688	0	0	0.582256	0.341228	ExNeurons
Rap1gap2	76.3627	1.6382	0	0	0.342851	0.121421	ExNeurons
Asap1	75.4223	1.03639	0	0	0.553913	0.327108	ExNeurons
Kcnh1	75.2815	1.37255	0	0	0.393642	0.173112	ExNeurons
Ccser1	75.0144	0.965178	0	0	0.728222	0.498249	ExNeurons
A230006K03Rik	75.0062	1.09612	0	0	0.52013	0.296836	ExNeurons
Macrod2	74.4221	0.908984	0	0	0.791291	0.594394	ExNeurons
Chn1	73.9756	0.998919	0	0	0.564071	0.326631	ExNeurons
Setbp1	73.941	0.986066	0	0	0.593427	0.368219	ExNeurons
2025-03-01	73.9369	1.02237	0	0	0.597318	0.357344	ExNeurons
Rnf112	73.6699	1.48785	0	0	0.352648	0.137023	ExNeurons
Tspan5	73.6164	0.980611	0	0	0.591832	0.371476	ExNeurons
Kcnd3	73.5252	1.20917	0	0	0.431164	0.209569	ExNeurons
Nlk	73.4775	1.08213	0	0	0.491834	0.267751	ExNeurons
Atp1a1	73.4699	1.13073	0	0	0.45776	0.230118	ExNeurons
Map1b	73.2341	0.964423	0	0	0.611624	0.379375	ExNeurons
Nrxn3	72.6152	0.962883	0	0	0.909566	0.756337	ExNeurons
Ica1	72.5706	1.07465	0	0	0.47683	0.252859	ExNeurons
AC149090.1	72.3581	0.815693	0	0	0.786224	0.61787	ExNeurons
Ksr2	72.2156	1.07711	0	0	0.476795	0.254341	ExNeurons
Add2	72.1905	1.22956	0	0	0.407528	0.191812	ExNeurons
Adgrb1	72.0465	1.21229	0	0	0.408285	0.1906	ExNeurons
Cdh11	72.0407	1.15535	0	0	0.446262	0.230167	ExNeurons
Scn2a	71.9758	0.971071	0	0	0.563221	0.331945	ExNeurons
Brd9	71.8852	0.97354	0	0	0.556709	0.329888	ExNeurons
Ptk2	71.8005	0.944987	0	0	0.585844	0.360467	ExNeurons
Cadm2	71.7543	0.675721	0	0	0.891999	0.79893	ExNeurons
Prr16	71.6409	1.50477	0	0	0.356446	0.152343	ExNeurons
Vps13a	71.6295	1.04008	0	0	0.48411	0.258591	ExNeurons
Cttnbp2	71.5934	0.901157	0	0	0.687449	0.467376	ExNeurons
Cacna1d	71.4705	0.925135	0	0	0.646106	0.415416	ExNeurons
Pacsin1	71.4109	1.03236	0	0	0.490191	0.267016	ExNeurons
Anks1b	71.3936	0.884589	0	0	0.850132	0.662703	ExNeurons
Grm5	71.3605	0.950578	0	0	0.847545	0.630116	ExNeurons
Shank1	71.3351	1.36924	0	0	0.360872	0.149526	ExNeurons
Trhde	71.2033	1.54462	0	0	0.334685	0.127532	ExNeurons
Homer1	71.1478	1.12166	0	0	0.453939	0.238862	ExNeurons
Spock1	71.0352	0.971796	0	0	0.565842	0.346543	ExNeurons
Gm41609	70.2102	1.56638	0	0	0.319191	0.114184	ExNeurons
Ntrk3	69.9777	0.932921	0	0	0.613348	0.394793	ExNeurons
Gpr158	69.9675	0.940877	0	0	0.633035	0.39974	ExNeurons
Osbpl6	69.6713	1.07928	0	0	0.451923	0.239291	ExNeurons
Nol4	69.6242	0.990051	0	0	0.51349	0.298428	ExNeurons
Unc13a	69.5862	1.26709	0	0	0.376599	0.170614	ExNeurons
Rims2	69.5109	0.903035	0	0	0.719543	0.49602	ExNeurons
Ptk2b	68.6906	1.23404	0	0	0.370926	0.161736	ExNeurons
Brinp2	68.4624	1.20565	0	0	0.388714	0.183926	ExNeurons
Rapgef2	68.373	1.01937	0	0	0.463701	0.251794	ExNeurons
Gfod1	68.3291	1.38706	0	0	0.338296	0.137219	ExNeurons
Rapgef5	68.3249	1.06856	0	0	0.433622	0.222832	ExNeurons
Btbd9	68.2463	1.01005	0	0	0.471482	0.259228	ExNeurons
Ncald	68.2121	1.00581	0	0	0.485415	0.269122	ExNeurons
9530059O14Rik	68.1859	0.978502	0	0	0.504112	0.286634	ExNeurons
Ptprj	68.0271	0.974564	0	0	0.470842	0.25488	ExNeurons
Kcnb1	67.8042	1.16178	0	0	0.389425	0.183007	ExNeurons
Tafa2	67.3315	1.19835	0	0	0.429079	0.241103	ExNeurons
Epha4	67.2618	1.11198	0	0	0.410195	0.203458	ExNeurons
Flrt2	67.0174	1.11648	0	0	0.407481	0.205295	ExNeurons
Klhl29	66.7106	0.933995	0	0	0.526362	0.310355	ExNeurons
P2ry14	66.3963	1.0281	0	0	0.441753	0.237748	ExNeurons
Cobl	66.3509	1.20945	0	0	0.365206	0.16427	ExNeurons
Egfem1	66.3106	1.10641	0	0	0.454428	0.269661	ExNeurons
2010300C02Rik	66.3032	1.18603	0	0	0.372021	0.17021	ExNeurons
Xkr4	66.0948	0.882589	0	0	0.687612	0.458216	ExNeurons
Garnl3	66.0782	1.26999	0	0	0.375294	0.187061	ExNeurons
Unc79	65.982	0.89667	0	0	0.544442	0.323728	ExNeurons
Rasgrf1	65.6567	0.906551	0	0	0.538792	0.327855	ExNeurons
Cdr1os	65.5044	0.857783	0	0	0.642413	0.421416	ExNeurons
Gtdc1	65.2669	1.07147	0	0	0.393828	0.191102	ExNeurons
Nyap2	65.0912	1.07227	0	0	0.400818	0.201523	ExNeurons
Dnajc6	65.0363	0.927266	0	0	0.479462	0.269723	ExNeurons
Fut9	64.9652	0.914033	0	0	0.522693	0.322002	ExNeurons
Prickle2	64.8889	0.84076	0	0	0.600941	0.385327	ExNeurons
Kcnd2	64.7904	0.931341	0	0	0.829897	0.602709	ExNeurons
Sntg1	64.7733	0.887268	0	0	0.701824	0.46429	ExNeurons
Epha7	64.7481	1.193	0	0	0.375061	0.184293	ExNeurons
Gls	64.7185	0.856173	0	0	0.56244	0.346886	ExNeurons
Itpr1	64.5856	0.881347	0	0	0.538501	0.316919	ExNeurons
Prkcb	64.4558	0.822689	0	0	0.672352	0.470425	ExNeurons
Igsf9b	64.3878	1.31015	0	0	0.330421	0.140207	ExNeurons
Tmem132b	64.1414	0.867697	0	0	0.548717	0.332937	ExNeurons
Strbp	64.0537	0.719353	0	0	0.795392	0.629479	ExNeurons
Cacna1c	63.9644	0.839988	0	0	0.661017	0.446778	ExNeurons
Il1rapl1	63.8085	0.770228	0	0	0.83126	0.684746	ExNeurons
Scai	63.777	1.02114	0	0	0.413923	0.217725	ExNeurons
Plekhg5	63.6927	1.85996	0	0	0.255225	0.0719464	ExNeurons
Kcnq3	63.4868	0.823999	0	0	0.677617	0.473511	ExNeurons
Cyfip2	63.4754	0.971203	0	0	0.433319	0.234613	ExNeurons
Akt3	63.2938	0.83492	0	0	0.57635	0.369333	ExNeurons
Srrm4	63.2781	1.08189	0	0	0.37124	0.17408	ExNeurons
Glp2r	63.2765	1.28292	0	0	0.325272	0.137182	ExNeurons
B230209E15Rik	63.2522	1.13769	0	0	0.362666	0.171447	ExNeurons
Aff3	63.1981	0.92654	0	0	0.473463	0.272784	ExNeurons
Cpne4	62.724	1.37932	0	0	0.316139	0.133826	ExNeurons
Dgkh	62.6767	1.00398	0	0	0.418245	0.224999	ExNeurons
Dock3	62.6009	0.817377	0	0	0.649682	0.439198	ExNeurons
Atp2b1	62.5327	0.778839	0	0	0.781808	0.579625	ExNeurons
Trim9	62.5241	0.84273	0	0	0.534645	0.327439	ExNeurons
Sorcs3	62.4363	1.05706	0	0	0.424396	0.241262	ExNeurons
Dgkz	62.3608	1.18687	0	0	0.337993	0.151008	ExNeurons
Runx2	62.1439	1.09511	0	0	0.365753	0.175684	ExNeurons
Gabrg2	62.1081	1.01984	0	0	0.398313	0.207696	ExNeurons
Pclo	62.006	0.814473	0	0	0.650987	0.438059	ExNeurons
Hivep3	61.9358	0.843726	0	0	0.517649	0.311849	ExNeurons
Nsf	61.8009	0.844388	0	0	0.526036	0.323777	ExNeurons
Ttll11	61.7345	1.01383	0	0	0.396915	0.207218	ExNeurons
Arfgef3	61.6705	1.09033	0	0	0.36488	0.178403	ExNeurons
Wasf1	61.6162	1.11796	0	0	0.352485	0.165018	ExNeurons
Ptprg	61.5791	0.828436	0	0	0.552189	0.35007	ExNeurons
Ptprs	61.4126	0.872595	0	0	0.476748	0.276874	ExNeurons
Kcnq1ot1	61.3075	0.820765	0	0	0.619475	0.417032	ExNeurons
Pcnx2	61.3	1.20431	0	0	0.333345	0.152012	ExNeurons
Pigk	61.2896	0.914574	0	0	0.493069	0.311739	ExNeurons
1700109K24Rik	61.2536	1.16348	0	0	0.34334	0.160535	ExNeurons
Nedd4l	61.2006	0.819394	0	0	0.560145	0.353413	ExNeurons
A230004M16Rik	61.1847	1.44602	0	0	0.291652	0.114661	ExNeurons
Aopep	61.1645	0.827947	0	0	0.530079	0.329264	ExNeurons
Tshz3	60.899	1.4277	0	0	0.285245	0.105807	ExNeurons
Cacng3	60.8956	1.11489	0	0	0.354582	0.170883	ExNeurons
Olfm1	60.7328	0.824259	0	0	0.507118	0.29915	ExNeurons
Mast3	60.6888	0.886714	0	0	0.421763	0.220591	ExNeurons
Myrip	60.6793	1.35747	0	0	0.294914	0.116474	ExNeurons
Pdzrn4	60.6749	1.14721	0	0	0.370471	0.194849	ExNeurons
Zmat4	60.6186	1.05278	0	0	0.384544	0.201352	ExNeurons
Syn2	60.5196	0.808126	0	0	0.570979	0.368709	ExNeurons
Pde4dip	60.501	0.814462	0	0	0.53948	0.335423	ExNeurons
Gm16351	60.4906	1.34295	0	0	0.309301	0.134512	ExNeurons
Nptn	60.439	0.772951	0	0	0.677605	0.466886	ExNeurons
Tmem178	60.4089	1.61826	0	0	0.263915	0.0890911	ExNeurons
Jazf1	60.3936	1.05675	0	0	0.371112	0.188383	ExNeurons
Ldlrad4	60.319	0.798458	0	0	0.539048	0.33328	ExNeurons
Acp1	60.1131	0.93475	0	0	0.417476	0.228281	ExNeurons
Ppp3ca	60.0621	0.700757	0	0	0.831202	0.671141	ExNeurons
Sel1l3	59.8166	1.56815	0	0	0.262203	0.0878052	ExNeurons
Gm13883	59.7147	1.66885	0	0	0.258184	0.0868623	ExNeurons
Rbfox2	59.5281	0.788057	0	0	0.561532	0.357601	ExNeurons
Gabrb1	59.4179	0.758871	0	0	0.690851	0.478986	ExNeurons
Pde10a	59.2063	0.797488	0	0	0.734209	0.511744	ExNeurons
Arhgef25	59.1753	1.64793	0	0	0.252173	0.0809106	ExNeurons
Htr1f	59.1679	1.17269	0	0	0.340696	0.168471	ExNeurons
Dapk1	59.1114	0.96023	0	0	0.399117	0.216047	ExNeurons
Nbea	59.0366	0.73893	0	0	0.749994	0.567513	ExNeurons
Sptbn4	59.0345	0.896292	0	0	0.427343	0.23983	ExNeurons
Ppp2r2b	58.89	0.772032	0	0	0.641329	0.447121	ExNeurons
Snap91	58.7825	0.887538	0	0	0.429172	0.241005	ExNeurons
Hcn1	58.7456	0.849236	0	0	0.489469	0.294178	ExNeurons
Rian	58.7183	0.781904	0	0	0.66648	0.446631	ExNeurons
Cntn1	58.5264	0.76616	0	0	0.628725	0.422971	ExNeurons
Adcy9	58.4984	1.01602	0	0	0.362375	0.183081	ExNeurons
Gm16183	58.459	1.12433	0	0	0.333427	0.15925	ExNeurons
Iqsec2	58.4441	1.11348	0	0	0.330724	0.154559	ExNeurons
Rtl4	58.4376	1.30093	0	0	0.29616	0.122891	ExNeurons
Pi4ka	58.1319	0.817659	0	0	0.477796	0.286426	ExNeurons
Jph1	58.029	1.34678	0	0	0.274632	0.102244	ExNeurons
Nell1	57.9877	1.28758	0	0	0.314042	0.14775	ExNeurons
Jakmip2	57.7593	0.863086	0	0	0.434112	0.249455	ExNeurons
Dlg1	57.7346	0.776393	0	0	0.524988	0.325479	ExNeurons
Sgcz	57.7329	0.807284	0	0	0.700753	0.504078	ExNeurons
Cabp1	57.6288	1.31649	0	0	0.285257	0.115898	ExNeurons
Ptprk	57.5016	0.900094	0	0	0.417558	0.227828	ExNeurons
Prkcg	57.4257	1.18522	0	0	0.312702	0.142129	ExNeurons
Pcdh7	57.0969	0.741799	0	0	0.653654	0.483921	ExNeurons
Grik4	57.0011	1.25492	0	0	0.303907	0.137096	ExNeurons
Trank1	56.9215	0.795411	0	0	0.48199	0.291068	ExNeurons
Baiap2	56.801	0.942417	0	0	0.364903	0.183877	ExNeurons
Ntng1	56.7887	1.19299	0	0	0.331866	0.167173	ExNeurons
Gas7	56.6325	0.844058	0	0	0.41376	0.228526	ExNeurons
Dnm1	56.5826	0.966924	0	0	0.359987	0.18482	ExNeurons
Camk4	56.5013	0.812551	0	0	0.423115	0.231453	ExNeurons
Amph	56.4941	0.831937	0	0	0.437234	0.253215	ExNeurons
Syn1	56.1731	1.09483	0	0	0.320018	0.151498	ExNeurons
Nin	56.1209	0.980917	0	0	0.355397	0.183142	ExNeurons
Cacna2d3	56.0408	0.774221	0	0	0.622784	0.413309	ExNeurons
Rasgef1a	56.017	0.97803	0	0	0.355735	0.183791	ExNeurons
Mcf2l	55.9771	0.98189	0	0	0.352065	0.180974	ExNeurons
Ttc7b	55.9614	0.874226	0	0	0.397346	0.21988	ExNeurons
Sorl1	55.96	1.05566	0	0	0.327043	0.15669	ExNeurons
Epha6	55.9229	0.803699	0	0	0.57805	0.418685	ExNeurons
Adcy1	55.9116	1.40557	0	0	0.261236	0.0977981	ExNeurons
D130043K22Rik	55.9055	1.50499	0	0	0.25286	0.0909892	ExNeurons
Mtus2	55.9045	0.919943	0	0	0.381655	0.207659	ExNeurons
Lrrfip1	55.8134	0.871226	0	0	0.395261	0.216929	ExNeurons
Herc3	55.5655	1.16563	0	0	0.296929	0.131034	ExNeurons
Cntnap5a	55.5044	0.842486	0	0	0.495538	0.338081	ExNeurons
Camk2b	55.4553	0.875818	0	0	0.394271	0.218386	ExNeurons
Cacna1b	55.4316	0.936723	0	0	0.370798	0.200078	ExNeurons
Trio	55.4121	0.748174	0	0	0.524429	0.33186	ExNeurons
4930587E11Rik	55.3127	1.24642	0	0	0.290254	0.128365	ExNeurons
Gm32250	55.1788	0.977099	0	0	0.348175	0.179848	ExNeurons
Lmo4	55.1404	0.922557	0	0	0.361921	0.187722	ExNeurons
Spred2	55.0553	0.926639	0	0	0.368479	0.197911	ExNeurons
Adgrl3	55.0374	0.71476	0	0	0.78295	0.610424	ExNeurons
Dgkg	55.036	1.10096	0	0	0.327311	0.165385	ExNeurons
Sptan1	54.8778	0.789237	0	0	0.446017	0.265204	ExNeurons
Svop	54.6555	1.09927	0	0	0.310209	0.146979	ExNeurons
Fbxw7	54.3812	0.896575	0	0	0.363214	0.191922	ExNeurons
Efr3a	54.3733	1.15045	0	0	0.292561	0.129675	ExNeurons
Psd3	54.3033	0.733601	0	0	0.50805	0.319381	ExNeurons
2025-09-11	54.1951	0.878566	0	0	0.372032	0.200678	ExNeurons
Atxn1	54.1356	0.723253	0	0	0.70102	0.502094	ExNeurons
Cdh18	54.0306	0.893159	0	0	0.446669	0.290602	ExNeurons
Arhgap32	54.0265	0.799838	0	0	0.42944	0.253876	ExNeurons
Hace1	54.0136	1.00722	0	0	0.32229	0.157033	ExNeurons
Stxbp1	53.9111	0.854706	0	0	0.383297	0.212312	ExNeurons
Cers6	53.6375	0.849495	0	0	0.385441	0.214382	ExNeurons
Slc16a7	53.5474	0.980871	0	0	0.320344	0.15549	ExNeurons
Pknox2	53.4564	0.920114	0	0	0.361175	0.196564	ExNeurons
Xylt1	53.2568	0.73645	0	0	0.397707	0.220064	ExNeurons
Raph1	53.2315	0.966299	0	0	0.326111	0.162176	ExNeurons
Srrm3	53.1638	0.875003	0	0	0.368817	0.202405	ExNeurons
Fat3	53.084	0.733146	0	0	0.544209	0.373717	ExNeurons
Kif5c	53.0671	0.831111	0	0	0.389856	0.220444	ExNeurons
2210408F21Rik	52.9138	0.872587	0	0	0.365753	0.199368	ExNeurons
Trerf1	52.8588	0.72715	0	0	0.492113	0.311641	ExNeurons
Gm43376	52.8177	0.841439	0	0	0.380397	0.213782	ExNeurons
D630045J12Rik	52.7459	1.15533	0	0	0.281051	0.124066	ExNeurons
Chd5	52.7303	0.980971	0	0	0.327718	0.167626	ExNeurons
Iqgap2	52.6973	1.22577	0	0	0.284441	0.131573	ExNeurons
Pitpnm2	52.6812	1.06382	0	0	0.304769	0.147016	ExNeurons
Hdac9	52.6577	0.722138	0	0	0.50325	0.323728	ExNeurons
Madd	52.4922	1.02598	0	0	0.308672	0.150481	ExNeurons
Map2k4	52.4469	0.771838	0	0	0.416696	0.244079	ExNeurons
Gm20754	52.407	1.06101	0	0	0.320158	0.165226	ExNeurons
Celf5	52.3216	0.984642	0	0	0.318236	0.15876	ExNeurons
Gm48383	52.314	1.10548	0	0	0.29086	0.134978	ExNeurons
Cdkl5	52.1127	0.846437	0	0	0.368305	0.203091	ExNeurons
Zfpm2	52.0958	1.09595	0	0	0.330293	0.183926	ExNeurons
Susd4	51.9238	1.00115	0	0	0.311654	0.154069	ExNeurons
Klhl3	51.8651	1.16137	0	0	0.275285	0.121482	ExNeurons
Kcnip3	51.6058	0.88726	0	0	0.336385	0.173382	ExNeurons
Basp1	51.564	0.697106	0	0	0.456839	0.275968	ExNeurons
Matk	51.4779	1.12292	0	0	0.281447	0.128303	ExNeurons
Osbp2	51.3754	0.982561	0	0	0.311444	0.154902	ExNeurons
Rgs7bp	51.3551	0.690802	0	0	0.523753	0.33737	ExNeurons
Gm15398	51.3327	1.01925	0	0	0.333438	0.181783	ExNeurons
Dbn1	51.3202	1.11667	0	0	0.283439	0.131451	ExNeurons
Sh3rf3	51.2763	0.777866	0	0	0.396135	0.227694	ExNeurons
Arhgap26	51.1932	0.714874	0	0	0.484238	0.313148	ExNeurons
Rabgap1l	51.1367	0.671563	0	0	0.580998	0.396569	ExNeurons
Zbtb16	51.0963	0.928276	0	0	0.315091	0.154706	ExNeurons
Gm46367	51.0741	0.830743	0	0	0.349572	0.186277	ExNeurons
Grid1	51.0641	0.686038	0	0	0.560297	0.373093	ExNeurons
Elavl4	51.0134	1.08026	0	0	0.285245	0.132063	ExNeurons
Ildr2	50.8961	0.941272	0	0	0.305585	0.147297	ExNeurons
Rnf169	50.8837	0.718512	0	0	0.422357	0.250092	ExNeurons
Ndst3	50.8716	1.14995	0	0	0.278267	0.127458	ExNeurons
Csrnp3	50.8447	0.712522	0	0	0.461918	0.288435	ExNeurons
Sntb2	50.7288	1.13861	0	0	0.274632	0.124152	ExNeurons
Sptbn2	50.7059	1.1508	0	0	0.268866	0.118433	ExNeurons
Camkv	50.6916	0.869776	0	0	0.344901	0.185775	ExNeurons
Gm20275	50.5712	0.658776	0	0	0.554064	0.371452	ExNeurons
Arhgap44	50.5352	1.03549	0	0	0.295054	0.143905	ExNeurons
Rnf150	50.4844	0.768783	0	0	0.392139	0.226628	ExNeurons
Mical3	50.472	0.688047	0	0	0.486032	0.313184	ExNeurons
Rock2	50.4373	0.68732	0	0	0.475117	0.300803	ExNeurons
Mir124a-1hg	50.4224	0.645008	0	0	0.649752	0.4572	ExNeurons
Brinp3	50.3677	0.784952	0	0	0.460078	0.311421	ExNeurons
Plekha6	50.3357	1.07802	0	0	0.282496	0.13232	ExNeurons
Bicdl1	50.3268	1.19675	0	0	0.261585	0.113902	ExNeurons
Cdyl2	50.2861	1.20485	0	0	0.261014	0.113534	ExNeurons
Dip2c	50.2607	0.663181	0	0	0.627735	0.440875	ExNeurons
Dlgap4	50.1122	0.836941	0	0	0.349992	0.191898	ExNeurons
C1ql3	50.1112	0.939442	0	0	0.318772	0.163989	ExNeurons
Cmip	50.0589	0.691524	0	0	0.445947	0.273249	ExNeurons
Gm37459	50.0164	0.779563	0	0	0.329198	0.166218	ExNeurons
Tanc2	49.9962	0.628436	0	0	0.716409	0.539065	ExNeurons
Grm1	49.9447	0.765016	0	0	0.416008	0.253974	ExNeurons
Pgbd5	49.8745	1.15637	0	0	0.262214	0.114465	ExNeurons
Ncoa7	49.8595	0.710709	0	0	0.432667	0.26513	ExNeurons
1700111E14Rik	49.8293	0.700032	0	0	0.428788	0.259056	ExNeurons
Plxna2	49.8193	0.772474	0	0	0.37385	0.213672	ExNeurons
Stxbp5	49.8188	0.817242	0	0	0.356213	0.198499	ExNeurons
Eml6	49.7875	0.668261	0	0	0.531721	0.356168	ExNeurons
Wnk2	49.787	0.779794	0	0	0.370343	0.209532	ExNeurons
Fbxo34	49.6823	1.21648	0	0	0.251217	0.104938	ExNeurons
Dmxl2	49.6168	0.815252	0	0	0.352427	0.195217	ExNeurons
Ank3	49.4819	0.6925	0	0	0.831341	0.660682	ExNeurons
Atp9b	49.464	0.693722	0	0	0.442616	0.274792	ExNeurons
Lin7a	49.4199	0.96732	0	0	0.303499	0.153788	ExNeurons
Gria4	49.3733	0.658475	0	0	0.655239	0.475018	ExNeurons
Lmtk2	49.3508	0.871444	0	0	0.329081	0.175684	ExNeurons
Nvl	49.1401	0.727209	0	0	0.398325	0.235935	ExNeurons
Npas2	48.9602	0.833801	0	0	0.34426	0.189045	ExNeurons
1700085D07Rik	48.9537	0.887883	0	0	0.305363	0.152012	ExNeurons
Dlgap3	48.9443	1.07823	0	0	0.271254	0.125058	ExNeurons
Atp8a2	48.7919	0.690287	0	0	0.426796	0.261077	ExNeurons
Numb	48.746	0.672794	0	0	0.406095	0.239548	ExNeurons
Ppp2r2c	48.7417	0.971946	0	0	0.292666	0.145191	ExNeurons
Fbxl2	48.5818	0.793021	0	0	0.354605	0.200519	ExNeurons
Camta1	48.5693	0.647774	0	0	0.545991	0.365929	ExNeurons
St6galnac5	48.5313	0.808901	0	0	0.392209	0.246283	ExNeurons
Map4k3	48.5275	0.79639	0	0	0.343899	0.188689	ExNeurons
Zfyve28	48.524	0.991212	0	0	0.288192	0.141664	ExNeurons
Rps6ka3	48.2818	0.794253	0	0	0.348641	0.194102	ExNeurons
Rasgrp1	48.1332	0.926928	0	0	0.294576	0.145987	ExNeurons
Sybu	48.127	0.645517	0	0	0.486685	0.315646	ExNeurons
Ntrk2	47.994	0.636923	0	0	0.654388	0.476242	ExNeurons
Stau2	47.919	0.709206	0	0	0.411092	0.25052	ExNeurons
Iqsec1	47.9051	0.659642	0	0	0.468582	0.300362	ExNeurons
Nmnat2	47.8228	0.781548	0	0	0.353941	0.202026	ExNeurons
Zranb2	47.7459	0.620478	0	0	0.704865	0.519447	ExNeurons
Celf3	47.6802	0.976862	0	0	0.288134	0.144701	ExNeurons
Zmynd8	47.638	0.632014	0	0	0.505592	0.334787	ExNeurons
Adcy8	47.5832	1.11871	0	0	0.259349	0.118421	ExNeurons
Tnrc6c	47.5228	0.617515	0	0	0.606964	0.424906	ExNeurons
Dgki	47.4936	0.639419	0	0	0.665315	0.470291	ExNeurons
Slc12a5	47.462	0.820893	0	0	0.332681	0.184685	ExNeurons
Hook1	47.2869	1.00893	0	0	0.274551	0.132908	ExNeurons
Gm42439	47.1539	0.662188	0	0	0.449745	0.292207	ExNeurons
Arl15	47.1409	0.650439	0	0	0.503134	0.343175	ExNeurons
Gse1	47.1382	0.76161	0	0	0.355385	0.204536	ExNeurons
Pde2a	47.1243	0.714444	0	0	0.371263	0.214725	ExNeurons
Kcnq2	47.0915	0.937512	0	0	0.292351	0.149918	ExNeurons
Rapgef4os1	46.9893	0.998535	0	0	0.279013	0.138884	ExNeurons
Osbpl1a	46.9868	0.707909	0	0	0.367419	0.210941	ExNeurons
Hspa12a	46.9827	1.06809	0	0	0.257753	0.117833	ExNeurons
Ahcyl2	46.9461	0.725994	0	0	0.395343	0.244005	ExNeurons
Ppm1h	46.8784	0.697386	0	0	0.379849	0.225783	ExNeurons
St3gal5	46.8749	0.862422	0	0	0.29545	0.149195	ExNeurons
Aak1	46.7264	0.622803	0	0	0.50692	0.336795	ExNeurons
Pcdh15	46.6718	0.681699	0	0	0.486196	0.332974	ExNeurons
Armc9	46.618	0.774807	0	0	0.341278	0.193453	ExNeurons
Nfib	46.4704	0.626647	0	0	0.512092	0.33508	ExNeurons
Caln1	46.4016	0.627615	0	0	0.457748	0.285961	ExNeurons
Gria1	46.3696	0.655134	0	0	0.726299	0.538282	ExNeurons
Hs2st1	46.2867	0.758836	0	0	0.338948	0.190379	ExNeurons
Camkk2	46.2846	0.876123	0	0	0.295788	0.152869	ExNeurons
5330417C22Rik	46.2805	0.809948	0	0	0.326099	0.181623	ExNeurons
Mctp1	46.2733	0.616605	0	0	0.532874	0.360112	ExNeurons
Tenm1	46.1909	0.641675	0	0	0.487256	0.328174	ExNeurons
Serpini1	46.1223	0.787408	0	0	0.336816	0.191249	ExNeurons
Ulk4	46.0618	1.02409	0	0	0.263006	0.125315	ExNeurons
Gabra2	46.0356	0.648273	0	0	0.473882	0.315621	ExNeurons
Plcb1	46.0218	0.667818	0	0	0.784651	0.601619	ExNeurons
Cplane1	45.8879	0.612183	0	0	0.483563	0.316589	ExNeurons
Sox5	45.8829	0.666534	0	0	0.4281	0.2666	ExNeurons
Pak3	45.8255	0.651902	0	0	0.434449	0.275454	ExNeurons
Clstn1	45.7654	0.660082	0	0	0.401284	0.24681	ExNeurons
4933424G05Rik	45.7552	0.823167	0	0	0.323315	0.181856	ExNeurons
Dnajc1	45.6769	0.615201	0	0	0.470015	0.307331	ExNeurons
Myo5a	45.6569	0.628341	0	0	0.432714	0.273519	ExNeurons
Fmn2	45.3431	0.607053	0	0	0.464563	0.302383	ExNeurons
Rph3a	45.2993	1.06933	0	0	0.253105	0.119107	ExNeurons
Gm44151	45.2537	0.694388	0	0	0.396007	0.250655	ExNeurons
Rit2	45.126	0.712198	0	0	0.367792	0.220836	ExNeurons
Tmem178b	44.9372	0.583823	0	0	0.615014	0.463102	ExNeurons
Gda	44.9217	1.02638	0	0	0.250448	0.115433	ExNeurons
Gm37679	44.8534	0.739224	0	0	0.347336	0.205087	ExNeurons
Pde4a	44.8094	0.974222	0	0	0.268493	0.13472	ExNeurons
Slc9a9	44.7929	0.644382	0	0	0.383658	0.230106	ExNeurons
Plcl2	44.6987	0.635261	0	0	0.401249	0.249614	ExNeurons
Thrb	44.672	0.617855	0	0	0.501712	0.345159	ExNeurons
Plekha5	44.5746	0.586153	0	0	0.537301	0.362132	ExNeurons
Ppme1	44.5463	0.893365	0	0	0.278873	0.143048	ExNeurons
Astn1	44.4504	0.598047	0	0	0.484716	0.322773	ExNeurons
Klhdc10	44.2919	0.596373	0	0	0.447695	0.289194	ExNeurons
Cdh8	44.2863	0.674473	0	0	0.401016	0.253913	ExNeurons
Tspoap1	44.2446	0.855805	0	0	0.295892	0.161331	ExNeurons
Lncpint	44.1753	0.585345	0	0	0.645325	0.479083	ExNeurons
Dync1i2	44.1066	0.568191	0	0	0.615864	0.436161	ExNeurons
Adam22	44.0262	0.596149	0	0	0.479695	0.319295	ExNeurons
Bmerb1	44.0165	0.813698	0	0	0.302987	0.166989	ExNeurons
Robo2	43.9008	0.592932	0	0	0.587603	0.410823	ExNeurons
Eif4g3	43.7908	0.576109	0	0	0.488467	0.32472	ExNeurons
Ctnna2	43.6645	0.596059	0	0	0.798001	0.649893	ExNeurons
Herc1	43.6543	0.579572	0	0	0.470318	0.3106	ExNeurons
Pfkp	43.6482	0.739212	0	0	0.323059	0.184391	ExNeurons
Rgl1	43.5883	0.804465	0	0	0.294762	0.158368	ExNeurons
Stmn2	43.5489	0.717864	0	0	0.329384	0.188861	ExNeurons
Hdac7	43.541	0.862935	0	0	0.268179	0.13352	ExNeurons
Snca	43.3819	0.730853	0	0	0.317024	0.177705	ExNeurons
Arhgap39	43.2196	0.692513	0	0	0.318818	0.178317	ExNeurons
Me3	43.2126	0.659547	0	0	0.401039	0.259938	ExNeurons
Acap2	43.0936	0.56209	0	0	0.469595	0.309584	ExNeurons
2210408I21Rik	42.9562	0.70049	0	0	0.335523	0.196796	ExNeurons
Tusc3	42.9221	0.63105	0	0	0.375213	0.230069	ExNeurons
Abi2	42.9104	0.633828	0	0	0.377519	0.232996	ExNeurons
Cdh2	42.9053	0.564047	0	0	0.484879	0.325675	ExNeurons
Ndrg3	42.9044	0.728411	0	0	0.31304	0.176113	ExNeurons
Prkar1b	42.8631	0.838743	0	0	0.279199	0.14764	ExNeurons
Plppr4	42.707	0.610608	0	0	0.401074	0.254194	ExNeurons
Nrn1	42.5903	0.830864	0	0	0.268097	0.134867	ExNeurons
Evi5	42.5769	0.784956	0	0	0.289881	0.157021	ExNeurons
Afdn	42.4423	0.58208	0	0	0.422229	0.273494	ExNeurons
Reps2	42.3795	0.630705	0	0	0.375585	0.23318	ExNeurons
Srcin1	42.1501	0.616545	0	0	0.357191	0.215472	ExNeurons
9630028H03Rik	42.1338	0.541561	0	0	0.490448	0.330317	ExNeurons
Reep1	42.0946	0.71635	0	0	0.323012	0.189363	ExNeurons
Gm1992	42.0301	0.760271	0	0	0.306167	0.175378	ExNeurons
Ranbp9	42.0236	0.62902	0	0	0.346264	0.205369	ExNeurons
Hecw2	41.9125	0.539456	0	0	0.568999	0.407198	ExNeurons
Upp2	41.7814	0.588036	0	0	0.42697	0.280389	ExNeurons
Wdr7	41.7161	0.649199	0	0	0.347697	0.210402	ExNeurons
Atp1a3	41.62	0.539139	0	0	0.527609	0.362169	ExNeurons
Akap6	41.5234	0.569305	0	0	0.667377	0.493399	ExNeurons
Il1rap	41.33	0.665375	0	0	0.299108	0.16296	ExNeurons
Slc6a17	41.3122	0.812457	0	0	0.277883	0.15113	ExNeurons
Macrod2os1	41.2991	0.848969	0	0	0.270683	0.145252	ExNeurons
Csgalnact1	41.2642	0.737718	0	0	0.280364	0.147518	ExNeurons
Gm15810	41.1703	0.806509	0	0	0.260607	0.132639	ExNeurons
St7	41.1667	0.731922	0	0	0.300797	0.171214	ExNeurons
Ccdc85a	41.0281	0.691042	0	0	0.332844	0.201805	ExNeurons
Phf20l1	40.9471	0.53269	0	0	0.481641	0.326606	ExNeurons
Tacc1	40.9278	0.542042	0	0	0.410953	0.264089	ExNeurons
Fmn1	40.7929	0.826993	0	0	0.26183	0.136055	ExNeurons
Adgrl2	40.7903	0.76526	0	0	0.289823	0.16307	ExNeurons
Cpt1c	40.7486	0.742864	0	0	0.294728	0.167308	ExNeurons
Rtn3	40.6333	0.537107	0	0	0.656334	0.48577	ExNeurons
A230057D06Rik	40.6323	0.543198	0	0	0.559959	0.396189	ExNeurons
Ttc19	40.6301	0.545712	0	0	0.430395	0.283108	ExNeurons
Rnf157	40.5637	0.685121	0	0	0.315032	0.185163	ExNeurons
Arhgap20	40.4857	0.824959	0	0	0.266734	0.143146	ExNeurons
Lyst	40.1668	0.65044	0	0	0.329442	0.199527	ExNeurons
Soga3	39.9752	0.572109	0	0	0.375259	0.236927	ExNeurons
Atf6	39.8574	0.669854	0	0	0.306307	0.178011	ExNeurons
Usp46	39.7727	0.801737	0	0	0.257496	0.134904	ExNeurons
Dcaf6	39.6805	0.637464	0	0	0.32462	0.194886	ExNeurons
Atp6v0a1	39.6518	0.507342	0	0	0.527224	0.367263	ExNeurons
Abr	39.5807	0.533368	0	0	0.398931	0.256925	ExNeurons
Lmo7	39.5416	0.802872	0	0	0.2631	0.141076	ExNeurons
Prkca	39.5155	0.529942	0	0	0.52691	0.387923	ExNeurons
Ptprr	39.4922	0.83658	0	0	0.2583	0.1387	ExNeurons
Chl1	39.3404	0.616542	0	0	0.336222	0.205271	ExNeurons
Kif21a	39.2942	0.49304	0	0	0.548473	0.382461	ExNeurons
Ralgapa2	39.2397	0.586693	0	0	0.368899	0.236633	ExNeurons
Rab11fip3	39.0159	0.718583	0	0	0.278686	0.156164	ExNeurons
Pip5k1a	38.9858	0.71896	0	0	0.276823	0.154449	ExNeurons
Mast4	38.9015	0.447823	0	0	0.567694	0.394119	ExNeurons
Csnk1g1	38.8412	0.597607	0	0	0.333019	0.20385	ExNeurons
Kctd1	38.7363	0.620035	0	0	0.331877	0.204536	ExNeurons
Asap2	38.6009	0.709736	0	0	0.276065	0.154008	ExNeurons
Btbd10	38.469	0.74995	0	0	0.258999	0.139215	ExNeurons
Med12l	38.4389	0.565781	0	0	0.343445	0.214027	ExNeurons
Pkig	38.3925	0.713919	0	0	0.270252	0.149771	ExNeurons
Gramd1b	38.3607	0.532873	0	0	0.40182	0.266036	ExNeurons
Galnt11	38.3499	0.657546	0	0	0.290825	0.167785	ExNeurons
Atp9a	38.2735	0.577941	0	0	0.340265	0.211773	ExNeurons
Slc7a14	38.2443	0.821074	0	0	0.257287	0.142227	ExNeurons
Gabra1	38.2091	0.616032	0	0	0.315685	0.190147	ExNeurons
Arhgef9	38.058	0.542489	0	0	0.380769	0.247557	ExNeurons
Ralgps1	38.027	0.509058	0	0	0.389902	0.252651	ExNeurons
Mgat5	37.9406	0.587095	0	0	0.321323	0.195486	ExNeurons
Nr3c1	37.9043	0.602493	0	0	0.302428	0.177068	ExNeurons
Eml5	37.8652	0.491004	0	0	0.483563	0.335411	ExNeurons
Atp2c1	37.8636	0.493525	0	0	0.418688	0.278038	ExNeurons
Actn4	37.8612	0.680124	0	0	0.265499	0.145277	ExNeurons
Lgi1	37.8591	0.594483	0	0	0.325179	0.199491	ExNeurons
Snph	37.818	0.748081	0	0	0.264486	0.147628	ExNeurons
Bicd1	37.8074	0.512838	0	0	0.410312	0.271976	ExNeurons
Arhgap21	37.7972	0.532713	0	0	0.358904	0.227253	ExNeurons
Slc2a13	37.7933	0.496238	0	0	0.463608	0.320801	ExNeurons
Cacng2	37.6866	0.775468	0	0	0.263519	0.149024	ExNeurons
Inpp4a	37.6529	0.781971	2.93458615145045e-310	0	0.250542	0.135492	ExNeurons
Arhgap10	37.5599	0.681815	0	3.00052e-307	0.266501	0.145828	ExNeurons
Rab6b	37.5243	0.53635	3.70069e-308	1.14087e-306	0.369691	0.239389	ExNeurons
Cntn5	37.4722	0.509969	2.6166e-307	8.057e-306	0.584178	0.428948	ExNeurons
1110051M20Rik	37.4043	0.510999	3.33078e-306	1.02318e-304	0.391137	0.25728	ExNeurons
Akap8l	37.3819	0.487065	7.69827e-306	2.36202e-304	0.559656	0.400622	ExNeurons
Tjp1	37.3438	0.479965	3.19638e-305	9.79568e-304	0.553995	0.397352	ExNeurons
Map2	37.2315	0.50463	2.11207e-303	6.42704e-302	0.622446	0.461816	ExNeurons
Ftx	37.2303	0.488738	2.20709e-303	6.70831e-302	0.4567	0.315633	ExNeurons
Tmtc1	37.2198	0.641548	3.26772e-303	9.90878e-302	0.291571	0.172316	ExNeurons
Cabin1	37.1777	0.643384	1.56753e-302	4.74768e-301	0.286305	0.167406	ExNeurons
Wipf3	37.1197	0.774687	1.34938e-301	4.07268e-300	0.260746	0.148081	ExNeurons
Ptpn5	37.0943	0.611552	3.46512e-301	1.04462e-299	0.307484	0.186767	ExNeurons
Nkain2	37.0869	0.57498	4.57116e-301	1.37645e-299	0.851436	0.715802	ExNeurons
Slc23a2	37.0851	0.576777	4.88392e-301	1.46892e-299	0.306097	0.18395	ExNeurons
4933406I18Rik	37.0786	0.612366	6.22831e-301	1.87109e-299	0.280061	0.161515	ExNeurons
D830024N08Rik	36.992	0.610787	1.5391e-299	4.61836e-298	0.306284	0.186632	ExNeurons
Gm48321	36.916	0.645708	2.55682e-298	7.66334e-297	0.298479	0.181158	ExNeurons
Nav2	36.8845	0.483129	8.18256e-298	2.44966e-296	0.66782	0.495836	ExNeurons
Apba1	36.8438	0.471915	3.6716e-297	1.09665e-295	0.417919	0.277242	ExNeurons
Lrrc4	36.8093	0.47197	1.30908e-296	3.90553e-295	0.436628	0.297521	ExNeurons
Cntnap5b	36.7894	0.737357	2.72366e-296	8.1071e-295	0.283521	0.172206	ExNeurons
Ppp1r12b	36.7078	0.500106	5.48571e-295	1.62911e-293	0.373232	0.241948	ExNeurons
Tmem191c	36.6019	0.648444	2.66981e-293	7.8924e-292	0.291291	0.175157	ExNeurons
Ank2	36.5936	0.355105	3.61603e-293	1.06652e-291	0.846346	0.779054	ExNeurons
Arap2	36.4804	0.545338	2.26993e-291	6.67222e-290	0.313145	0.188934	ExNeurons
Erc1	36.4289	0.591296	1.48239e-290	4.35237e-289	0.307693	0.18804	ExNeurons
Dtnb	36.3887	0.48517	6.41883e-290	1.88034e-288	0.433727	0.297289	ExNeurons
Vps13c	36.3881	0.530672	6.55768e-290	1.91884e-288	0.343224	0.219268	ExNeurons
Myo9a	36.338	0.470684	4.06386e-289	1.18779e-287	0.471715	0.327916	ExNeurons
Kifap3	36.2438	0.491144	1.24448e-287	3.62918e-286	0.391929	0.260869	ExNeurons
Sort1	36.1897	0.506589	8.8355e-287	2.56795e-285	0.339356	0.213084	ExNeurons
Grik5	36.1835	0.639937	1.10862e-286	3.21849e-285	0.285513	0.170185	ExNeurons
Ppip5k1	36.0622	0.650391	8.88401e-285	2.57626e-283	0.282041	0.167932	ExNeurons
Ly6h	35.9356	0.48889	8.48413e-283	2.45207e-281	0.413015	0.283267	ExNeurons
Arsb	35.9204	0.656697	1.46749e-282	4.23659e-281	0.26176	0.148228	ExNeurons
Uggt2	35.8845	0.688838	5.32172e-282	1.53465e-280	0.266501	0.154755	ExNeurons
Galnt1	35.8831	0.602745	5.60146e-282	1.61352e-280	0.294355	0.17806	ExNeurons
Ppp1r12a	35.7956	0.450832	1.29411e-280	3.71946e-279	0.477086	0.332129	ExNeurons
Rap1gds1	35.6952	0.471197	4.68618e-279	1.34389e-277	0.390042	0.259999	ExNeurons
Kcnn2	35.638	0.509145	3.61822e-278	1.03533e-276	0.395133	0.270874	ExNeurons
Auts2	35.637	0.417749	3.74187e-278	1.06953e-276	0.812982	0.720297	ExNeurons
Vps13b	35.6259	0.465866	5.5684e-278	1.58985e-276	0.499639	0.354295	ExNeurons
Nmt2	35.602	0.563188	1.30605e-277	3.72482e-276	0.311701	0.193821	ExNeurons
Med13l	35.5399	0.537662	1.18817e-276	3.37377e-275	0.319296	0.19965	ExNeurons
Gm48747	35.4437	0.59796	3.62526e-275	1.02601e-273	0.278698	0.164099	ExNeurons
Mrtfa	35.2802	0.589591	1.18076e-272	3.33445e-271	0.290825	0.176284	ExNeurons
Chka	35.2693	0.463938	1.7391e-272	4.90051e-271	0.400888	0.270298	ExNeurons
Shisa9	35.2588	0.4885	2.51835e-272	7.08861e-271	0.398383	0.269098	ExNeurons
Esyt2	35.1663	0.500004	6.53964e-271	1.8328e-269	0.342501	0.220542	ExNeurons
Fry	35.1551	0.44563	9.72619e-271	2.71997e-269	0.555346	0.3993	ExNeurons
Cdk17	35.1514	0.489629	1.10695e-270	3.0923e-269	0.354861	0.229788	ExNeurons
Gm26749	35.048	0.550939	4.18066e-269	1.16037e-267	0.301985	0.186093	ExNeurons
Ablim2	35.0392	0.460059	5.70094e-269	1.58064e-267	0.379232	0.250129	ExNeurons
Astn2	34.9495	0.449831	1.31613e-267	3.6413e-266	0.488956	0.346837	ExNeurons
Arid5b	34.9383	0.500107	1.94648e-267	5.3795e-266	0.32335	0.202626	ExNeurons
Ywhag	34.8973	0.558955	8.16247e-267	2.25347e-265	0.298816	0.18384	ExNeurons
Tmem63b	34.8146	0.660281	1.46412e-265	4.02494e-264	0.258475	0.149502	ExNeurons
A330023F24Rik	34.8072	0.452566	1.88984e-265	5.17875e-264	0.529578	0.381457	ExNeurons
Magi3	34.7886	0.59687	3.62067e-265	9.91129e-264	0.286072	0.173357	ExNeurons
Slc39a10	34.6246	0.622408	1.07769e-262	2.94388e-261	0.255749	0.145068	ExNeurons
Celf1	34.4924	0.432811	1.04266e-260	2.83026e-259	0.442825	0.305763	ExNeurons
Gpm6a	34.4126	0.466499	1.63223e-259	4.426e-258	0.646257	0.490926	ExNeurons
Pkd1	34.3385	0.58943	2.09371e-258	5.63019e-257	0.282694	0.172231	ExNeurons
Zfp385b	34.2737	0.439609	1.93387e-257	5.18959e-256	0.491834	0.343494	ExNeurons
Mtcl1	34.2445	0.66731	5.25868e-257	1.40972e-255	0.261014	0.154339	ExNeurons
Gm48512	34.2078	0.463526	1.85344e-256	4.95322e-255	0.352065	0.230743	ExNeurons
Pcdh9	34.1628	0.382066	8.63397e-256	2.30263e-254	0.90585	0.850486	ExNeurons
Nfix	34.1552	0.546572	1.11924e-255	2.98189e-254	0.255854	0.142154	ExNeurons
Mtf2	34.056	0.526297	3.30459e-254	8.75903e-253	0.308346	0.194298	ExNeurons
Igf2bp3	33.8998	0.590282	6.71579e-252	1.771e-250	0.278978	0.170002	ExNeurons
1700025G04Rik	33.8547	0.591091	3.09607e-251	8.15624e-250	0.266175	0.157253	ExNeurons
Frrs1l	33.8538	0.638977	3.19282e-251	8.40256e-250	0.251427	0.144628	ExNeurons
Mycbp2	33.8044	0.471386	1.69792e-250	4.4639e-249	0.726509	0.580029	ExNeurons
Gm37240	33.789	0.412739	2.863e-250	7.51929e-249	0.503308	0.360099	ExNeurons
D430042O09Rik	33.7686	0.575035	5.69827e-250	1.49506e-248	0.276193	0.166952	ExNeurons
Focad	33.6353	0.518677	5.12142e-248	1.33559e-246	0.33663	0.223799	ExNeurons
Psmd14	33.6283	0.564763	6.47131e-248	1.68423e-246	0.277929	0.168593	ExNeurons
Cacnb2	33.5973	0.396399	1.83744e-247	4.77255e-246	0.557641	0.397181	ExNeurons
C2cd5	33.5754	0.44158	3.83295e-247	9.9258e-246	0.400142	0.274841	ExNeurons
Ank	33.5744	0.412693	3.9724e-247	1.02766e-245	0.369027	0.244312	ExNeurons
Adgrl1	33.4036	0.575178	1.21522e-244	3.13128e-243	0.273537	0.165765	ExNeurons
B830012L14Rik	33.3721	0.625586	3.48713e-244	8.96751e-243	0.270369	0.165018	ExNeurons
A930015D03Rik	33.3155	0.540929	2.30671e-243	5.92604e-242	0.28549	0.176027	ExNeurons
Pacs1	33.1468	0.583122	6.29961e-241	1.60882e-239	0.267235	0.161001	ExNeurons
Dennd5b	33.1392	0.487079	8.11388e-241	2.06808e-239	0.327381	0.21377	ExNeurons
Gm13269	33.1358	0.558113	9.08165e-241	2.31247e-239	0.278558	0.171618	ExNeurons
Kat6b	33.1049	0.453914	2.52479e-240	6.42258e-239	0.356166	0.237588	ExNeurons
Hectd4	33.0385	0.488832	2.27372e-239	5.76127e-238	0.324026	0.210953	ExNeurons
Synj1	33.0288	0.513875	3.13194e-239	7.92814e-238	0.298665	0.188469	ExNeurons
Pdss2	32.9896	0.545214	1.14551e-238	2.8969e-237	0.277801	0.169708	ExNeurons
Ndfip2	32.9759	0.5	1.79857e-238	4.54399e-237	0.312353	0.200911	ExNeurons
Nalcn	32.919	0.424441	1.17373e-237	2.95384e-236	0.435148	0.303559	ExNeurons
Adarb1	32.8684	0.615361	6.21246e-237	1.55889e-235	0.25943	0.155796	ExNeurons
Smg6	32.8181	0.408755	3.24581e-236	8.11327e-235	0.413504	0.285373	ExNeurons
Tox	32.6867	0.637503	2.41007e-234	6.00686e-233	0.287563	0.186926	ExNeurons
Sergef	32.6079	0.608648	3.17067e-233	7.86472e-232	0.259512	0.156286	ExNeurons
Vti1a	32.5745	0.410229	9.42151e-233	2.3325e-231	0.464248	0.330084	ExNeurons
Scn1a	32.5074	0.433614	8.37869e-232	2.07234e-230	0.416742	0.291631	ExNeurons
Ppp1r9a	32.4661	0.423415	3.20653e-231	7.92332e-230	0.560588	0.403378	ExNeurons
Pcnx	32.4448	0.56682	6.40763e-231	1.58181e-229	0.265115	0.160658	ExNeurons
Tnpo1	32.4069	0.47391	2.19543e-230	5.4094e-229	0.295904	0.185187	ExNeurons
Nsd3	32.3991	0.398659	2.82946e-230	6.96498e-229	0.454323	0.320287	ExNeurons
Stk39	32.348	0.422603	1.48066e-229	3.64132e-228	0.32229	0.208516	ExNeurons
Dync1h1	32.3415	0.447956	1.82918e-229	4.49416e-228	0.336886	0.222636	ExNeurons
Gm47283	32.3355	0.439738	2.21781e-229	5.44382e-228	0.385347	0.26813	ExNeurons
Herc2	32.3224	0.41757	3.38972e-229	8.31252e-228	0.369271	0.249345	ExNeurons
Clip1	32.2359	0.518393	5.54594e-228	1.35488e-226	0.283894	0.177325	ExNeurons
Ppp1r13b	32.2186	0.550181	9.69344e-228	2.36589e-226	0.273759	0.169573	ExNeurons
Dennd4a	32.1277	0.373892	1.81089e-226	4.39914e-225	0.37463	0.250288	ExNeurons
Rufy2	32.1258	0.436274	1.92467e-226	4.66678e-225	0.345938	0.23078	ExNeurons
Uvrag	32.0822	0.434888	7.80296e-226	1.88846e-224	0.327089	0.213757	ExNeurons
Ice1	32.065	0.514932	1.35486e-225	3.26986e-224	0.286608	0.180766	ExNeurons
Sdccag8	31.905	0.471786	2.27948e-223	5.46063e-222	0.306994	0.198094	ExNeurons
Usp32	31.898	0.45643	2.845e-223	6.80908e-222	0.320472	0.209459	ExNeurons
BC005561	31.8606	0.468985	9.39053e-223	2.24126e-221	0.299131	0.190159	ExNeurons
Gm40841	31.8455	0.614516	1.51958e-222	3.62014e-221	0.25032	0.150273	ExNeurons
Srgap3	31.7992	0.424364	6.63279e-222	1.57725e-220	0.509296	0.378065	ExNeurons
Srpk2	31.799	0.399582	6.67549e-222	1.58595e-220	0.507292	0.367949	ExNeurons
Odf2	31.7389	0.481804	4.52463e-221	1.072e-219	0.299807	0.192351	ExNeurons
Sclt1	31.7325	0.43786	5.53077e-221	1.30918e-219	0.352601	0.238372	ExNeurons
Mark2	31.7183	0.460736	8.68246e-221	2.05334e-219	0.302241	0.193025	ExNeurons
Tcf20	31.6844	0.411263	2.54743e-220	6.01351e-219	0.399839	0.27843	ExNeurons
Faf1	31.5981	0.407875	3.91548e-219	9.19267e-218	0.404592	0.282067	ExNeurons
Macrod1	31.5954	0.49876	4.26852e-219	1.00125e-217	0.296265	0.190759	ExNeurons
Dpm1	31.4104	0.45083	1.45845e-216	3.40868e-215	0.318772	0.209618	ExNeurons
Dnaja2	31.371	0.43195	5.02838e-216	1.17311e-214	0.331271	0.220089	ExNeurons
Slc35f3	31.3604	0.45398	7.01279e-216	1.63459e-214	0.339496	0.229824	ExNeurons
Cx3cl1	31.3561	0.548629	8.03413e-216	1.87097e-214	0.263577	0.162581	ExNeurons
Fbxl17	31.3527	0.41191	8.94887e-216	2.08212e-214	0.546213	0.405276	ExNeurons
Rnf130	31.3352	0.458789	1.54608e-215	3.59078e-214	0.289602	0.18253	ExNeurons
[truncated: 2,522 more rows]

## Sheet: marker_genes_microglia
names	scores	logfoldchanges	pvals	pvals_adj	pct_group	pct_rest	group
Arhgap15	17.1559	4.09493	5.67631e-66	3.67485e-62	0.527083	0.0764105	MG 1
F13a1	16.7777	6.75358	3.5533e-63	1.84033e-59	0.466667	0.0119081	MG 1
Mrc1	15.6666	6.34884	2.56024e-55	1.105e-51	0.4375	0.013184	MG 1
Rbpj	14.8581	3.59245	6.16766e-50	1.99647e-46	0.479167	0.10051	MG 1
Dab2	14.0597	4.81671	6.72147e-45	1.74059e-41	0.408333	0.0330309	MG 1
Apoe	13.7985	1.4919	2.60358e-43	6.1293e-40	0.814583	0.644457	MG 1
Stab1	13.113	3.44	2.77515e-39	5.13323e-36	0.422917	0.0829317	MG 1
Slc9a9	12.7638	1.75392	2.6118e-37	4.2272e-34	0.627083	0.38829	MG 1
Pid1	12.2378	2.21757	1.95251e-34	2.80902e-31	0.510417	0.222285	MG 1
Mctp1	11.1488	1.65978	7.25934e-29	8.9518e-26	0.552083	0.340516	MG 1
P2rx7	10.4194	2.54372	2.02301e-25	2.01492e-22	0.389583	0.13425	MG 1
Itsn1	9.33236	2.8723	1.03537e-20	8.93734e-18	0.31875	0.07315	MG 1
Wwp1	8.7652	2.0509	1.86445e-18	1.37948e-15	0.360417	0.133825	MG 1
Trps1	8.11721	1.92427	4.7703e-16	3.08829e-13	0.345833	0.136802	MG 1
Myo5a	7.68712	1.55712	1.50481e-14	8.6597e-12	0.3875	0.196626	MG 1
Dennd1a	7.4192	1.34123	1.17825e-13	6.49193e-11	0.416667	0.238305	MG 1
Rnf150	7.24736	1.77677	4.24962e-13	2.20096e-10	0.325	0.140346	MG 1
Neat1	7.02377	1.54983	2.15968e-12	9.6426e-10	0.34375	0.168415	MG 1
Psd3	6.90513	1.75956	5.0156e-12	2.16473e-09	0.308333	0.131273	MG 1
Ctsc	6.83674	2.19449	8.10143e-12	3.43925e-09	0.260417	0.0789623	MG 1
Gm12353	6.62713	1.97068	3.42271e-11	1.36361e-08	0.272917	0.0999433	MG 1
Tmcc1	6.53071	1.25734	6.5459e-11	2.4567e-08	0.385417	0.221009	MG 1
Fnbp1	6.27321	1.13008	3.53673e-10	1.22116e-07	0.40625	0.242699	MG 1
Maf	5.03597	1.08064	4.75435e-07	0.000110918	0.325	0.206833	MG 1
Osbpl9	5.03032	1.22456	4.8966e-07	0.000113216	0.289583	0.161752	MG 1
Mbnl1	5.00319	0.643219	5.63895e-07	0.000126979	0.585417	0.480295	MG 1
Foxp1	4.82676	0.744904	1.38771e-06	0.000296994	0.4625	0.351148	MG 1
Mir142hg	4.6946	1.02272	2.67133e-06	0.000544698	0.320833	0.204139	MG 1
Atxn1	4.52039	0.761178	6.17253e-06	0.00117532	0.416667	0.300539	MG 1
Hdac9	4.45021	0.712252	8.5786e-06	0.0015868	0.44375	0.341792	MG 1
Immp2l	4.40591	0.962677	1.05339e-05	0.00190759	0.3125	0.198894	MG 1
Ext1	4.20669	0.844388	2.59136e-05	0.00427425	0.3375	0.236036	MG 1
Rapgef6	4.15757	0.927213	3.21651e-05	0.00517358	0.295833	0.186277	MG 1
Nrp1	4.13016	0.86771	3.62516e-05	0.0056678	0.31875	0.214772	MG 1
Frmd4b	3.65789	0.568226	0.000254302	0.0321239	0.429167	0.358662	MG 1
Elmo1	24.8657	2.12611	1.7474e-136	4.52507e-132	0.909189	0.542291	MG 10
Srgap2	21.9033	1.97373	2.41826e-106	3.13117e-102	0.873514	0.5087	MG 10
Nav2	21.809	1.84499	1.90714e-105	1.64624e-101	0.905946	0.599032	MG 10
Zfhx3	21.5163	2.05908	1.09639e-102	7.09805e-99	0.825946	0.439703	MG 10
Tanc2	21.0187	1.66159	4.42715e-98	2.29291e-94	0.92973	0.651233	MG 10
Dock4	20.6376	1.90925	1.26276e-94	5.45007e-91	0.860541	0.491451	MG 10
Mef2a	18.6933	1.74769	5.61584e-78	2.07754e-74	0.838919	0.495688	MG 10
Maml3	18.2209	1.78812	3.52277e-74	1.14032e-70	0.777297	0.440309	MG 10
Ldlrad4	17.5904	1.64442	2.92045e-69	8.40312e-66	0.806486	0.491148	MG 10
Gm10790	17.3222	2.22414	3.1971e-67	7.52654e-64	0.557838	0.193221	MG 10
Tgfbr1	17.0696	1.63766	2.49779e-65	5.39024e-62	0.829189	0.510062	MG 10
P2ry12	15.7469	1.98968	7.21272e-56	1.33415e-52	0.549189	0.219246	MG 10
Gm35188	15.4396	1.5591	8.87127e-54	1.43582e-50	0.757838	0.453473	MG 10
Inpp5d	15.3928	1.50313	1.82865e-53	2.78557e-50	0.788108	0.486458	MG 10
Csmd3	15.3099	1.32876	6.56419e-53	9.44368e-50	0.881081	0.656378	MG 10
Frmd4a	15.2964	1.55801	8.07677e-53	1.10082e-49	0.721081	0.413678	MG 10
Cx3cr1	15.223	1.71003	2.49039e-52	3.22456e-49	0.637838	0.314874	MG 10
Rapgef5	15.1515	1.76647	7.4059e-52	9.13253e-49	0.608649	0.284461	MG 10
Chd9	15.0929	1.57989	1.80226e-51	2.12142e-48	0.685405	0.38039	MG 10
Epb41l2	14.9517	1.57795	1.51883e-50	1.71007e-47	0.690811	0.382055	MG 10
Numb	14.6835	1.58034	8.22688e-49	8.8768e-46	0.677838	0.369042	MG 10
Pag1	14.5714	1.48598	4.27141e-48	4.4245e-45	0.717838	0.422303	MG 10
Dock8	14.422	1.57463	3.76107e-47	3.74603e-44	0.657297	0.345741	MG 10
Siglech	14.3151	1.83024	1.76125e-46	1.68924e-43	0.525405	0.223181	MG 10
Zfp710	14.31	1.61101	1.89618e-46	1.75369e-43	0.631351	0.32365	MG 10
Ophn1	14.1504	1.62614	1.85573e-45	1.6571e-42	0.610811	0.29823	MG 10
Slc8a1	14.054	1.26149	7.28347e-45	6.28709e-42	0.868108	0.627326	MG 10
Atp8a2	14.0091	1.6402	1.37055e-44	1.1449e-41	0.579459	0.283099	MG 10
Pde3b	13.9274	1.54409	4.31757e-44	3.49399e-41	0.631351	0.336208	MG 10
Mertk	13.8903	1.38626	7.25646e-44	5.69434e-41	0.781622	0.494629	MG 10
4933406I18Rik	13.8339	1.59565	1.59106e-43	1.21182e-40	0.591351	0.301861	MG 10
Lpcat2	13.7045	1.87462	9.54323e-43	7.0609e-40	0.477838	0.187623	MG 10
Foxn3	13.5983	1.3551	4.09953e-42	2.94893e-39	0.752432	0.477228	MG 10
Lysmd4	13.5585	1.40593	7.05684e-42	4.93902e-39	0.696216	0.417158	MG 10
Lyn	13.5047	1.48236	1.46645e-41	9.99348e-39	0.647568	0.353911	MG 10
Ssh2	13.2808	1.36301	2.99105e-40	1.98606e-37	0.717838	0.44046	MG 10
Dock10	12.9436	1.51799	2.55213e-38	1.65225e-35	0.579459	0.293388	MG 10
Adap2	12.8635	1.52091	7.22714e-38	4.56473e-35	0.574054	0.292026	MG 10
Ifitm10	12.8204	1.61173	1.25979e-37	7.76753e-35	0.526486	0.239976	MG 10
Snx29	12.7737	1.43074	2.30028e-37	1.3853e-34	0.622703	0.341958	MG 10
Fchsd2	12.672	1.61904	8.44958e-37	4.97296e-34	0.51027	0.238009	MG 10
Agmo	12.5661	1.74874	3.24182e-36	1.86556e-33	0.457297	0.191406	MG 10
Arhgap5	12.5339	1.42726	4.87242e-36	2.74296e-33	0.595676	0.325163	MG 10
Fgd2	12.5164	1.8302	6.07642e-36	3.34798e-33	0.433514	0.161749	MG 10
8030442B05Rik	12.3368	2.27119	5.73861e-35	3.09598e-32	0.354595	0.0957785	MG 10
Rreb1	12.2554	1.32109	1.57147e-34	8.30507e-32	0.652973	0.392646	MG 10
Plcl2	12.1242	1.41317	7.86004e-34	4.07087e-31	0.567568	0.307611	MG 10
Slco2b1	12.0381	1.49892	2.24077e-33	1.13779e-30	0.514595	0.254653	MG 10
Hexb	12.0365	1.21011	2.28548e-33	1.13817e-30	0.782703	0.522621	MG 10
Inpp4b	11.9085	1.30614	1.06838e-32	5.22016e-30	0.615135	0.360569	MG 10
Ikzf1	11.9021	1.4021	1.15391e-32	5.53364e-30	0.561081	0.298381	MG 10
Dst	11.8953	1.28353	1.25203e-32	5.89501e-30	0.664865	0.399001	MG 10
Qk	11.8601	1.14109	1.90642e-32	8.81584e-30	0.792432	0.555909	MG 10
Selplg	11.808	1.68054	3.55052e-32	1.61306e-29	0.441081	0.179604	MG 10
Ivns1abp	11.7985	1.49676	3.973e-32	1.77388e-29	0.503784	0.248146	MG 10
Rnf216	11.723	1.41372	9.71384e-32	4.26355e-29	0.543784	0.282796	MG 10
Dip2b	11.6974	1.30639	1.31425e-31	5.6723e-29	0.60973	0.353306	MG 10
Pip4k2a	11.6677	1.35413	1.86417e-31	7.91386e-29	0.567568	0.315782	MG 10
Rap1gds1	11.5299	1.38643	9.32515e-31	3.8949e-28	0.538378	0.283704	MG 10
Mir99ahg	11.486	1.17412	1.55132e-30	6.37666e-28	0.726486	0.481767	MG 10
Fam49b	11.4128	1.30719	3.61076e-30	1.461e-27	0.603243	0.341655	MG 10
Csf1r	11.345	1.4317	7.85718e-30	3.1303e-27	0.505946	0.253896	MG 10
Nav3	11.2442	1.05821	2.47369e-29	9.70585e-27	0.8	0.593887	MG 10
Entpd1	11.1005	1.38155	1.24725e-28	4.82073e-26	0.507027	0.26706	MG 10
Lgmn	11.0939	1.43126	1.34248e-28	5.11247e-26	0.487568	0.240127	MG 10
Otulinl	11.0673	1.61838	1.80723e-28	6.71467e-26	0.412973	0.17567	MG 10
Ubash3b	11.0669	1.32125	1.81506e-28	6.71467e-26	0.551351	0.306249	MG 10
Itgb5	10.9268	1.35413	8.57951e-28	3.12923e-25	0.51027	0.270994	MG 10
Gm2629	10.7773	1.42687	4.408e-27	1.58541e-24	0.464865	0.228325	MG 10
Med12l	10.7511	1.40356	5.85532e-27	2.07712e-24	0.472432	0.231502	MG 10
Frmd4b	10.7337	1.23919	7.06933e-27	2.47388e-24	0.571892	0.333939	MG 10
Gab2	10.6358	1.18508	2.02983e-26	7.00861e-24	0.643243	0.392798	MG 10
Gm32036	10.5974	1.53543	3.06441e-26	1.04416e-23	0.415135	0.182781	MG 10
Lrch1	10.4607	1.28125	1.30944e-25	4.4038e-23	0.514595	0.278257	MG 10
Plxna4	10.4352	1.45494	1.71216e-25	5.68438e-23	0.423784	0.20003	MG 10
Dleu2	10.4083	1.11827	2.27267e-25	7.44974e-23	0.688649	0.449992	MG 10
Ankrd44	10.1777	1.23144	2.494e-24	8.07308e-22	0.525405	0.294447	MG 10
Dennd4a	10.1671	1.17339	2.78092e-24	8.81799e-22	0.566486	0.339234	MG 10
St3gal6	10.1667	1.36735	2.79223e-24	8.81799e-22	0.444324	0.219549	MG 10
Diaph2	10.105	1.1553	5.25092e-24	1.63829e-21	0.572973	0.351944	MG 10
Plcl1	10.0806	1.10702	6.73008e-24	2.07479e-21	0.644324	0.415191	MG 10
Cttnbp2nl	10.0578	1.56191	8.49044e-24	2.58669e-21	0.377297	0.162052	MG 10
Soga1	9.91839	1.72636	3.46313e-23	1.03082e-20	0.336216	0.123619	MG 10
Arhgap22	9.90363	1.52914	4.01422e-23	1.18127e-20	0.376216	0.165683	MG 10
Itga9	9.89383	1.99771	4.42767e-23	1.2883e-20	0.298378	0.0903314	MG 10
Nfia	9.86116	1.25905	6.13366e-23	1.76486e-20	0.471351	0.260554	MG 10
E230029C05Rik	9.85584	1.27817	6.46725e-23	1.84039e-20	0.473514	0.251778	MG 10
Adap2os	9.81927	1.22347	9.30165e-23	2.61821e-20	0.508108	0.281737	MG 10
Tmcc3	9.81254	1.02008	9.94361e-23	2.76881e-20	0.807568	0.586322	MG 10
Apbb1ip	9.71058	1.07404	2.71787e-22	7.48745e-20	0.60973	0.392949	MG 10
Arhgap45	9.69172	1.11194	3.26976e-22	8.91303e-20	0.593514	0.364352	MG 10
Bin1	9.63414	1.2488	5.73707e-22	1.54758e-19	0.47027	0.251475	MG 10
Cdh23	9.63248	1.27086	5.83068e-22	1.55661e-19	0.461622	0.236042	MG 10
Unc93b1	9.58927	1.35909	8.87109e-22	2.34414e-19	0.410811	0.198668	MG 10
Camk2d	9.55822	1.27212	1.19804e-21	3.13379e-19	0.451892	0.238311	MG 10
Mbnl1	9.54875	1.03491	1.31271e-21	3.3994e-19	0.686486	0.459071	MG 10
Slc9a9	9.54411	1.08831	1.37283e-21	3.51987e-19	0.603243	0.375548	MG 10
Lrmda	9.53998	0.976592	1.42864e-21	3.62706e-19	0.781622	0.581026	MG 10
Itgam	9.46944	1.57614	2.81337e-21	7.07329e-19	0.343784	0.142079	MG 10
Dock2	9.39086	1.10105	5.95093e-21	1.48178e-18	0.567568	0.345135	MG 10
Mgat4a	9.35215	1.43055	8.5888e-21	2.11824e-18	0.371892	0.168709	MG 10
0610040J01Rik	9.34571	1.63156	9.12793e-21	2.22997e-18	0.327568	0.130731	MG 10
Gm46367	9.30958	1.2421	1.28345e-20	3.10618e-18	0.44973	0.237706	MG 10
Ptprj	9.29218	1.06255	1.51154e-20	3.62435e-18	0.566486	0.359207	MG 10
Bmp2k	9.14251	1.30792	6.10163e-20	1.44961e-17	0.398919	0.197004	MG 10
Nr6a1	9.13975	1.29939	6.25984e-20	1.47368e-17	0.403243	0.199576	MG 10
Fli1	9.0718	1.09757	1.1707e-19	2.73122e-17	0.535135	0.315479	MG 10
Maf	8.9697	1.32262	2.97318e-19	6.87443e-17	0.388108	0.190044	MG 10
Plxdc2	8.90627	1.00754	5.2778e-19	1.2095e-16	0.912432	0.703283	MG 10
Cacnb2	8.88521	1.22233	6.38016e-19	1.4493e-16	0.419459	0.224088	MG 10
Ptprm	8.8236	1.33893	1.10837e-18	2.49587e-16	0.374054	0.182932	MG 10
Abca9	8.80936	1.43257	1.25857e-18	2.80966e-16	0.343784	0.152973	MG 10
Prkca	8.79855	1.20291	1.38595e-18	3.06756e-16	0.425946	0.226207	MG 10
Phyhd1	8.76963	1.42005	1.79259e-18	3.93397e-16	0.345946	0.151611	MG 10
Rrbp1	8.767	1.15404	1.83483e-18	3.99283e-16	0.446486	0.255258	MG 10
Nrip1	8.68959	1.42651	3.63757e-18	7.84988e-16	0.340541	0.153578	MG 10
Dapp1	8.61952	1.62193	6.72337e-18	1.43891e-15	0.296216	0.111515	MG 10
Fam102b	8.54253	1.41373	1.31319e-17	2.78741e-15	0.332973	0.148131	MG 10
Lhfpl2	8.52203	1.32746	1.56784e-17	3.30087e-15	0.355676	0.170222	MG 10
Fyb	8.5013	0.99127	1.87473e-17	3.91517e-15	0.589189	0.377213	MG 10
Gm50035	8.49327	1.1886	2.0091e-17	4.16222e-15	0.407568	0.213648	MG 10
Zswim6	8.4799	1.13192	2.25384e-17	4.62545e-15	0.437838	0.242397	MG 10
Bbs9	8.47915	1.3442	2.26843e-17	4.62545e-15	0.349189	0.169315	MG 10
Gm26542	8.46228	1.27242	2.62208e-17	5.30479e-15	0.372973	0.189893	MG 10
Prex1	8.40732	1.33724	4.19489e-17	8.421e-15	0.347027	0.161598	MG 10
Wnk1	8.37774	1.10262	5.39528e-17	1.07474e-14	0.450811	0.256015	MG 10
Fhit	8.37257	1.38863	5.63755e-17	1.11443e-14	0.335135	0.161295	MG 10
Gm26827	8.33243	1.44662	7.92009e-17	1.5421e-14	0.315676	0.137086	MG 10
Hpgds	8.22475	1.02283	1.95601e-16	3.72447e-14	0.494054	0.300348	MG 10
Runx1	8.12685	0.966752	4.40591e-16	8.32813e-14	0.547027	0.349977	MG 10
Gm16337	8.05132	1.07796	8.19048e-16	1.53696e-13	0.432432	0.248298	MG 10
9130015G15Rik	7.99402	1.55949	1.30613e-15	2.43335e-13	0.28	0.110607	MG 10
Itpr2	7.93078	1.22087	2.17777e-15	4.02825e-13	0.352432	0.180965	MG 10
Macf1	7.91057	0.871745	2.56212e-15	4.70558e-13	0.704865	0.509305	MG 10
Pmepa1	7.86965	1.32008	3.55644e-15	6.48574e-13	0.321081	0.14919	MG 10
Prkn	7.86396	0.967645	3.72184e-15	6.73992e-13	0.496216	0.318202	MG 10
Rptor	7.76087	1.11623	8.4349e-15	1.50641e-12	0.379459	0.206234	MG 10
Herc2	7.75021	1.13119	9.17414e-15	1.62722e-12	0.377297	0.205175	MG 10
Ttc28	7.74193	1.16544	9.79196e-15	1.72498e-12	0.362162	0.187472	MG 10
B430010I23Rik	7.68529	1.32965	1.52647e-14	2.65299e-12	0.308108	0.141322	MG 10
Cfh	7.68365	1.0703	1.54613e-14	2.66924e-12	0.402162	0.222424	MG 10
Phf14	7.68088	1.02944	1.58001e-14	2.70967e-12	0.425946	0.25087	MG 10
Rnf180	7.67976	1.24586	1.59391e-14	2.71552e-12	0.32973	0.159328	MG 10
Maml2	7.56752	0.944059	3.80424e-14	6.43886e-12	0.482162	0.305039	MG 10
Sall1	7.51316	1.60042	5.77182e-14	9.70565e-12	0.254054	0.0942654	MG 10
Map4k4	7.49897	1.10491	6.43213e-14	1.07462e-11	0.371892	0.203359	MG 10
Plcg2	7.4976	1.27403	6.49979e-14	1.07897e-11	0.312432	0.14677	MG 10
Klf12	7.48013	1.003	7.42467e-14	1.22465e-11	0.416216	0.248146	MG 10
Bin2	7.47444	1.4143	7.75353e-14	1.26972e-11	0.28	0.119383	MG 10
Cyth4	7.47372	0.988846	7.79598e-14	1.26972e-11	0.438919	0.265698	MG 10
Slc24a3	7.47246	1.20016	7.87096e-14	1.27391e-11	0.32973	0.164927	MG 10
Tbc1d5	7.46788	0.890097	8.14948e-14	1.3108e-11	0.538378	0.359056	MG 10
Hk2	7.45776	0.981815	8.80086e-14	1.40683e-11	0.445405	0.266001	MG 10
Cyfip1	7.44978	0.99208	9.34943e-14	1.4763e-11	0.436757	0.259646	MG 10
Csf3r	7.44096	0.948766	9.99548e-14	1.56875e-11	0.472432	0.282645	MG 10
AC149090.1	7.42085	0.817479	1.1637e-13	1.8045e-11	0.787027	0.591769	MG 10
Picalm	7.41469	1.0072	1.21906e-13	1.8791e-11	0.422703	0.247239	MG 10
Tmem135	7.3686	1.22937	1.72423e-13	2.64204e-11	0.318919	0.159328	MG 10
Serinc3	7.32369	1.0145	2.41235e-13	3.67472e-11	0.406486	0.23347	MG 10
Specc1	7.3173	0.982011	2.53004e-13	3.83145e-11	0.416216	0.247995	MG 10
P3h2	7.29641	1.28625	2.95548e-13	4.42399e-11	0.296216	0.140112	MG 10
Abca1	7.25021	1.31115	4.16131e-13	6.15779e-11	0.287568	0.131941	MG 10
Gtf2h2	7.24735	1.32798	4.25e-13	6.2533e-11	0.286486	0.129823	MG 10
Capn3	7.23282	1.4583	4.73076e-13	6.92134e-11	0.261622	0.108791	MG 10
Mef2c	7.22511	0.762772	5.00696e-13	7.24358e-11	0.805405	0.630504	MG 10
Fcrls	7.22287	1.25913	5.08999e-13	7.3228e-11	0.299459	0.140263	MG 10
Akap13	7.20587	0.977743	5.7674e-13	8.22516e-11	0.415135	0.246331	MG 10
Pld1	7.18019	1.46644	6.96136e-13	9.8509e-11	0.259459	0.106067	MG 10
Gm2245	7.17706	0.928745	7.12261e-13	1.00243e-10	0.450811	0.276593	MG 10
Mgat5	7.14887	1.09282	8.7494e-13	1.22473e-10	0.347027	0.188682	MG 10
Ccnd3	7.08861	0.911658	1.35464e-12	1.886e-10	0.457297	0.287638	MG 10
Ly86	6.97288	0.838156	3.10521e-12	4.25463e-10	0.548108	0.366773	MG 10
Jmjd1c	6.92434	0.842107	4.37998e-12	5.93843e-10	0.504865	0.333636	MG 10
Pik3ap1	6.92108	1.24412	4.48199e-12	6.04509e-10	0.283243	0.132698	MG 10
Wasf2	6.90704	1.1036	4.94862e-12	6.63987e-10	0.328649	0.174156	MG 10
Zeb1	6.88822	0.953025	5.64937e-12	7.54103e-10	0.403243	0.239824	MG 10
Zfp652	6.85506	1.0394	7.12853e-12	9.46668e-10	0.348108	0.191406	MG 10
Insyn2b	6.77818	1.00168	1.217e-11	1.59169e-09	0.361081	0.202905	MG 10
Hivep3	6.73998	0.898356	1.58405e-11	2.05103e-09	0.410811	0.25314	MG 10
Vsir	6.73826	1.18442	1.60299e-11	2.06523e-09	0.288649	0.139204	MG 10
Retreg1	6.6788	1.02724	2.40902e-11	3.08831e-09	0.342703	0.193827	MG 10
Pik3r1	6.66992	1.06522	2.55947e-11	3.24902e-09	0.327568	0.178998	MG 10
Nckap1l	6.66399	1.22999	2.66498e-11	3.36646e-09	0.274595	0.131336	MG 10
Pard3b	6.66101	1.20432	2.71955e-11	3.41871e-09	0.28	0.137237	MG 10
Slc7a8	6.63588	1.16338	3.22576e-11	4.03548e-09	0.291892	0.146618	MG 10
Bach2	6.58767	1.07762	4.46767e-11	5.56224e-09	0.312432	0.168407	MG 10
Rgs10	6.56325	1.23852	5.26457e-11	6.52303e-09	0.264865	0.120442	MG 10
Hnrnpa2b1	6.5363	0.810429	6.3059e-11	7.73922e-09	0.528649	0.355424	MG 10
Tbxas1	6.49521	0.882392	8.29189e-11	1.01286e-08	0.404324	0.25087	MG 10
Sh3pxd2a	6.37321	1.25526	1.8511e-10	2.24001e-08	0.255135	0.116054	MG 10
Mvb12b	6.37244	1.17682	1.86048e-10	2.24088e-08	0.273514	0.133606	MG 10
Man1a2	6.31975	0.970121	2.61978e-10	3.12635e-08	0.336216	0.192162	MG 10
Lims1	6.28632	0.925323	3.25078e-10	3.86157e-08	0.357838	0.212135	MG 10
Zeb2	6.28347	0.709858	3.31094e-10	3.91507e-08	0.726486	0.561507	MG 10
Il6ra	6.28009	1.2386	3.38376e-10	3.98299e-08	0.251892	0.115146	MG 10
Tsc22d4	6.2757	1.06519	3.48064e-10	4.07849e-08	0.295135	0.155092	MG 10
Man1a	6.26071	1.1626	3.83238e-10	4.47042e-08	0.268108	0.13058	MG 10
Ulk2	6.23757	0.946984	4.44423e-10	5.16089e-08	0.344865	0.201846	MG 10
Lair1	6.22476	0.852684	4.82288e-10	5.5756e-08	0.403243	0.249054	MG 10
Cflar	6.21906	1.13844	5.00129e-10	5.75615e-08	0.269189	0.131336	MG 10
5330438D12Rik	6.21495	0.753024	5.13415e-10	5.88292e-08	0.543784	0.376456	MG 10
Lpin2	6.17475	0.999826	6.62678e-10	7.52662e-08	0.312432	0.172189	MG 10
Map3k3	6.16504	1.03682	7.04641e-10	7.96829e-08	0.297297	0.158269	MG 10
Gpr34	6.13549	0.99558	8.48971e-10	9.5173e-08	0.312432	0.174913	MG 10
Dnm2	6.07329	1.00074	1.25313e-09	1.38024e-07	0.305946	0.168104	MG 10
Ski	6.07282	0.933634	1.25685e-09	1.38024e-07	0.332973	0.195037	MG 10
Gm17231	6.07269	1.1289	1.25786e-09	1.38024e-07	0.263784	0.127856	MG 10
Ctss	6.05347	0.842927	1.41756e-09	1.5489e-07	0.393514	0.244061	MG 10
Magi1	6.04855	0.767781	1.46155e-09	1.59026e-07	0.459459	0.311696	MG 10
Gng2	6.04765	1.04853	1.46977e-09	1.59252e-07	0.285405	0.15025	MG 10
Cd37	6.04464	0.994335	1.49747e-09	1.61577e-07	0.305946	0.168709	MG 10
Pwwp2a	6.04182	1.09251	1.52385e-09	1.63742e-07	0.272432	0.138599	MG 10
Fcho2	6.00525	0.936466	1.91042e-09	2.0443e-07	0.327568	0.1908	MG 10
Slc12a6	5.97385	0.876233	2.31714e-09	2.44917e-07	0.357838	0.218339	MG 10
Phc2	5.92287	0.92637	3.16362e-09	3.33029e-07	0.327568	0.193524	MG 10
Pou2f2	5.87599	0.923992	4.20311e-09	4.38886e-07	0.318919	0.186412	MG 10
Ppp1r9a	5.8685	0.752287	4.39761e-09	4.57351e-07	0.450811	0.307611	MG 10
Zfand3	5.81075	0.906851	6.21943e-09	6.41666e-07	0.321081	0.190044	MG 10
Mycbp2	5.68879	0.711316	1.27941e-08	1.29788e-06	0.585946	0.419277	MG 10
Itga6	5.68831	1.09766	1.28304e-08	1.29788e-06	0.252973	0.129823	MG 10
Git2	5.68063	0.973353	1.34203e-08	1.35227e-06	0.288649	0.162052	MG 10
Tbc1d22a	5.66044	0.950174	1.50984e-08	1.5096e-06	0.294054	0.164927	MG 10
Chn2	5.62835	0.702199	1.81945e-08	1.80522e-06	0.481081	0.335603	MG 10
Basp1	5.62364	0.728571	1.86973e-08	1.84803e-06	0.471351	0.325314	MG 10
Lrrk1	5.60635	1.0466	2.0664e-08	2.03466e-06	0.259459	0.135875	MG 10
Atp8a1	5.5982	0.738668	2.16592e-08	2.12457e-06	0.450811	0.300197	MG 10
Etv6	5.58309	0.735305	2.36282e-08	2.30897e-06	0.448649	0.298835	MG 10
Wwox	5.55589	0.727885	2.76195e-08	2.67878e-06	0.424865	0.294144	MG 10
Arrb2	5.53537	1.05124	3.1057e-08	2.98978e-06	0.256216	0.132244	MG 10
Mylip	5.52766	0.880749	3.24522e-08	3.11253e-06	0.313514	0.183538	MG 10
Crlf3	5.51455	1.03207	3.49673e-08	3.34137e-06	0.258378	0.136934	MG 10
Rab8b	5.47651	0.906826	4.33802e-08	4.13005e-06	0.292973	0.16644	MG 10
Rab31	5.42673	0.946563	5.73954e-08	5.4245e-06	0.278919	0.158572	MG 10
Smap2	5.37969	0.726701	7.4614e-08	6.97547e-06	0.414054	0.275987	MG 10
Phf21a	5.37737	0.759179	7.55799e-08	7.04035e-06	0.380541	0.249054	MG 10
Arhgap39	5.35287	0.836655	8.65722e-08	8.03539e-06	0.318919	0.194734	MG 10
Hipk2	5.33736	0.957707	9.43083e-08	8.69461e-06	0.268108	0.149039	MG 10
Tacc1	5.33729	0.733268	9.4346e-08	8.69461e-06	0.396757	0.266455	MG 10
Mknk1	5.32928	1.01497	9.86048e-08	9.02286e-06	0.251892	0.132849	MG 10
Cask	5.30744	0.788708	1.11176e-07	1.00314e-05	0.340541	0.216523	MG 10
Prkce	5.29939	0.733963	1.16188e-07	1.04111e-05	0.380541	0.254199	MG 10
Itch	5.29873	0.855674	1.1661e-07	1.04129e-05	0.305946	0.182176	MG 10
Pan3	5.27623	0.769909	1.31867e-07	1.17142e-05	0.366486	0.239824	MG 10
Extl3	5.27592	0.960401	1.32088e-07	1.17142e-05	0.263784	0.14677	MG 10
Tns3	5.23297	0.752555	1.6681e-07	1.46929e-05	0.36	0.22893	MG 10
Clasp2	5.21749	0.748601	1.81365e-07	1.59208e-05	0.370811	0.240732	MG 10
Gm5086	5.2167	0.91292	1.82141e-07	1.59348e-05	0.268108	0.148888	MG 10
Large1	5.20499	0.655402	1.94009e-07	1.68592e-05	0.48	0.345741	MG 10
Apba1	5.19855	0.834542	2.00851e-07	1.73374e-05	0.300541	0.181722	MG 10
Sdccag8	5.19141	0.972981	2.08702e-07	1.79553e-05	0.255135	0.141322	MG 10
Srrm2	5.18665	0.642981	2.14107e-07	1.83593e-05	0.51027	0.369799	MG 10
Fam172a	5.17686	0.710064	2.25656e-07	1.92858e-05	0.387027	0.261159	MG 10
Uvrag	5.15901	0.763305	2.48255e-07	2.10781e-05	0.351351	0.226055	MG 10
Gnaq	5.15713	0.667668	2.5076e-07	2.12212e-05	0.44	0.311545	MG 10
Tnrc6b	5.1474	0.701702	2.64122e-07	2.22068e-05	0.402162	0.270086	MG 10
Golm1	5.11788	0.917203	3.0899e-07	2.57286e-05	0.262703	0.145256	MG 10
Trio	5.09684	0.803292	3.45369e-07	2.86656e-05	0.309189	0.189893	MG 10
Fnbp1	5.06372	0.723468	4.11151e-07	3.38006e-05	0.365405	0.237404	MG 10
Parp8	5.06107	0.847978	4.16902e-07	3.41648e-05	0.287568	0.172946	MG 10
Rap1a	5.05103	0.864168	4.39423e-07	3.58969e-05	0.28	0.165078	MG 10
Arid1a	5.03515	0.923699	4.77468e-07	3.88821e-05	0.256216	0.142533	MG 10
Pid1	5.03082	0.699525	4.88389e-07	3.96468e-05	0.352432	0.224996	MG 10
Sbf2	5.0068	0.730728	5.53417e-07	4.47853e-05	0.340541	0.218036	MG 10
4930444A19Rik	4.95725	0.820238	7.14973e-07	5.71449e-05	0.288649	0.176123	MG 10
Ppp1r12a	4.93562	0.694077	7.98983e-07	6.32736e-05	0.374054	0.246936	MG 10
C1qc	4.8986	0.797452	9.65228e-07	7.6206e-05	0.288649	0.1734	MG 10
Rsrp1	4.88916	0.635157	1.01269e-06	7.97102e-05	0.688649	0.52368	MG 10
2025-03-01	4.86829	0.689459	1.12565e-06	8.80662e-05	0.363243	0.241943	MG 10
Cd2ap	4.85776	0.876664	1.18724e-06	9.26048e-05	0.261622	0.154486	MG 10
Ccdc50	4.83099	0.881385	1.35858e-06	0.00010502	0.256216	0.150855	MG 10
Anxa3	4.80731	0.776457	1.52976e-06	0.000117864	0.291892	0.180209	MG 10
Cox16	4.80678	0.767092	1.53384e-06	0.000117864	0.297297	0.187926	MG 10
Mtdh	4.76141	0.644634	1.92241e-06	0.000145564	0.405405	0.279467	MG 10
Zcchc7	4.75898	0.616128	1.94577e-06	0.000146903	0.523243	0.37918	MG 10
Dennd1a	4.75516	0.678948	1.9829e-06	0.000148835	0.358919	0.234377	MG 10
Irak2	4.73345	0.737186	2.20734e-06	0.00016473	0.309189	0.19534	MG 10
Atrx	4.69268	0.734271	2.69648e-06	0.000197813	0.305946	0.194886	MG 10
Taf15	4.66577	0.784672	3.07468e-06	0.000223657	0.28	0.170828	MG 10
Srsf7	4.63907	0.664577	3.49979e-06	0.000251751	0.367568	0.244364	MG 10
Lrp1	4.61466	0.742977	3.93742e-06	0.000279395	0.297297	0.185051	MG 10
Nf1	4.59108	0.68437	4.40963e-06	0.000310304	0.340541	0.227871	MG 10
Map4	4.5862	0.720811	4.51379e-06	0.000316772	0.301622	0.1908	MG 10
Ints6l	4.57928	0.74482	4.66581e-06	0.000326556	0.290811	0.181268	MG 10
Rbm26	4.57164	0.673128	4.83929e-06	0.000337785	0.345946	0.229687	MG 10
Wdfy3	4.51796	0.672571	6.24375e-06	0.000430022	0.331892	0.221062	MG 10
Spire1	4.49763	0.772856	6.87139e-06	0.000466859	0.269189	0.163716	MG 10
Kansl1	4.4847	0.587246	7.30174e-06	0.000492411	0.465946	0.337721	MG 10
Sirpa	4.45414	0.601144	8.42317e-06	0.000559299	0.445405	0.316689	MG 10
Camk1	4.4422	0.775966	8.90436e-06	0.000589738	0.267027	0.161749	MG 10
Pten	4.43994	0.706069	8.99837e-06	0.000594443	0.294054	0.184143	MG 10
Btbd9	4.43745	0.626742	9.10321e-06	0.000599839	0.371892	0.257679	MG 10
Tpm3	4.338	0.765717	1.43786e-05	0.000912618	0.256216	0.154789	MG 10
Nipbl	4.31783	0.617423	1.5757e-05	0.000995225	0.357838	0.247541	MG 10
Mctp1	4.30175	0.553817	1.69456e-05	0.00105996	0.464865	0.338478	MG 10
Nek7	4.29944	0.696466	1.7123e-05	0.00106848	0.290811	0.190649	MG 10
Acap2	4.29712	0.624085	1.73035e-05	0.00107456	0.344865	0.241943	MG 10
Rbm39	4.26826	0.578468	1.97006e-05	0.00121758	0.579459	0.432289	MG 10
Hnrnpm	4.26441	0.72636	2.00434e-05	0.00123011	0.268108	0.167499	MG 10
Rock2	4.26403	0.621407	2.00774e-05	0.00123011	0.356757	0.248146	MG 10
Irf2	4.24892	0.669161	2.14803e-05	0.00130576	0.300541	0.198668	MG 10
Snx24	4.23019	0.588476	2.33494e-05	0.00141606	0.375135	0.261462	MG 10
Nos1ap	4.20328	0.686716	2.6307e-05	0.00157696	0.277838	0.176123	MG 10
Zmiz1	4.19983	0.644291	2.67115e-05	0.00159016	0.313514	0.208352	MG 10
Rnf169	4.18748	0.620124	2.82065e-05	0.00167531	0.330811	0.224542	MG 10
Skap2	4.11027	0.577321	3.952e-05	0.00227425	0.383784	0.269784	MG 10
Sh3kbp1	4.09913	0.649077	4.14704e-05	0.00238119	0.297297	0.204721	MG 10
Ddx5	4.08766	0.569264	4.35755e-05	0.00248553	0.727568	0.573007	MG 10
Blnk	4.08131	0.625334	4.47821e-05	0.00254874	0.304865	0.203964	MG 10
Cux1	4.06553	0.592273	4.7924e-05	0.00270027	0.347027	0.239219	MG 10
Ankrd11	4.06526	0.558922	4.79788e-05	0.00270027	0.403243	0.288546	MG 10
Nsd1	4.05039	0.574029	5.11329e-05	0.00285374	0.365405	0.263883	MG 10
Usp50	4.04553	0.663306	5.2205e-05	0.00290108	0.28	0.184143	MG 10
Smyd3	4.02602	0.553357	5.67279e-05	0.00313895	0.39027	0.284007	MG 10
Rnf13	4.02444	0.674149	5.71105e-05	0.00315338	0.274595	0.177637	MG 10
Smarca2	4.01911	0.689779	5.84189e-05	0.00321799	0.264865	0.170676	MG 10
Smg6	4.01816	0.650397	5.86535e-05	0.00321799	0.285405	0.188077	MG 10
Son	4.00046	0.558841	6.32201e-05	0.00343938	0.656216	0.505825	MG 10
Ppm1h	3.99669	0.530097	6.42346e-05	0.00347996	0.451892	0.335452	MG 10
Eif4g3	3.98659	0.606756	6.70311e-05	0.00362388	0.305946	0.205477	MG 10
Camk1d	3.96074	0.528744	7.47189e-05	0.00400605	0.739459	0.598578	MG 10
Rere	3.90291	0.532228	9.50414e-05	0.00494215	0.467027	0.342866	MG 10
Cd84	3.89727	0.620271	9.72819e-05	0.00503842	0.290811	0.194583	MG 10
Hnrnpa3	3.87378	0.621092	0.00010716	0.0055279	0.290811	0.193675	MG 10
Cmip	3.8706	0.561621	0.000108567	0.00557829	0.353514	0.249811	MG 10
Baz2b	3.84276	0.567281	0.000121659	0.00620172	0.335135	0.234831	MG 10
Gm48678	3.80095	0.561533	0.000144143	0.00722	0.324324	0.225904	MG 10
Usp34	3.78265	0.556415	0.000155166	0.00769764	0.336216	0.237706	MG 10
Zbtb20	3.77886	0.503064	0.000157548	0.0077923	0.577297	0.446512	MG 10
Clk1	3.77635	0.525592	0.000159143	0.00783492	0.403243	0.293993	MG 10
Chd7	3.77491	0.580718	0.000160068	0.00786551	0.305946	0.210773	MG 10
Arl15	3.75915	0.537984	0.00017049	0.00829887	0.348108	0.2486	MG 10
Ubn2	3.75387	0.542427	0.000174122	0.00845976	0.342703	0.242397	MG 10
Comt	3.75209	0.636309	0.000175365	0.00850424	0.267027	0.176123	MG 10
Zdhhc14	3.74442	0.618851	0.000180813	0.00873571	0.265946	0.175518	MG 10
Mllt10	3.731	0.579849	0.000190724	0.00918028	0.296216	0.203813	MG 10
Kmt2c	3.723	0.593331	0.00019687	0.00944103	0.298378	0.206385	MG 10
Arhgap17	3.71111	0.588627	0.000206351	0.0098049	0.295135	0.203964	MG 10
Fbxl17	3.70701	0.502581	0.000209719	0.00992849	0.415135	0.305039	MG 10
Fubp1	3.6986	0.596724	0.00021679	0.0102072	0.287568	0.192162	MG 10
Pitpnc1	3.66078	0.524744	0.00025145	0.0116695	0.344865	0.249962	MG 10
Nsd3	3.63032	0.564153	0.000283068	0.0130201	0.298378	0.203662	MG 10
Gm37240	3.62629	0.497832	0.000287517	0.0132013	0.388108	0.290059	MG 10
Mkln1	3.60008	0.595566	0.000318116	0.0144779	0.267027	0.177637	MG 10
Gtdc1	3.59823	0.614688	0.000320384	0.0145556	0.263784	0.182176	MG 10
Akap8l	3.58449	0.545665	0.000337736	0.0152369	0.324324	0.22772	MG 10
Abhd12	3.58259	0.487104	0.000340209	0.0153218	0.436757	0.326676	MG 10
Smg1	3.56814	0.608258	0.000359523	0.0161076	0.264865	0.180057	MG 10
Gns	3.56713	0.575291	0.000360909	0.0161418	0.282162	0.193827	MG 10
Tsix	3.53398	0.558323	0.000409352	0.0181206	0.286486	0.205477	MG 10
Gm16599	3.51983	0.525861	0.000431818	0.0189211	0.322162	0.229233	MG 10
Srsf5	3.49348	0.507744	0.000476761	0.0207211	0.352432	0.257679	MG 10
Tnrc6a	3.49298	0.557073	0.000477669	0.0207211	0.284324	0.194734	MG 10
Abi1	3.49296	0.543381	0.000477698	0.0207211	0.299459	0.206234	MG 10
Sipa1l2	3.46701	0.540293	0.000526289	0.0224898	0.28973	0.199576	MG 10
Exoc6b	3.46413	0.554545	0.000531943	0.0226404	0.275676	0.190649	MG 10
Pde4d	3.40684	0.461775	0.000657188	0.0276724	0.421622	0.317295	MG 10
Snrnp70	3.39211	0.469528	0.000693572	0.0289223	0.507027	0.388107	MG 10
Zranb2	3.39045	0.47767	0.000697792	0.0289652	0.405405	0.300953	MG 10
Vti1a	3.39038	0.504381	0.000697957	0.0289652	0.312432	0.228476	MG 10
Zfp148	3.38461	0.578185	0.000712794	0.0295336	0.255135	0.171887	MG 10
Tcf4	3.36979	0.488364	0.000752245	0.03097	0.548108	0.413678	MG 10
Rabep1	3.35122	0.574374	0.000804551	0.0327589	0.251892	0.169617	MG 10
Asap1	3.34279	0.45221	0.000829403	0.0337178	0.525405	0.409896	MG 10
Rbm5	3.34027	0.556826	0.000836985	0.0339195	0.264865	0.182025	MG 10
Arid1b	3.32963	0.485593	0.000869619	0.0350228	0.342703	0.2486	MG 10
Fus	3.31151	0.467983	0.000927935	0.037083	0.445405	0.334241	MG 10
Tmem243	3.28245	0.531954	0.00102909	0.0405005	0.271351	0.187774	MG 10
Stag1	3.27499	0.465727	0.00105667	0.0412724	0.401081	0.29475	MG 10
Eml6	3.26945	0.565336	0.00107757	0.0420043	0.259459	0.183386	MG 10
Zfp644	3.26339	0.552957	0.00110088	0.0426773	0.257297	0.175367	MG 10
Chd2	3.25304	0.523507	0.00114179	0.0441312	0.283243	0.2023	MG 10
Xist	3.23159	0.412923	0.00123102	0.0472275	0.421622	0.346649	MG 10
Mir142hg	3.2185	0.505076	0.00128862	0.0490015	0.287568	0.200938	MG 10
Pde4b	11.2543	4.7809	2.20587e-29	5.71233e-25	0.824324	0.18311	MG 11
Pcdh9	10.7193	2.96923	8.26465e-27	1.07011e-22	0.918919	0.540214	MG 11
St18	10.4199	6.15026	2.01182e-25	1.7366e-21	0.72973	0.0347185	MG 11
Magi2	9.84897	3.24027	6.92499e-23	3.98876e-19	0.851351	0.353217	MG 11
Nkain2	9.83828	3.40904	7.70149e-23	3.98876e-19	0.797297	0.371984	MG 11
Mbp	9.73226	4.31471	2.19666e-22	8.65712e-19	0.743243	0.12681	MG 11
Slc24a2	9.71222	3.6359	2.67443e-22	8.65712e-19	0.797297	0.228016	MG 11
Tmeff2	9.33831	3.97502	9.78819e-21	2.81639e-17	0.72973	0.160188	MG 11
Rnf220	8.96333	4.47946	3.15022e-19	8.15782e-16	0.675676	0.0710456	MG 11
Prr5l	8.74934	5.36514	2.14597e-18	5.05201e-15	0.621622	0.0396783	MG 11
Edil3	8.71414	3.90093	2.92984e-18	6.3226e-15	0.689189	0.122788	MG 11
Frmd5	8.65248	4.05512	5.03941e-18	1.00385e-14	0.675676	0.11059	MG 11
Mast4	8.60161	3.20231	7.86046e-18	1.45396e-14	0.756757	0.212064	MG 11
St6galnac3	8.54207	4.62494	1.31835e-17	2.27601e-14	0.635135	0.0592493	MG 11
Phlpp1	8.42925	3.95422	3.4788e-17	5.63044e-14	0.662162	0.0994638	MG 11
Pacrg	8.13441	5.27361	4.13964e-16	6.30589e-13	0.581081	0.0364611	MG 11
Zfp536	7.53075	4.55813	5.04508e-14	7.25819e-11	0.554054	0.0458445	MG 11
Dnm3	7.19363	3.28672	6.30912e-13	8.599e-10	0.608108	0.106971	MG 11
Neat1	7.17147	2.94477	7.41946e-13	9.60672e-10	0.648649	0.174933	MG 11
Sox2ot	6.96525	3.65871	3.27821e-12	4.0425e-09	0.554054	0.0769437	MG 11
Pex5l	6.92795	3.01006	4.26989e-12	4.80752e-09	0.621622	0.173995	MG 11
Lrp1b	6.86664	2.11196	6.57332e-12	7.09261e-09	0.797297	0.402949	MG 11
Grm3	6.80637	3.44722	1.0009e-11	1.03677e-08	0.554054	0.0902145	MG 11
Fnbp1	6.80046	2.50326	1.04282e-11	1.03865e-08	0.689189	0.248794	MG 11
Plcl1	6.7521	2.06776	1.45723e-11	1.39764e-08	0.824324	0.439544	MG 11
Ano4	6.73236	3.75007	1.66934e-11	1.5439e-08	0.527027	0.0597855	MG 11
Cdh20	6.68593	4.58239	2.29469e-11	2.04908e-08	0.486486	0.0323056	MG 11
Plp1	6.64704	1.84952	2.99048e-11	2.53436e-08	0.797297	0.460054	MG 11
4930419G24Rik	6.64492	4.48635	3.03387e-11	2.53436e-08	0.486486	0.0365952	MG 11
Dock10	6.60925	2.20747	3.86263e-11	3.12584e-08	0.72973	0.324531	MG 11
Fgfr2	6.52229	2.17996	6.92396e-11	5.43342e-08	0.783784	0.360992	MG 11
Mag	6.50199	3.85341	7.92631e-11	6.03705e-08	0.5	0.0545576	MG 11
Npas3	6.45945	3.79569	1.05082e-10	7.77487e-08	0.5	0.0603217	MG 11
Dscaml1	6.45078	3.48455	1.11277e-10	8.00451e-08	0.513514	0.0693029	MG 11
Trf	6.21684	2.60753	5.07266e-10	3.45688e-07	0.594595	0.170509	MG 11
Ank2	6.12107	1.78863	9.2947e-10	6.17168e-07	0.824324	0.478686	MG 11
C030029H02Rik	6.06959	6.08547	1.28236e-09	8.20171e-07	0.418919	0.00817694	MG 11
Arhgap23	6.06758	4.34458	1.29854e-09	8.20171e-07	0.445946	0.0337802	MG 11
Clmn	5.99826	4.60716	1.99439e-09	1.22968e-06	0.432432	0.0230563	MG 11
Gm16168	5.8968	5.04192	3.70612e-09	2.23195e-06	0.418919	0.0214477	MG 11
Unc5c	5.86154	2.77703	4.58589e-09	2.69901e-06	0.527027	0.113405	MG 11
Gm48678	5.85671	2.13157	4.72133e-09	2.70557e-06	0.689189	0.233512	MG 11
Aspa	5.85375	4.79401	4.80601e-09	2.70557e-06	0.418919	0.0210456	MG 11
Enox1	5.84605	2.71872	5.03395e-09	2.7736e-06	0.527027	0.108177	MG 11
Ypel2	5.75364	3.17315	8.7344e-09	4.71221e-06	0.472973	0.0689008	MG 11
D7Ertd443e	5.7209	3.94263	1.05962e-08	5.59997e-06	0.432432	0.0412869	MG 11
Prickle2	5.71107	2.68832	1.12268e-08	5.81458e-06	0.527027	0.121314	MG 11
Ppp1r16b	5.6949	3.79815	1.23442e-08	6.26795e-06	0.432432	0.041689	MG 11
Ptprd	5.67111	1.409	1.41876e-08	7.06543e-06	0.878378	0.656568	MG 11
Fmnl2	5.62774	2.34802	1.82589e-08	8.92136e-06	0.567568	0.151743	MG 11
Enpp2	5.6091	3.06083	2.03382e-08	9.75329e-06	0.472973	0.0845845	MG 11
Mog	5.58093	3.82357	2.39238e-08	1.12642e-05	0.418919	0.0344504	MG 11
Wwp1	5.53766	2.28897	3.06533e-08	1.39988e-05	0.554054	0.144236	MG 11
Gm37459	5.53635	3.74859	3.08844e-08	1.39988e-05	0.418919	0.038874	MG 11
Ptprk	5.53071	2.88024	3.1894e-08	1.39988e-05	0.472973	0.0820375	MG 11
Klhl2	5.44547	2.63256	5.16691e-08	2.21115e-05	0.486486	0.0949062	MG 11
Gpm6b	5.44171	1.96217	5.27718e-08	2.21115e-05	0.675676	0.271448	MG 11
Hecw2	5.44115	2.83221	5.29391e-08	2.21115e-05	0.472973	0.0947721	MG 11
Map7	5.40621	3.12772	6.43737e-08	2.64607e-05	0.445946	0.0796247	MG 11
Pstpip2	5.35421	4.23781	8.59292e-08	3.47691e-05	0.391892	0.0274799	MG 11
Mir100hg	5.29038	2.21207	1.22064e-07	4.86302e-05	0.567568	0.191689	MG 11
Mobp	5.26513	3.38429	1.40087e-07	5.49651e-05	0.418919	0.0549598	MG 11
Shtn1	5.23417	2.82673	1.65728e-07	6.40552e-05	0.445946	0.0735925	MG 11
Ncam1	5.21983	2.13962	1.79089e-07	6.82012e-05	0.567568	0.187534	MG 11
Daam2	5.21247	5.25647	1.86342e-07	6.99351e-05	0.364865	0.0115282	MG 11
Kif1b	5.19716	2.1131	2.02353e-07	7.48591e-05	0.567568	0.182038	MG 11
F13a1	5.1821	3.93141	2.19405e-07	8.00242e-05	0.391892	0.0373995	MG 11
Ttll7	5.16185	2.79198	2.44524e-07	8.79472e-05	0.445946	0.0845845	MG 11
Qk	5.1463	1.43849	2.65677e-07	9.42461e-05	0.864865	0.582172	MG 11
Cdh2	5.12508	2.55386	2.97408e-07	0.000104077	0.459459	0.0978552	MG 11
Cdc37l1	5.08303	2.1058	3.71467e-07	0.00012826	0.540541	0.161662	MG 11
Plekhg1	5.04991	5.59684	4.42009e-07	0.000150609	0.351351	0.00991957	MG 11
Sik3	5.03802	2.18849	4.7038e-07	0.000158194	0.527027	0.158177	MG 11
Gab1	5.02975	2.79484	4.91132e-07	0.000163056	0.432432	0.0808311	MG 11
Mapt	5.01994	2.96918	5.16868e-07	0.000169428	0.418919	0.0710456	MG 11
Gm28376	4.99685	3.6982	5.82752e-07	0.000188637	0.378378	0.038874	MG 11
Ankrd28	4.91513	2.98994	8.87254e-07	0.000283658	0.405405	0.0626005	MG 11
B3galt1	4.90226	2.23147	9.47393e-07	0.000293207	0.5	0.150268	MG 11
2025-09-07	4.90194	1.8887	9.48949e-07	0.000293207	0.581081	0.202145	MG 11
Cdc42bpa	4.89724	2.20038	9.7192e-07	0.000293207	0.5	0.16059	MG 11
2025-09-04	4.89391	3.11821	9.8852e-07	0.000293207	0.391892	0.0506702	MG 11
Zeb2	4.89345	1.49103	9.90817e-07	0.000293207	0.891892	0.578686	MG 11
Myo6	4.89321	3.17356	9.92035e-07	0.000293207	0.391892	0.0546917	MG 11
Ube2e2	4.89235	2.13427	9.96378e-07	0.000293207	0.513514	0.160992	MG 11
Vmp1	4.87095	2.05032	1.11064e-06	0.000323158	0.513514	0.151877	MG 11
Tmcc1	4.85527	1.92239	1.20226e-06	0.00034593	0.567568	0.22815	MG 11
Cdk19	4.81936	2.04225	1.4402e-06	0.00040984	0.527027	0.180429	MG 11
Mrc1	4.7422	3.49017	2.11406e-06	0.000595063	0.364865	0.0369973	MG 11
Dgki	4.70753	2.16985	2.50733e-06	0.00069817	0.486486	0.143432	MG 11
Limch1	4.70235	2.91256	2.57185e-06	0.000708516	0.391892	0.0652815	MG 11
Pak7	4.69421	2.58443	2.67636e-06	0.000729547	0.418919	0.0949062	MG 11
Ncam2	4.69182	1.88419	2.70782e-06	0.000730436	0.554054	0.224263	MG 11
Gjc3	4.68339	3.68011	2.8217e-06	0.000753305	0.351351	0.0301609	MG 11
Naaladl2	4.67412	3.11014	2.9521e-06	0.000780078	0.378378	0.058445	MG 11
Nfasc	4.66086	2.62895	3.14894e-06	0.000823687	0.405405	0.0776139	MG 11
Exoc6b	4.65167	1.95758	3.29253e-06	0.000852633	0.540541	0.197721	MG 11
Adamtsl1	4.61735	4.03561	3.88668e-06	0.000996529	0.337838	0.022252	MG 11
Ugt8a	4.58418	3.88208	4.5576e-06	0.00115709	0.337838	0.0226542	MG 11
Erbin	4.57197	2.03918	4.83169e-06	0.00121477	0.486486	0.150268	MG 11
Gm13905	4.56219	7.06755	5.06227e-06	0.0012605	0.310811	0.00281501	MG 11
Ephb1	4.52685	3.21124	5.98698e-06	0.00147656	0.351351	0.0384718	MG 11
Trps1	4.51748	1.96767	6.25811e-06	0.00151458	0.486486	0.146783	MG 11
Ctnna2	4.48326	1.72052	7.35105e-06	0.00176262	0.567568	0.26193	MG 11
Stab1	4.47612	2.54081	7.60123e-06	0.00180588	0.405405	0.101609	MG 11
Grid2	4.40401	1.90404	1.06267e-05	0.00247919	0.5	0.168365	MG 11
Kif21a	4.39472	2.1618	1.10916e-05	0.00255823	0.432432	0.111796	MG 11
Csrp1	4.39332	3.89523	1.11631e-05	0.00255823	0.324324	0.0239946	MG 11
Gnao1	4.38132	2.26617	1.17963e-05	0.00267963	0.418919	0.108177	MG 11
Abhd17b	4.34149	2.35283	1.41519e-05	0.00318675	0.391892	0.0790885	MG 11
Dip2a	4.33658	3.24713	1.44719e-05	0.00323072	0.337838	0.0384718	MG 11
Dock1	4.32202	2.01374	1.54606e-05	0.00342195	0.459459	0.139544	MG 11
Erbb4	4.31708	1.99521	1.58107e-05	0.00346977	0.472973	0.165952	MG 11
Nkain1	4.31195	5.87265	1.6182e-05	0.00352143	0.297297	0.00576408	MG 11
Lrrc4c	4.26777	1.58136	1.97434e-05	0.00426062	0.716216	0.350134	MG 11
Phldb1	4.25816	3.9756	2.06117e-05	0.00441125	0.310811	0.0199732	MG 11
Nbas	4.24793	2.47081	2.15758e-05	0.00457972	0.378378	0.0781501	MG 11
Zdhhc14	4.22666	1.73552	2.37188e-05	0.00499368	0.513514	0.183378	MG 11
Car2	4.20063	2.7936	2.66168e-05	0.00551415	0.351351	0.0607239	MG 11
Anln	4.18807	4.60717	2.81341e-05	0.00575825	0.297297	0.0124665	MG 11
Sh3d19	4.1867	3.85967	2.83044e-05	0.00575825	0.310811	0.0254692	MG 11
Creb5	4.18543	3.88373	2.84621e-05	0.00575825	0.310811	0.0252011	MG 11
Agap1	4.1824	2.34196	2.88448e-05	0.00578608	0.391892	0.102145	MG 11
Zdhhc20	4.18081	1.90252	2.90466e-05	0.00578608	0.459459	0.148794	MG 11
Auts2	4.1737	1.55018	2.99694e-05	0.00592434	0.608108	0.286461	MG 11
Rere	4.16357	1.49475	3.13305e-05	0.00614647	0.702703	0.354692	MG 11
Otud7a	4.16078	2.17887	3.17161e-05	0.00617534	0.405405	0.104692	MG 11
Aatk	4.15517	2.93419	3.25048e-05	0.00628168	0.337838	0.0482574	MG 11
Spock3	4.15246	2.04993	3.28926e-05	0.00630954	0.418919	0.115282	MG 11
Gm42413	4.14969	3.71531	3.32926e-05	0.00633931	0.310811	0.0276139	MG 11
Zbtb20	4.12823	1.42297	3.65563e-05	0.00690994	0.783784	0.459383	MG 11
Gm11149	4.12622	3.57149	3.68778e-05	0.0069202	0.310811	0.0284182	MG 11
Baz2b	4.11615	1.50359	3.85259e-05	0.00717745	0.594595	0.2437	MG 11
Ank3	4.11317	1.55493	3.90269e-05	0.00721887	0.608108	0.296247	MG 11
Tmem178b	4.10052	2.08257	4.12228e-05	0.00757096	0.418919	0.127614	MG 11
Pakap	4.0909	3.24671	4.29697e-05	0.00783622	0.324324	0.0463807	MG 11
Tulp4	4.08534	1.87778	4.40116e-05	0.0079701	0.445946	0.140483	MG 11
Arhgap15	4.05886	2.13574	4.9312e-05	0.00886794	0.391892	0.102279	MG 11
Sec14l5	4.05666	5.20615	4.9779e-05	0.00889019	0.283784	0.00924933	MG 11
Itsn1	4.05387	2.44977	5.03774e-05	0.00893544	0.364865	0.086059	MG 11
Gm12353	4.05202	2.14967	5.07782e-05	0.00894525	0.391892	0.108177	MG 11
Kirrel3	4.0442	1.9503	5.25018e-05	0.0091864	0.432432	0.14008	MG 11
Tmtc2	4.03523	3.36262	5.45485e-05	0.00948046	0.310811	0.0356568	MG 11
Plekhh1	4.01928	4.80689	5.83765e-05	0.0100781	0.283784	0.011126	MG 11
Trim2	3.99363	1.76952	6.50688e-05	0.0110857	0.445946	0.154692	MG 11
6530409C15Rik	3.99038	2.16029	6.59668e-05	0.0111652	0.378378	0.0906166	MG 11
Tcf12	3.96261	1.63206	7.41336e-05	0.012466	0.5	0.19866	MG 11
Pard3	3.95845	3.20079	7.54373e-05	0.0126034	0.310811	0.038874	MG 11
Kcnab1	3.94253	2.23057	8.06279e-05	0.0133842	0.378378	0.103351	MG 11
Adipor2	3.93256	2.64846	8.40451e-05	0.0138626	0.337838	0.0655496	MG 11
Mast3	3.90299	1.88337	9.50098e-05	0.015474	0.418919	0.127212	MG 11
Sorcs1	3.86403	2.02126	0.000111533	0.0180516	0.378378	0.0958445	MG 11
Insyn2a	3.86013	2.36161	0.000113325	0.0182278	0.337838	0.0648794	MG 11
Wdfy3	3.84829	1.48287	0.000118945	0.0190136	0.540541	0.231635	MG 11
Kif13b	3.82023	1.7613	0.000133329	0.0211265	0.432432	0.147051	MG 11
Clasp2	3.81937	1.48192	0.000133795	0.0211265	0.567568	0.253619	MG 11
Cobll1	3.81311	4.53775	0.000137229	0.0215375	0.27027	0.0112601	MG 11
Mbnl2	3.79708	1.39174	0.000146413	0.0228404	0.648649	0.329625	MG 11
A330015K06Rik	3.78604	2.82509	0.000153068	0.0237356	0.310811	0.0489276	MG 11
E130102H24Rik	3.76015	1.88077	0.000169811	0.0261752	0.378378	0.101072	MG 11
Bcas1	3.7511	4.33668	0.000176061	0.0269779	0.27027	0.0155496	MG 11
Kif13a	3.72972	2.05767	0.000191691	0.0292001	0.364865	0.09437	MG 11
1500004A13Rik	3.72398	1.79042	0.00019611	0.0295804	0.391892	0.114879	MG 11
Atp8a1	3.72258	1.34472	0.000197198	0.0295804	0.621622	0.315684	MG 11
Rcbtb1	3.7211	2.93105	0.000198355	0.0295804	0.297297	0.0394102	MG 11
Sytl2	3.72059	3.33954	0.000198756	0.0295804	0.283784	0.0285523	MG 11
Fa2h	3.71836	4.10237	0.000200518	0.0296721	0.27027	0.0170241	MG 11
Dab2	3.7051	2.72493	0.00021131	0.0310914	0.310811	0.0544236	MG 11
Myo1d	3.69384	2.17493	0.000220889	0.0323173	0.337838	0.072118	MG 11
Gatm	3.68563	2.63102	0.000228141	0.0331907	0.310811	0.0524129	MG 11
P2rx7	3.68353	2.00327	0.000230025	0.0332778	0.391892	0.148123	MG 11
Usp31	3.66054	2.82852	0.000251681	0.0362086	0.297297	0.0431635	MG 11
Pak1	3.64792	1.84052	0.000264371	0.037824	0.391892	0.127614	MG 11
4930511M06Rik	3.6418	3.63421	0.000270741	0.0385225	0.27027	0.0215818	MG 11
Hip1	3.63382	2.29124	0.000279254	0.0395167	0.324324	0.066756	MG 11
Mctp1	3.63183	1.30241	0.000281414	0.0396059	0.608108	0.351475	MG 11
Tubb4a	3.61967	2.38396	0.00029498	0.0412909	0.324324	0.0697051	MG 11
Arhgef10	3.61757	4.68406	0.000297377	0.0414026	0.256757	0.0119303	MG 11
Cdh19	3.59939	4.32395	0.000318961	0.0441701	0.256757	0.0123324	MG 11
Litaf	3.57818	2.26969	0.000345999	0.0476595	0.324324	0.0709115	MG 11
Slco3a1	3.57678	2.7225	0.000347852	0.0476612	0.297297	0.0512064	MG 11
Xrcc6	3.57031	2.1712	0.000356561	0.0485974	0.337838	0.0859249	MG 11
Malat1	28.9235	0.348922	6.03904e-184	1.56387e-179	1	1	MG 2
Meg3	16.0174	0.664587	9.65832e-58	6.2528e-54	0.951697	0.933954	MG 2
Gm42418	13.7575	0.379066	4.59021e-43	7.42926e-40	0.998695	0.999852	MG 2
Snhg11	12.8234	0.577912	1.21284e-37	1.57038e-34	0.857702	0.845006	MG 2
AY036118	9.30204	0.314658	1.3778e-20	5.40599e-18	0.903394	0.924054	MG 2
Ptprd	8.38618	0.537464	5.02198e-17	1.31363e-14	0.690601	0.655142	MG 2
Nrxn1	8.31855	0.646447	8.90446e-17	2.28307e-14	0.620104	0.558363	MG 2
Gria2	8.00956	0.556636	1.15118e-15	2.76027e-13	0.613577	0.570774	MG 2
Dlg2	7.625	0.510838	2.44042e-14	5.01565e-12	0.644909	0.613327	MG 2
Cmss1	7.47205	0.275256	7.89564e-14	1.56081e-11	0.924282	0.930999	MG 2
Snap25	7.21603	0.629207	5.35262e-13	9.97205e-11	0.536554	0.474882	MG 2
Nrxn3	6.79675	0.501566	1.07009e-11	1.79941e-09	0.605744	0.568853	MG 2
Ptgds	6.73507	0.488886	1.63852e-11	2.70262e-09	0.549608	0.528517	MG 2
Syt1	6.70439	0.472551	2.02252e-11	3.27345e-09	0.603133	0.571956	MG 2
Celf2	6.63134	0.26757	3.32642e-11	5.18921e-09	0.736292	0.746749	MG 2
Fth1	6.59045	0.559024	4.38482e-11	6.56354e-09	0.52611	0.480201	MG 2
Kcnip4	6.30277	0.384785	2.92375e-10	4.13735e-08	0.637076	0.622636	MG 2
Nrgn	6.2449	0.722703	4.24061e-10	5.87246e-08	0.416449	0.346336	MG 2
Calm1	6.22224	0.444478	4.90102e-10	6.71518e-08	0.552219	0.53354	MG 2
Atp1b1	5.951	0.546642	2.66516e-09	3.30225e-07	0.483029	0.438239	MG 2
Calm2	5.9101	0.466659	3.41907e-09	4.11548e-07	0.516971	0.488623	MG 2
Dpp10	5.60426	0.415039	2.09145e-08	2.25667e-06	0.539164	0.528221	MG 2
Rbfox1	5.52876	0.350496	3.22494e-08	3.4087e-06	0.591384	0.583038	MG 2
Rtn1	5.40605	0.400376	6.44298e-08	6.41721e-06	0.527415	0.503546	MG 2
Nrg3	5.3625	0.362103	8.20759e-08	8.08151e-06	0.556136	0.547872	MG 2
Lsamp	5.27637	0.345158	1.31769e-07	1.25915e-05	0.573107	0.572252	MG 2
Pcdh9	5.23898	0.382694	1.61463e-07	1.52356e-05	0.562663	0.541814	MG 2
Cadm2	5.20574	0.422366	1.93221e-07	1.79342e-05	0.513055	0.484781	MG 2
Atp6v0c	5.10572	0.458741	3.2954e-07	2.99431e-05	0.456919	0.433658	MG 2
Ubb	4.91359	0.630004	8.94243e-07	7.44608e-05	0.36423	0.313682	MG 2
Nlgn1	4.57074	0.38456	4.86012e-06	0.000339239	0.484334	0.466017	MG 2
Phactr1	4.51331	0.428174	6.38236e-06	0.000439568	0.449086	0.421395	MG 2
Csmd1	4.48906	0.325162	7.15376e-06	0.00048751	0.516971	0.50458	MG 2
Opcml	4.46277	0.415233	8.09064e-06	0.000542786	0.458225	0.438091	MG 2
Grm5	4.14838	0.418058	3.34832e-05	0.00198872	0.424282	0.400561	MG 2
Fam155a	4.07651	0.546292	4.57176e-05	0.00264855	0.355091	0.309545	MG 2
Plp1	3.99766	0.300044	6.39716e-05	0.00362496	0.466057	0.463061	MG 2
Grin2b	3.98725	0.419081	6.68437e-05	0.00376301	0.398172	0.372784	MG 2
Gpm6a	3.97978	0.551845	6.89781e-05	0.00385801	0.335509	0.291814	MG 2
Cck	3.97729	0.429182	6.97039e-05	0.00388283	0.395561	0.373079	MG 2
Anks1b	3.96671	0.427445	7.28721e-05	0.00404089	0.389034	0.365987	MG 2
Adgrb3	3.95724	0.385987	7.58196e-05	0.00419535	0.425587	0.400709	MG 2
Ptn	3.57626	0.420173	0.000348542	0.0160889	0.369452	0.346927	MG 2
Arpp21	3.53258	0.35815	0.000411532	0.0185662	0.390339	0.378546	MG 2
Hspa8	3.48044	0.454691	0.000500586	0.0222735	0.33812	0.312204	MG 2
Lrrc4c	3.46833	0.410018	0.000523701	0.0231825	0.372063	0.351655	MG 2
Aldoa	3.4618	0.661541	0.00053657	0.023631	0.251958	0.198729	MG 2
Gria3	3.4543	0.436845	0.000551721	0.0241341	0.349869	0.32565	MG 2
Olfm1	3.44754	0.517454	0.000565725	0.0246219	0.313316	0.27763	MG 2
Erc2	3.37517	0.54239	0.000737708	0.0312152	0.293734	0.251773	MG 2
Dlg2	19.4558	1.60601	2.6021e-84	6.7384e-80	0.828471	0.589337	MG 3
Kcnip4	18.9551	1.58788	4.00841e-80	5.19009e-76	0.833139	0.597274	MG 3
Lsamp	18.0672	1.58627	5.78209e-73	4.9911e-69	0.786464	0.544855	MG 3
Ptprd	17.5043	1.41624	1.32748e-68	8.59408e-65	0.847141	0.634566	MG 3
Nrg3	17.3519	1.56316	1.90699e-67	9.87667e-64	0.773629	0.519844	MG 3
Celf2	17.0702	1.14341	2.47456e-65	1.06802e-61	0.871645	0.729519	MG 3
Csmd1	16.6333	1.55728	3.99978e-62	1.47969e-58	0.715286	0.478958	MG 3
Rbfox1	16.5096	1.44993	3.12816e-61	1.01258e-57	0.778296	0.558934	MG 3
Nrxn1	16.1129	1.3981	2.06963e-58	5.955e-55	0.759627	0.539614	MG 3
Pcdh9	16.0458	1.46708	6.11785e-58	1.58428e-54	0.750292	0.517448	MG 3
Nlgn1	15.8462	1.5606	1.49316e-56	3.51518e-53	0.694282	0.43882	MG 3
Nkain2	15.6252	1.75213	4.90076e-55	1.05758e-51	0.627771	0.343867	MG 3
Meg3	15.1985	0.691796	3.61933e-52	7.20971e-49	0.978996	0.930208	MG 3
Dpp10	15.1292	1.43669	1.03987e-51	1.92345e-48	0.744457	0.501722	MG 3
Nrxn3	15.1134	1.32485	1.32217e-51	2.2826e-48	0.757293	0.548899	MG 3
Cadm2	14.9365	1.43302	1.9078e-50	3.08778e-47	0.690782	0.461585	MG 3
Lrrtm4	14.508	1.6386	1.07852e-47	1.64291e-44	0.597433	0.34836	MG 3
Fgf14	14.3923	1.57269	5.78676e-47	8.32522e-44	0.6021	0.368429	MG 3
Tenm2	13.9955	1.54835	1.66114e-44	2.15085e-41	0.609102	0.36154	MG 3
Adgrb3	13.78	1.4849	3.36461e-43	4.14904e-40	0.609102	0.376816	MG 3
Lrp1b	13.6606	1.45169	1.74573e-42	2.05488e-39	0.618436	0.379662	MG 3
Kcnd2	13.5991	1.66428	4.05335e-42	4.56372e-39	0.54259	0.287554	MG 3
Opcml	13.2297	1.36519	5.90937e-40	6.37621e-37	0.624271	0.416504	MG 3
Cntnap2	12.3633	1.46492	4.12804e-35	4.27599e-32	0.533256	0.313165	MG 3
Il1rapl1	12.2739	1.41168	1.2507e-34	1.21498e-31	0.570595	0.342968	MG 3
Syt1	12.2729	1.06949	1.26678e-34	1.21498e-31	0.726954	0.555639	MG 3
Mdga2	11.8452	1.40946	2.27915e-32	2.10789e-29	0.527421	0.308821	MG 3
Nrg1	11.7883	1.38404	4.48476e-32	4.00474e-29	0.535589	0.325296	MG 3
Gm42418	11.5459	0.268866	7.74227e-31	6.68313e-28	1	0.9997	MG 3
Negr1	11.2394	1.37134	2.61101e-29	2.18112e-26	0.509918	0.301483	MG 3
Magi2	11.2005	1.29796	4.05609e-29	3.28239e-26	0.533256	0.33563	MG 3
Grm7	11.0556	1.39676	2.05864e-28	1.52642e-25	0.490082	0.283211	MG 3
Phactr1	11.0554	1.17206	2.06304e-28	1.52642e-25	0.578763	0.404373	MG 3
Anks1b	10.9606	1.24395	5.91019e-28	4.2514e-25	0.544924	0.345664	MG 3
Sgcz	10.9058	1.44832	1.08153e-27	7.56956e-25	0.462077	0.25176	MG 3
Lrrc4c	10.8458	1.26412	2.08906e-27	1.42364e-24	0.532089	0.330837	MG 3
Fam155a	10.6713	1.32925	1.38744e-26	9.21257e-24	0.492415	0.291298	MG 3
Dlgap1	10.6631	1.20669	1.51458e-26	9.80542e-24	0.549592	0.354351	MG 3
Kcnq5	10.5429	1.41971	5.47761e-26	3.45971e-23	0.452742	0.256253	MG 3
Grm5	10.3779	1.13375	3.12484e-25	1.92669e-22	0.562427	0.382507	MG 3
Lingo2	10.2723	1.37729	9.39858e-25	5.66013e-22	0.455076	0.263142	MG 3
Grin2b	10.2175	1.14605	1.6553e-24	9.74222e-22	0.540257	0.354201	MG 3
Lrrc7	10.1701	1.38127	2.69625e-24	1.5516e-21	0.439907	0.243822	MG 3
Macrod2	10.127	1.4224	4.19271e-24	2.36031e-21	0.423571	0.222855	MG 3
Asic2	9.97207	1.55985	2.01976e-23	1.11284e-20	0.386231	0.182567	MG 3
Kalrn	9.8281	1.23677	8.52134e-23	4.50344e-20	0.466744	0.281713	MG 3
Ank2	9.58557	0.942089	9.19469e-22	4.76212e-19	0.621937	0.464131	MG 3
Ctnna2	9.36545	1.29377	7.57261e-21	3.84511e-18	0.425904	0.244271	MG 3
Dab1	9.35148	1.34683	8.64303e-21	4.30423e-18	0.407235	0.222106	MG 3
Gria1	9.27239	1.22313	1.82013e-20	8.89321e-18	0.448075	0.267935	MG 3
Grik2	9.16118	1.28847	5.13334e-20	2.46172e-17	0.411902	0.231092	MG 3
Ctnnd2	9.07992	1.32573	1.08657e-19	5.11598e-17	0.399067	0.217912	MG 3
Dlgap2	8.96188	1.33576	3.19194e-19	1.47604e-16	0.387398	0.210723	MG 3
Kcnma1	8.81831	0.961234	1.16204e-18	5.18829e-16	0.55776	0.39344	MG 3
Adgrl3	8.80812	1.23086	1.2726e-18	5.58564e-16	0.407235	0.235884	MG 3
Ntm	8.76612	1.03622	1.84924e-18	7.98132e-16	0.506418	0.344316	MG 3
Rims1	8.71421	1.29071	2.92803e-18	1.24302e-15	0.388565	0.212071	MG 3
Erc2	8.62971	1.21749	6.15088e-18	2.5283e-15	0.408401	0.236483	MG 3
Ank3	8.40096	1.09255	4.42834e-17	1.79182e-14	0.444574	0.280665	MG 3
Gria2	8.30939	0.756216	9.61947e-17	3.8324e-14	0.694282	0.559832	MG 3
Auts2	8.29248	1.11196	1.10909e-16	4.35166e-14	0.431739	0.271379	MG 3
Cntn4	8.24897	1.38302	1.59771e-16	6.17528e-14	0.340723	0.174629	MG 3
Fgf12	8.19219	1.16134	2.56506e-16	9.62679e-14	0.395566	0.23858	MG 3
Ryr2	8.15653	1.28037	3.44797e-16	1.25759e-13	0.354726	0.188857	MG 3
Kcnh7	8.08038	1.1601	6.45663e-16	2.32223e-13	0.392065	0.235585	MG 3
Nbea	7.9057	1.10283	2.66429e-15	9.45131e-13	0.399067	0.247417	MG 3
Cacna2d3	7.8643	1.33202	3.71158e-15	1.29885e-12	0.329055	0.16774	MG 3
Dgkb	7.86242	1.34744	3.76789e-15	1.30098e-12	0.324387	0.158454	MG 3
Pde10a	7.84301	1.17027	4.39882e-15	1.49884e-12	0.368728	0.210723	MG 3
Cadps	7.81204	1.20993	5.62678e-15	1.89235e-12	0.35706	0.201588	MG 3
Frmpd4	7.65754	1.26686	1.89521e-14	6.29209e-12	0.339557	0.185413	MG 3
Gria4	7.62597	1.25829	2.422e-14	7.93927e-12	0.333722	0.177475	MG 3
Ccser1	7.48087	1.33326	7.38342e-14	2.39001e-11	0.310385	0.159053	MG 3
Dcc	7.44662	1.29202	9.57643e-14	3.06162e-11	0.318553	0.166991	MG 3
Pcdh15	7.44473	1.54363	9.71417e-14	3.06778e-11	0.271879	0.117718	MG 3
Plcb1	7.43555	1.08791	1.04136e-13	3.24903e-11	0.375729	0.229594	MG 3
Cnksr2	7.36107	1.19653	1.82445e-13	5.62453e-11	0.331389	0.18062	MG 3
Arpp21	7.35344	0.84389	1.93165e-13	5.88493e-11	0.50175	0.364086	MG 3
Cntn5	7.34917	1.32495	1.99437e-13	6.00538e-11	0.306884	0.157106	MG 3
Sntg1	7.29358	1.43147	3.01831e-13	8.98416e-11	0.284714	0.133892	MG 3
Ralyl	7.20639	1.04877	5.74568e-13	1.6908e-10	0.383897	0.243073	MG 3
Dmd	7.15649	1.118	8.27658e-13	2.40821e-10	0.351225	0.210873	MG 3
Robo1	7.14383	1.37413	9.07637e-13	2.61157e-10	0.287048	0.140183	MG 3
Grin2a	7.12516	0.959482	1.03962e-12	2.95847e-10	0.408401	0.271529	MG 3
Gabrb1	7.12251	1.23125	1.05977e-12	2.98303e-10	0.310385	0.164445	MG 3
Rian	7.02905	1.05941	2.07949e-12	5.66846e-10	0.355893	0.212521	MG 3
Schip1	7.01162	1.15931	2.35571e-12	6.35452e-10	0.327888	0.184963	MG 3
Camk1d	6.99828	0.610579	2.59116e-12	6.9176e-10	0.711785	0.603564	MG 3
Rora	6.99007	1.14558	2.74753e-12	7.26021e-10	0.327888	0.190505	MG 3
Snhg14	6.93753	1.14764	3.99027e-12	1.04376e-09	0.324387	0.183765	MG 3
Kctd16	6.84509	1.086	7.64297e-12	1.93743e-09	0.339557	0.202935	MG 3
Erbb4	6.84391	1.2399	7.70602e-12	1.93743e-09	0.292882	0.153063	MG 3
Epha6	6.84162	1.2343	7.82999e-12	1.94967e-09	0.29755	0.159203	MG 3
Cacnb2	6.74011	0.980325	1.58267e-11	3.83035e-09	0.369895	0.23244	MG 3
Ncam2	6.72728	1.04648	1.72863e-11	4.14486e-09	0.344224	0.212521	MG 3
Lrfn5	6.72115	1.09135	1.80296e-11	4.28343e-09	0.325554	0.190954	MG 3
Gria3	6.66631	0.823547	2.62323e-11	6.17555e-09	0.439907	0.313764	MG 3
Tenm4	6.66088	1.30655	2.72186e-11	6.35002e-09	0.274212	0.137637	MG 3
Hs6st3	6.64167	1.23395	3.10141e-11	7.17091e-09	0.290548	0.15486	MG 3
Cacna1e	6.60637	1.16127	3.9385e-11	9.02579e-09	0.30105	0.166841	MG 3
Pcdh7	6.56346	1.07827	5.25746e-11	1.19427e-08	0.323221	0.190205	MG 3
Xkr4	6.55981	1.22525	5.38759e-11	1.21319e-08	0.287048	0.152913	MG 3
Dock3	6.52755	1.30573	6.68556e-11	1.49249e-08	0.262544	0.126105	MG 3
Ptprn2	6.52509	1.2324	6.79625e-11	1.50424e-08	0.28238	0.150517	MG 3
Pclo	6.5074	1.10451	7.64614e-11	1.678e-08	0.308051	0.173281	MG 3
Kirrel3	6.39967	1.31405	1.55718e-10	3.33262e-08	0.26021	0.127902	MG 3
Tafa1	6.38385	1.04481	1.7269e-10	3.66557e-08	0.323221	0.194399	MG 3
Sorbs2	6.34596	1.01162	2.21038e-10	4.5792e-08	0.323221	0.192302	MG 3
R3hdm1	6.31761	0.753242	2.65638e-10	5.45949e-08	0.470245	0.345514	MG 3
Galntl6	6.30104	1.14418	2.95661e-10	6.0287e-08	0.290548	0.162798	MG 3
Myt1l	6.28316	1.05188	3.31757e-10	6.71186e-08	0.315053	0.188708	MG 3
Rgs7	6.2581	1.31261	3.89708e-10	7.82316e-08	0.253209	0.12281	MG 3
Pex5l	6.25551	1.12239	3.9622e-10	7.89271e-08	0.290548	0.163996	MG 3
Dclk1	6.23185	0.850484	4.60949e-10	9.11202e-08	0.387398	0.260596	MG 3
Syne1	6.11287	1.01287	9.7854e-10	1.90528e-07	0.311552	0.189307	MG 3
B3galt1	6.10109	1.22639	1.05351e-09	2.02128e-07	0.262544	0.139733	MG 3
Ppfia2	6.07498	1.13048	1.23999e-09	2.36109e-07	0.276546	0.151116	MG 3
Kcnq3	6.03527	1.19255	1.58695e-09	2.97795e-07	0.263711	0.140782	MG 3
Dpp6	6.00576	1.1258	1.90438e-09	3.54789e-07	0.276546	0.156957	MG 3
Gpm6b	6.00284	0.799992	1.93895e-09	3.5865e-07	0.390898	0.260596	MG 3
Gphn	5.98316	0.713286	2.18845e-09	3.99099e-07	0.451575	0.333982	MG 3
Rims2	5.97007	1.05394	2.37156e-09	4.29467e-07	0.290548	0.16744	MG 3
Dgki	5.9528	1.20721	2.63592e-09	4.70757e-07	0.254376	0.132994	MG 3
Gabrb3	5.91061	0.879394	3.40843e-09	6.04553e-07	0.347725	0.226749	MG 3
Cdr1os	5.80771	0.894605	6.33328e-09	1.09338e-06	0.332555	0.211922	MG 3
Ntrk2	5.7974	1.00341	6.73506e-09	1.15504e-06	0.295216	0.171484	MG 3
Tnik	5.78485	1.10959	7.25783e-09	1.23651e-06	0.266044	0.146922	MG 3
Agbl4	5.76972	1.18113	7.94053e-09	1.34397e-06	0.250875	0.130747	MG 3
Ntrk3	5.7015	1.05769	1.18758e-08	1.9841e-06	0.270712	0.149618	MG 3
Grid2	5.67115	1.0556	1.41839e-08	2.35452e-06	0.274212	0.158454	MG 3
Ube2e2	5.65758	1.07694	1.5352e-08	2.5322e-06	0.268378	0.151116	MG 3
Pde4b	5.40864	0.934458	6.35043e-08	1.00275e-05	0.288215	0.176726	MG 3
Cacna1c	5.32357	1.02344	1.01751e-07	1.56842e-05	0.257876	0.145874	MG 3
Mapk10	5.31438	1.03737	1.07018e-07	1.63985e-05	0.256709	0.14812	MG 3
Frmd4a	5.27877	0.571884	1.30056e-07	1.9581e-05	0.541424	0.439868	MG 3
Brinp1	5.17944	0.950175	2.22555e-07	3.29331e-05	0.274212	0.168639	MG 3
Slc24a2	5.12714	0.786446	2.94181e-07	4.27368e-05	0.331389	0.221057	MG 3
Pbx1	5.12635	0.832632	2.95408e-07	4.27368e-05	0.311552	0.208327	MG 3
Nrcam	5.06343	0.888273	4.11788e-07	5.89153e-05	0.280047	0.175079	MG 3
Epha5	5.0303	0.837099	4.89707e-07	6.92975e-05	0.296383	0.187659	MG 3
Akap6	4.99912	0.907259	5.75918e-07	8.06161e-05	0.270712	0.165793	MG 3
Map2	4.95972	0.869154	7.05957e-07	9.72418e-05	0.281214	0.175528	MG 3
Nav3	4.95494	0.494746	7.23533e-07	9.87196e-05	0.701284	0.608657	MG 3
Alcam	4.9468	0.837344	7.54446e-07	0.000102289	0.287048	0.183316	MG 3
Celf4	4.84608	0.783867	1.25923e-06	0.000164692	0.30105	0.199191	MG 3
2025-03-01	4.84506	0.706306	1.26575e-06	0.000164713	0.34189	0.245919	MG 3
Pcsk2	4.79773	0.693425	1.60475e-06	0.000205726	0.343057	0.243972	MG 3
Cacna2d1	4.70728	0.800583	2.51041e-06	0.000309569	0.287048	0.189456	MG 3
Tmeff2	4.66084	0.877211	3.14925e-06	0.000370695	0.254376	0.154411	MG 3
Snhg11	4.50707	0.291285	6.57281e-06	0.000740041	0.878646	0.842145	MG 3
Slc1a2	4.4973	0.699979	6.88229e-06	0.000768206	0.308051	0.212071	MG 3
Pde4d	4.43463	0.567174	9.22315e-06	0.00101635	0.407235	0.320204	MG 3
Cttnbp2	4.36172	0.707385	1.29046e-05	0.00136979	0.292882	0.201138	MG 3
Ncam1	4.36168	0.741039	1.29066e-05	0.00136979	0.275379	0.18047	MG 3
Plxna4	4.32495	0.681317	1.52568e-05	0.00161262	0.308051	0.217163	MG 3
Oxr1	4.24622	0.514406	2.17406e-05	0.00223411	0.43874	0.356448	MG 3
Hivep2	4.21829	0.632478	2.46158e-05	0.0024998	0.330222	0.240827	MG 3
Apc	4.20959	0.655436	2.5583e-05	0.00257781	0.29755	0.210873	MG 3
Map1b	4.19283	0.712848	2.75498e-05	0.00275456	0.271879	0.184664	MG 3
Cacnb4	4.12074	0.684712	3.77655e-05	0.00362213	0.288215	0.201887	MG 3
Lars2	4.05839	0.602052	4.94122e-05	0.0045863	0.313886	0.229295	MG 3
Fat3	4.04702	0.601999	5.18737e-05	0.00476355	0.322054	0.237382	MG 3
Camk2a	4.0425	0.675082	5.28844e-05	0.00482216	0.287048	0.204433	MG 3
Ppp3ca	3.73969	0.345839	0.000184247	0.0154409	0.618436	0.55489	MG 3
Mir100hg	3.6819	0.62768	0.000231501	0.018852	0.264877	0.186461	MG 3
Ppp1r9a	3.55079	0.460605	0.000384074	0.0299578	0.395566	0.31616	MG 3
Etl4	3.53749	0.510757	0.000403953	0.0311333	0.340723	0.263442	MG 3
Snap25	3.47791	0.360848	0.000505333	0.0376038	0.54259	0.473266	MG 3
Ube3a	3.44852	0.535177	0.000563671	0.041234	0.311552	0.241126	MG 3
Dlg2	10.9782	1.42728	4.86692e-28	1.26034e-23	0.838806	0.606195	MG 4
Fgf13	9.56888	1.74574	1.0807e-21	1.39929e-17	0.647761	0.360189	MG 4
Rbfox1	9.45235	1.25379	3.31292e-21	2.85972e-17	0.78209	0.574663	MG 4
Ptprd	8.73961	1.10715	2.33918e-18	1.51438e-14	0.832836	0.650646	MG 4
Nlgn1	8.64628	1.3219	5.32072e-18	2.75571e-14	0.686567	0.457702	MG 4
Csmd1	8.35451	1.2498	6.57065e-17	2.83589e-13	0.704478	0.496597	MG 4
Kcnip4	8.29209	1.09486	1.11278e-16	4.11664e-13	0.79403	0.616197	MG 4
Apbb2	8.22826	1.5372	1.8996e-16	6.149e-13	0.540299	0.285178	MG 4
Myo1e	8.18137	1.73957	2.80634e-16	8.07477e-13	0.486567	0.215169	MG 4
Prkg1	8.11128	1.54086	5.00891e-16	1.29711e-12	0.531343	0.279344	MG 4
Lrrtm4	8.04206	1.37125	8.83375e-16	2.07963e-12	0.60597	0.366023	MG 4
Nrg3	7.84802	1.09877	4.22648e-15	9.12074e-12	0.734328	0.540075	MG 4
Nrxn3	7.81211	1.10479	5.62383e-15	1.12027e-11	0.755224	0.564106	MG 4
Ctnna3	7.54513	1.71504	4.51849e-14	8.35791e-11	0.465672	0.240311	MG 4
Il1rapl1	7.5307	1.33888	5.047e-14	8.71315e-11	0.59403	0.358383	MG 4
Plxdc2	7.37742	0.972139	1.61381e-13	2.4583e-10	0.871642	0.722323	MG 4
Cadm2	7.3225	1.1073	2.434e-13	3.50171e-10	0.677612	0.478817	MG 4
Pcdh9	7.16773	1.0302	7.62496e-13	1.03924e-09	0.716418	0.535908	MG 4
Lsamp	7.1578	1.01831	8.19813e-13	1.06149e-09	0.749254	0.564106	MG 4
Fgf14	6.95608	1.1897	3.49881e-12	4.31453e-09	0.59403	0.385748	MG 4
Magi2	6.85718	1.22569	7.02335e-12	7.90768e-09	0.573134	0.348104	MG 4
Cntnap2	6.62979	1.20847	3.36153e-11	3.48201e-08	0.537313	0.328935	MG 4
Celf2	6.61863	0.748102	3.62544e-11	3.61094e-08	0.853731	0.740658	MG 4
Meg3	6.60459	0.459751	3.9863e-11	3.71307e-08	0.967164	0.934296	MG 4
Nrg1	6.60353	1.22046	4.01475e-11	3.71307e-08	0.534328	0.340603	MG 4
Ank	6.48811	1.36101	8.69186e-11	7.76153e-08	0.453731	0.245173	MG 4
Syt1	6.4642	0.868436	1.01836e-10	8.79046e-08	0.713433	0.56869	MG 4
Anks1b	6.34247	1.12081	2.26108e-10	1.82978e-07	0.552239	0.359772	MG 4
Adgrb3	6.24467	1.03852	4.24704e-10	3.33277e-07	0.558209	0.396027	MG 4
Lingo2	6.17805	1.22192	6.48997e-10	4.94306e-07	0.477612	0.276011	MG 4
Cacna1a	6.15266	1.10341	7.61954e-10	5.63759e-07	0.537313	0.344909	MG 4
Grm5	6.02889	1.02224	1.65094e-09	1.18758e-06	0.579104	0.394777	MG 4
Dpp10	5.95935	0.901365	2.53246e-09	1.77245e-06	0.695522	0.5216	MG 4
Kcnd2	5.91647	1.12855	3.28921e-09	2.24151e-06	0.513433	0.307404	MG 4
Grm7	5.88986	1.13523	3.86518e-09	2.56648e-06	0.477612	0.298791	MG 4
Lrp1b	5.76803	0.991181	8.02034e-09	5.06573e-06	0.567164	0.399361	MG 4
Cadm1	5.74215	0.936205	9.34804e-09	5.76373e-06	0.591045	0.430893	MG 4
Phactr1	5.73087	0.940783	9.99158e-09	6.01726e-06	0.58209	0.416863	MG 4
Nrxn1	5.6682	0.827653	1.44309e-08	8.49325e-06	0.704478	0.558133	MG 4
Fam155a	5.64968	1.09854	1.60746e-08	9.25041e-06	0.480597	0.306431	MG 4
Lrmda	5.61554	0.849478	1.95948e-08	1.1031e-05	0.749254	0.598972	MG 4
Nkain2	5.53053	0.984263	3.19257e-08	1.75904e-05	0.552239	0.367968	MG 4
Opcml	5.48497	0.911202	4.13534e-08	2.23101e-05	0.6	0.432699	MG 4
Dmd	5.45928	1.24307	4.78083e-08	2.52662e-05	0.39403	0.219058	MG 4
Arhgap24	5.41723	1.23767	6.05281e-08	3.13487e-05	0.38806	0.20864	MG 4
Lrrc7	5.41213	1.13299	6.22784e-08	3.16228e-05	0.432836	0.258369	MG 4
Etl4	5.13321	1.06417	2.84838e-07	0.000136596	0.429851	0.264898	MG 4
Tenm2	5.02839	0.897955	4.94608e-07	0.00023288	0.546269	0.382414	MG 4
Kalrn	5.00349	0.982168	5.63011e-07	0.000260352	0.456716	0.295597	MG 4
Mdga2	4.91317	0.924709	8.96178e-07	0.000407148	0.489552	0.326434	MG 4
Dlgap1	4.87665	0.872764	1.07903e-06	0.000481769	0.522388	0.369774	MG 4
Sorbs2	4.82641	1.14188	1.39016e-06	0.000610162	0.361194	0.200028	MG 4
Pcdh7	4.73051	1.13153	2.23959e-06	0.000966609	0.355224	0.198361	MG 4
Ccser1	4.66411	1.24894	3.09963e-06	0.0012741	0.319403	0.169607	MG 4
Gas7	4.62593	1.30599	3.72919e-06	0.00150322	0.298507	0.147659	MG 4
Grik2	4.6235	0.992753	3.77313e-06	0.00150322	0.402985	0.244617	MG 4
Gria1	4.60801	0.932288	4.06546e-06	0.00159514	0.429851	0.281845	MG 4
Asic2	4.58244	1.12289	4.59585e-06	0.00175021	0.346269	0.199194	MG 4
Kcnq5	4.51439	0.936096	6.34988e-06	0.00238314	0.41791	0.272121	MG 4
Kcnh7	4.49824	0.985845	6.85181e-06	0.00249908	0.38806	0.247118	MG 4
Lrrtm3	4.4885	1.17507	7.1726e-06	0.00257974	0.325373	0.188082	MG 4
Mitf	4.35193	0.825377	1.34943e-05	0.00465931	0.453731	0.319628	MG 4
Kctd16	4.33924	1.0134	1.42978e-05	0.00487178	0.355224	0.212113	MG 4
Ntm	4.32744	0.785381	1.50851e-05	0.00507329	0.486567	0.356994	MG 4
Ncam2	4.31044	0.984003	1.62927e-05	0.00540919	0.367164	0.221003	MG 4
Dlgap2	4.25834	0.977556	2.05949e-05	0.00675095	0.361194	0.224753	MG 4
Agbl4	4.24871	1.24045	2.15009e-05	0.00683189	0.277612	0.138214	MG 4
Dab1	4.2429	0.963015	2.20652e-05	0.00688434	0.373134	0.237116	MG 4
Galntl6	4.21788	1.10935	2.46609e-05	0.00751315	0.310448	0.171135	MG 4
Fbxl17	4.20299	0.822819	2.63413e-05	0.00793179	0.447761	0.312543	MG 4
Rora	4.19131	1.02205	2.77348e-05	0.00825542	0.340299	0.199889	MG 4
Gab2	4.1803	0.732119	2.91126e-05	0.00856706	0.555224	0.417419	MG 4
Camk1d	4.17112	0.617987	3.031e-05	0.00881919	0.737313	0.610224	MG 4
Sgcz	4.1376	0.856559	3.50954e-05	0.0100981	0.40597	0.269621	MG 4
Fgf12	4.12807	0.894892	3.65823e-05	0.0104103	0.385075	0.250451	MG 4
Ccdc88a	4.1135	1.06589	3.89708e-05	0.0109694	0.310448	0.169885	MG 4
Cdr1os	4.10399	0.946636	4.06085e-05	0.0113075	0.352239	0.219753	MG 4
Fnip2	4.09853	1.06773	4.15784e-05	0.0114544	0.313433	0.180858	MG 4
Erbb4	4.07237	1.08037	4.65373e-05	0.0125534	0.298507	0.162939	MG 4
Ralyl	4.03132	0.870521	5.5465e-05	0.0148075	0.39403	0.252813	MG 4
Tgfbr2	4.02796	0.811554	5.62619e-05	0.0148669	0.420896	0.290179	MG 4
Ppfia2	3.94409	1.08735	8.01044e-05	0.0209534	0.289552	0.159606	MG 4
Gria3	3.89964	0.760896	9.63344e-05	0.0249467	0.444776	0.322684	MG 4
Rims1	3.8859	0.89324	0.000101953	0.0261404	0.355224	0.22642	MG 4
Nav3	3.87256	0.632014	0.000107699	0.0270774	0.746269	0.61328	MG 4
Nbea	3.85859	0.824121	0.000114042	0.0281261	0.385075	0.259064	MG 4
Rims2	3.81425	1.01732	0.000136597	0.0333708	0.298507	0.175997	MG 4
Myo5a	3.78329	0.913625	0.000154772	0.0374576	0.331343	0.203084	MG 4
Hdac9	3.76893	0.727621	0.000163947	0.0393107	0.468657	0.342686	MG 4
Auts2	3.74631	0.775637	0.000179457	0.0422475	0.4	0.284484	MG 4
Grin2a	3.72299	0.786636	0.00019688	0.0459316	0.41194	0.281289	MG 4
Ryr2	3.71891	0.907578	0.000200082	0.0462617	0.325373	0.20225	MG 4
Dgki	3.69834	1.12033	0.000217012	0.0497322	0.262687	0.141409	MG 4
Fgf13	19.1097	2.15319	2.09655e-81	5.42922e-77	0.657948	0.329664	MG 5
Myo1e	17.5108	2.37385	1.18533e-68	1.53476e-64	0.507042	0.184709	MG 5
Apoe	16.947	1.32989	2.0257e-64	1.74859e-60	0.815895	0.630887	MG 5
Apbb2	13.7262	1.63238	7.07066e-43	4.57754e-39	0.504024	0.264985	MG 5
Plxdc2	13.0759	1.05113	4.51957e-39	2.34078e-35	0.867203	0.707951	MG 5
Ank	12.8402	1.71299	9.76264e-38	4.21355e-34	0.45171	0.224465	MG 5
Gm15283	12.3321	1.78207	6.08367e-35	2.25061e-31	0.412475	0.191131	MG 5
Ctnna3	12.1061	1.77473	9.80565e-34	3.17409e-30	0.433602	0.222477	MG 5
Cacna1a	11.9452	1.30738	6.88061e-33	1.97978e-29	0.517103	0.328593	MG 5
Arhgap24	10.1263	1.49716	4.22233e-24	9.94013e-21	0.373239	0.192813	MG 5
Mitf	9.28156	1.07465	1.67018e-20	3.08936e-17	0.44668	0.307187	MG 5
Otulin	8.68888	1.36777	3.66019e-18	5.92401e-15	0.341046	0.185627	MG 5
Acaca	8.6541	1.52648	4.96795e-18	7.56764e-15	0.307847	0.149388	MG 5
Ctsd	8.55819	1.09262	1.14653e-17	1.64948e-14	0.408451	0.262844	MG 5
Lrrtm3	8.45184	1.48587	2.86739e-17	3.9081e-14	0.320926	0.174924	MG 5
Cadm1	7.73442	0.753704	1.03873e-14	1.2809e-11	0.533199	0.423547	MG 5
Etl4	7.33454	0.97311	2.22483e-13	2.40059e-10	0.3833	0.255352	MG 5
Ctsb	6.9554	0.914824	3.51571e-12	3.25153e-09	0.375252	0.258563	MG 5
Tgfbr2	6.88334	0.860753	5.84638e-12	5.22062e-09	0.391348	0.281498	MG 5
Usp12	6.58203	1.07856	4.64072e-11	3.4336e-08	0.299799	0.184251	MG 5
Xist	6.39382	0.777588	1.61789e-10	1.07428e-07	0.459759	0.340061	MG 5
Prkg1	6.38101	0.832685	1.75922e-10	1.13892e-07	0.385312	0.276147	MG 5
Tmcc3	6.276	0.561123	3.47405e-10	2.19424e-07	0.700201	0.600306	MG 5
Asap1	6.22598	0.611982	4.78557e-10	2.95064e-07	0.501006	0.412385	MG 5
Lrmda	6.155	0.609581	7.50784e-10	4.4187e-07	0.704225	0.590673	MG 5
Serpine2	5.92732	1.14116	3.07923e-09	1.59479e-06	0.253521	0.144954	MG 5
Samsn1	5.80204	1.10797	6.55129e-09	3.20098e-06	0.253521	0.147554	MG 5
Dgkz	5.7774	1.04145	7.5862e-09	3.638e-06	0.267606	0.168043	MG 5
Chn2	5.58661	0.636822	2.31548e-08	1.05196e-05	0.426559	0.342355	MG 5
Ctsl	5.5581	1.05038	2.72731e-08	1.19706e-05	0.254527	0.155046	MG 5
Fnip2	5.40188	0.953871	6.59476e-08	2.71076e-05	0.270624	0.174006	MG 5
Prickle1	5.34915	0.861312	8.8367e-08	3.57555e-05	0.292757	0.202599	MG 5
Myo5a	5.12833	0.849673	2.92327e-07	0.000106621	0.287726	0.196789	MG 5
Hdac9	5.08043	0.596939	3.76576e-07	0.000133586	0.411469	0.338685	MG 5
Asph	5.04843	0.738221	4.45449e-07	0.00014981	0.320926	0.238838	MG 5
Gnas	4.95813	0.532809	7.11753e-07	0.000233311	0.45171	0.378287	MG 5
Nrp1	4.84644	0.772901	1.25698e-06	0.00038751	0.295775	0.210092	MG 5
Cd9	4.69637	0.703966	2.6483e-06	0.000760383	0.305835	0.228135	MG 5
Rasgrp3	4.69454	0.703354	2.67203e-06	0.000760383	0.304829	0.227523	MG 5
Fgfr2	4.54266	0.511889	5.55495e-06	0.00149845	0.426559	0.35581	MG 5
Hexb	4.48535	0.407489	7.27951e-06	0.0019434	0.610664	0.546024	MG 5
Sirpa	4.33363	0.508634	1.46673e-05	0.00368762	0.386318	0.324312	MG 5
Myo1f	4.2707	0.578869	1.94862e-05	0.00485207	0.346076	0.276147	MG 5
Ptprc	4.17419	0.541618	2.9905e-05	0.00688989	0.349095	0.284557	MG 5
Vps13c	4.07874	0.681983	4.52799e-05	0.00985351	0.27163	0.203823	MG 5
Cdk8	3.99493	0.261864	6.47142e-05	0.0135148	0.724346	0.70367	MG 5
Mef2c	3.72377	0.300128	0.000196273	0.034304	0.690141	0.646177	MG 5
Fgf13	25.8546	3.14649	2.16241e-147	5.59977e-143	0.826897	0.322719	MG 6
Myo1e	21.158	2.9438	2.32689e-99	3.01286e-95	0.651132	0.180304	MG 6
Plxdc2	21.0044	1.74252	5.97748e-98	5.15976e-94	0.948069	0.704703	MG 6
Apbb2	18.9823	2.37518	2.38894e-80	1.23728e-76	0.676431	0.25446	MG 6
Gm15283	17.993	2.55808	2.21137e-72	9.54428e-69	0.584554	0.180009	MG 6
Ank	16.8673	2.33262	7.83069e-64	2.89691e-60	0.587217	0.217603	MG 6
Arhgap24	15.6197	2.25265	5.34381e-55	1.72979e-51	0.536618	0.181188	MG 6
Lrmda	15.5605	1.53476	1.35044e-54	3.88567e-51	0.850866	0.578505	MG 6
Mitf	15.4238	1.89831	1.13313e-53	2.93437e-50	0.643142	0.290432	MG 6
Cacna1a	14.6572	1.76798	1.2119e-48	2.85303e-45	0.656458	0.319917	MG 6
Ctnna3	14.6	2.23941	2.80785e-48	6.05935e-45	0.520639	0.220404	MG 6
Acaca	14.0805	2.31037	5.00246e-45	9.9649e-42	0.458056	0.138434	MG 6
Tmcc3	13.9044	1.40486	5.95942e-44	1.10232e-40	0.858855	0.586319	MG 6
Chn2	13.4625	1.63788	2.60047e-41	4.48945e-38	0.628495	0.323013	MG 6
Tgfbr2	13.2032	1.72351	8.40694e-40	1.28062e-36	0.571238	0.265517	MG 6
Rasgrp3	13.0357	1.86665	7.66331e-39	1.1025e-35	0.508655	0.207725	MG 6
Usp12	12.7673	1.97677	2.49509e-37	3.40067e-34	0.463382	0.170279	MG 6
Nrp1	12.6609	1.8694	9.73684e-37	1.26073e-33	0.483356	0.192393	MG 6
Otulin	12.5328	1.9484	4.9374e-36	6.08852e-33	0.459387	0.178092	MG 6
Asap1	12.4637	1.45905	1.17704e-35	1.38548e-32	0.69241	0.394368	MG 6
Prkg1	11.9184	1.5863	9.49438e-33	1.06899e-29	0.537949	0.263158	MG 6
Hdac9	11.7709	1.45483	5.51438e-32	5.95002e-29	0.595206	0.320949	MG 6
Etl4	11.5202	1.58113	1.04363e-30	1.08103e-27	0.517976	0.245024	MG 6
Olfr111	11.3409	2.62716	8.23297e-30	8.20004e-27	0.3249	0.0691434	MG 6
Ptprc	11.1916	1.48295	4.48162e-29	4.29838e-26	0.539281	0.265812	MG 6
Vps13c	11.0727	1.69681	1.70219e-28	1.57428e-25	0.443409	0.187233	MG 6
Myo1f	11.0327	1.4858	2.65868e-28	2.37411e-25	0.520639	0.259325	MG 6
Cadm1	11.0288	1.28524	2.77647e-28	2.39665e-25	0.664447	0.412944	MG 6
Asph	10.8504	1.54864	1.98621e-27	1.65919e-24	0.482024	0.223942	MG 6
Apoe	10.5915	1.10955	3.26399e-26	2.64139e-23	0.853529	0.633348	MG 6
Tec	10.4687	1.89023	1.20343e-25	9.44365e-23	0.370173	0.126345	MG 6
Fnip2	10.3692	1.72491	3.42239e-25	2.60665e-22	0.400799	0.163055	MG 6
Lrrtm3	10.1884	1.72362	2.23345e-24	1.6525e-21	0.398136	0.171605	MG 6
Cd9	10.1605	1.50066	2.9768e-24	2.14131e-21	0.460719	0.21377	MG 6
Plek	9.94239	1.58866	2.72214e-23	1.9052e-20	0.411451	0.172195	MG 6
Dkk2	9.8269	2.97234	8.62285e-23	5.87625e-20	0.263648	0.0433437	MG 6
Ctsd	9.80075	1.35078	1.11749e-22	7.42012e-20	0.499334	0.257998	MG 6
Lilrb4a	9.7955	2.38227	1.17711e-22	7.62061e-20	0.29028	0.0656052	MG 6
Apbb1ip	9.77623	1.18949	1.42418e-22	8.99524e-20	0.647137	0.394368	MG 6
Hif1a	9.55834	1.93127	1.1966e-21	7.37787e-19	0.326232	0.103347	MG 6
Csf1	9.39209	2.47847	5.88208e-21	3.54238e-18	0.272969	0.0614772	MG 6
Lyst	9.33478	1.63813	1.01205e-20	5.95635e-18	0.36751	0.151408	MG 6
Tgfbr1	9.27703	1.05207	1.7427e-20	1.00287e-17	0.753662	0.526611	MG 6
Tns3	9.26868	1.35302	1.88458e-20	1.06094e-17	0.450067	0.222321	MG 6
Samsn1	9.25658	1.63476	2.11085e-20	1.16303e-17	0.358189	0.139761	MG 6
Qk	9.24203	1.0414	2.41868e-20	1.30488e-17	0.790945	0.562141	MG 6
Myo5a	9.15384	1.44447	5.49439e-20	2.90373e-17	0.407457	0.186791	MG 6
Flt1	9.14913	2.69212	5.73939e-20	2.97255e-17	0.252996	0.0468819	MG 6
Cd84	9.12582	1.45717	7.11972e-20	3.57672e-17	0.40213	0.184727	MG 6
Anxa3	9.12487	1.47199	7.18218e-20	3.57672e-17	0.391478	0.172048	MG 6
Prickle1	9.12236	1.42437	7.35058e-20	3.59152e-17	0.408788	0.192982	MG 6
Rassf3	9.11823	1.85334	7.63601e-20	3.66189e-17	0.315579	0.104526	MG 6
Serpine2	9.09706	1.6452	9.28118e-20	4.36992e-17	0.351531	0.137992	MG 6
Sirpa	9.09443	1.18918	9.50819e-20	4.39686e-17	0.535286	0.31004	MG 6
2025-03-03	9.03364	2.29935	1.66049e-19	7.54387e-17	0.272969	0.067964	MG 6
Tbxas1	9.00657	1.27597	2.12596e-19	9.17563e-17	0.466045	0.247973	MG 6
Dgkz	8.91264	1.4978	4.98314e-19	2.11547e-16	0.372836	0.159959	MG 6
Gng12	8.90653	1.81517	5.2654e-19	2.19924e-16	0.314248	0.10659	MG 6
Anapc15	8.89603	1.76916	5.78806e-19	2.37917e-16	0.319574	0.114699	MG 6
Ptchd1	8.8678	2.2422	7.4605e-19	3.01871e-16	0.270306	0.0692909	MG 6
Apobec1	8.83048	1.89086	1.04224e-18	4.15229e-16	0.302264	0.101725	MG 6
Acer3	8.80337	1.35926	1.32769e-18	5.20938e-16	0.408788	0.190476	MG 6
Abhd12	8.78946	1.14983	1.50277e-18	5.80833e-16	0.536618	0.318443	MG 6
Etv6	8.59654	1.14294	8.21554e-18	3.12867e-15	0.515313	0.295297	MG 6
Sipa1l2	8.5694	1.35022	1.04026e-17	3.90416e-15	0.396804	0.190034	MG 6
Csf3r	8.52342	1.14315	1.54912e-17	5.73086e-15	0.505992	0.283798	MG 6
Man1c1	8.5091	1.35003	1.75294e-17	6.39354e-15	0.395473	0.192688	MG 6
Osbpl8	8.49888	1.40618	1.91434e-17	6.88526e-15	0.374168	0.171163	MG 6
Fmn1	8.47963	1.87994	2.25911e-17	8.01395e-15	0.287617	0.0937638	MG 6
Arid5b	8.46112	1.42483	2.64827e-17	9.2675e-15	0.36751	0.168067	MG 6
Irf8	8.40691	1.39706	4.20967e-17	1.45351e-14	0.368842	0.164971	MG 6
Tbc1d4	8.24094	2.10851	1.70864e-16	5.82196e-14	0.258322	0.0716497	MG 6
Nfe2l2	8.2059	1.73927	2.28863e-16	7.69693e-14	0.291611	0.0998083	MG 6
Chst11	8.16433	1.66347	3.23212e-16	1.07306e-13	0.302264	0.111603	MG 6
AU020206	8.14778	1.55767	3.70679e-16	1.21508e-13	0.315579	0.120153	MG 6
Arhgap25	8.11965	1.61772	4.67517e-16	1.51335e-13	0.308921	0.119416	MG 6
Mef2c	8.08748	0.863781	6.09108e-16	1.94734e-13	0.817577	0.633643	MG 6
Skap2	8.06893	1.12011	7.09145e-16	2.23951e-13	0.472703	0.262863	MG 6
Fbxl17	8.00722	1.07361	1.17333e-15	3.6608e-13	0.496671	0.298835	MG 6
Cdkal1	7.9803	1.35209	1.45982e-15	4.5004e-13	0.358189	0.170279	MG 6
Dock2	7.9779	1.02191	1.48842e-15	4.53462e-13	0.559254	0.351762	MG 6
Ly86	7.97044	1.01294	1.58111e-15	4.76098e-13	0.563249	0.369748	MG 6
Zeb2	7.94676	0.89508	1.91446e-15	5.6985e-13	0.75233	0.562878	MG 6
Ctsb	7.92589	1.12741	2.26516e-15	6.66575e-13	0.460719	0.25328	MG 6
Wwox	7.89159	1.07002	2.98363e-15	8.68135e-13	0.48735	0.290579	MG 6
Rftn1	7.8737	1.85559	3.44292e-15	9.90643e-13	0.266312	0.0860976	MG 6
Slc15a3	7.77162	1.91999	7.74884e-15	2.2051e-12	0.254328	0.0753354	MG 6
Gas7	7.71257	1.48443	1.23306e-14	3.43347e-12	0.315579	0.136518	MG 6
Xylt1	7.68589	1.51574	1.51935e-14	4.14158e-12	0.303595	0.124281	MG 6
Gnaq	7.67723	1.02475	1.62568e-14	4.38527e-12	0.511318	0.306944	MG 6
Ppm1h	7.66833	1.00119	1.74256e-14	4.65211e-12	0.523302	0.330532	MG 6
Elk3	7.63248	1.24876	2.30287e-14	6.08522e-12	0.370173	0.182515	MG 6
Snx24	7.47237	1.06782	7.87628e-14	2.06024e-11	0.451398	0.255934	MG 6
Oxct1	7.46271	1.14908	8.47623e-14	2.195e-11	0.395473	0.206546	MG 6
Xist	7.40036	0.99049	1.35813e-13	3.48219e-11	0.508655	0.338936	MG 6
Pvt1	7.31235	1.15606	2.62504e-13	6.66451e-11	0.380826	0.200796	MG 6
Clint1	7.30537	1.20429	2.76507e-13	6.95186e-11	0.358189	0.179861	MG 6
Macf1	7.29636	0.897332	2.95656e-13	7.36184e-11	0.725699	0.512015	MG 6
Sat1	7.21495	1.09114	5.39518e-13	1.33061e-10	0.403462	0.221731	MG 6
Pag1	7.21321	0.921878	5.46467e-13	1.33503e-10	0.6498	0.437417	MG 6
Arhgap26	7.20733	1.3731	5.70578e-13	1.38091e-10	0.308921	0.143152	MG 6
Cux1	7.20081	1.06476	5.9856e-13	1.43521e-10	0.416778	0.234262	MG 6
Runx1	7.18613	0.936316	6.66515e-13	1.58349e-10	0.553928	0.354268	MG 6
Kansl1	7.15746	0.945029	8.21833e-13	1.91731e-10	0.527297	0.334218	MG 6
Cdk19	7.12846	1.25605	1.015e-12	2.34683e-10	0.335553	0.167035	MG 6
Hexb	7.12623	0.858985	1.03156e-12	2.364e-10	0.732357	0.534867	MG 6
Csf2ra	6.97565	1.40878	3.04451e-12	6.91584e-10	0.287617	0.122512	MG 6
Gsap	6.87727	1.33029	6.10123e-12	1.37389e-09	0.294274	0.130916	MG 6
Dnmt3a	6.81979	1.07176	9.11724e-12	2.00085e-09	0.378162	0.209789	MG 6
Tbc1d5	6.79446	0.901454	1.08716e-11	2.36582e-09	0.557923	0.361492	MG 6
Abcd2	6.78529	1.52584	1.15856e-11	2.50018e-09	0.258322	0.100545	MG 6
Dgkd	6.75777	1.05609	1.40128e-11	2.97438e-09	0.380826	0.21259	MG 6
Cacna1d	6.7031	0.938118	2.04039e-11	4.29577e-09	0.464714	0.280554	MG 6
Cyfip1	6.58916	0.949374	4.4231e-11	9.16325e-09	0.435419	0.264337	MG 6
Aplp2	6.51026	1.12149	7.50206e-11	1.54185e-08	0.332889	0.174701	MG 6
St6gal1	6.48977	1.20317	8.59689e-11	1.75295e-08	0.302264	0.144479	MG 6
Hnrnpa2b1	6.42805	0.847928	1.29251e-10	2.61491e-08	0.541944	0.358396	MG 6
Akt3	6.4263	0.959975	1.30747e-10	2.62467e-08	0.406125	0.238095	MG 6
Dpy19l4	6.41343	1.33657	1.42283e-10	2.83429e-08	0.271638	0.121775	MG 6
Smyd3	6.38241	0.901414	1.74327e-10	3.41998e-08	0.448735	0.280259	MG 6
Eml4	6.33903	1.08799	2.31211e-10	4.46825e-08	0.330226	0.174112	MG 6
Pnpla7	6.32925	1.05625	2.46361e-10	4.72576e-08	0.34221	0.183547	MG 6
Ctsz	6.31249	1.19674	2.74575e-10	5.22824e-08	0.291611	0.136813	MG 6
Ranbp9	6.30462	1.17361	2.88909e-10	5.46101e-08	0.298269	0.145953	MG 6
Aopep	6.30344	1.04706	2.9111e-10	5.46275e-08	0.34221	0.184874	MG 6
3110082I17Rik	6.28061	1.22517	3.37239e-10	6.28284e-08	0.284953	0.136665	MG 6
Gab2	6.27313	0.796362	3.53851e-10	6.52286e-08	0.576565	0.406605	MG 6
Arsb	6.27256	1.1635	3.5516e-10	6.52286e-08	0.303595	0.153472	MG 6
Rbm47	6.25734	1.09856	3.91609e-10	7.09168e-08	0.320905	0.166446	MG 6
Smap2	6.20393	0.877319	5.50706e-10	9.83523e-08	0.443409	0.276279	MG 6
Rcbtb2	6.18172	1.12909	6.34064e-10	1.12156e-07	0.304927	0.153914	MG 6
Snx29	6.18108	0.836111	6.36662e-10	1.12156e-07	0.539281	0.358396	MG 6
Chd7	6.171	0.979661	6.78605e-10	1.18738e-07	0.364847	0.206693	MG 6
Ptpre	6.14644	1.04862	7.92423e-10	1.37722e-07	0.330226	0.179714	MG 6
Igf1r	6.12589	1.0358	9.01769e-10	1.5465e-07	0.336884	0.185316	MG 6
Lamp2	6.12465	1.08544	9.08807e-10	1.54832e-07	0.315579	0.165266	MG 6
Cd37	6.1168	1.05891	9.54708e-10	1.61589e-07	0.322237	0.170426	MG 6
Ptpra	6.10784	0.930818	1.00989e-09	1.69491e-07	0.386152	0.228807	MG 6
Trem2	6.10711	1.16004	1.01449e-09	1.69491e-07	0.292943	0.144921	MG 6
Plekhm2	6.09245	1.34166	1.11197e-09	1.83412e-07	0.251664	0.109981	MG 6
Lims1	6.0869	0.946245	1.15121e-09	1.87495e-07	0.372836	0.214212	MG 6
Insyn2b	6.04643	0.949734	1.48089e-09	2.39682e-07	0.36751	0.206251	MG 6
Gnas	5.98488	0.795923	2.16546e-09	3.4403e-07	0.544607	0.370632	MG 6
Fnip1	5.9694	1.01118	2.38124e-09	3.73725e-07	0.326232	0.17765	MG 6
Nek7	5.96448	0.989726	2.45417e-09	3.82851e-07	0.339547	0.187822	MG 6
Ctsl	5.92556	1.10512	3.11233e-09	4.82616e-07	0.298269	0.153767	MG 6
Snx30	5.91631	1.14125	3.29237e-09	5.07495e-07	0.283622	0.141235	MG 6
Lair1	5.88398	0.865621	4.00509e-09	6.10092e-07	0.41012	0.252248	MG 6
Arhgap17	5.85699	0.933485	4.71325e-09	7.13768e-07	0.351531	0.200059	MG 6
Klf12	5.78845	0.861413	7.10388e-09	1.06336e-06	0.407457	0.253428	MG 6
Plekhm3	5.7814	1.1367	7.40836e-09	1.10257e-06	0.276964	0.137402	MG 6
Tsix	5.75395	0.940865	8.718e-09	1.28274e-06	0.34221	0.201386	MG 6
Itpkb	5.75105	1.24304	8.86935e-09	1.29763e-06	0.250333	0.114699	MG 6
Ubash3b	5.74985	0.785052	8.93218e-09	1.29948e-06	0.478029	0.320655	MG 6
Maml2	5.66574	0.772321	1.46391e-08	2.11784e-06	0.466045	0.311367	MG 6
Cdk14	5.65173	0.868093	1.58843e-08	2.28137e-06	0.375499	0.23441	MG 6
Lncpint	5.65107	0.79781	1.59457e-08	2.28137e-06	0.440746	0.282323	MG 6
Arl15	5.6092	0.838172	2.03259e-08	2.87628e-06	0.390146	0.246499	MG 6
Snd1	5.59076	1.09976	2.26074e-08	3.18175e-06	0.278296	0.144626	MG 6
Cacnb4	5.58086	0.926348	2.39331e-08	3.35011e-06	0.340879	0.197405	MG 6
Cerk	5.54775	0.99238	2.89365e-08	4.0018e-06	0.30759	0.169836	MG 6
Sh3kbp1	5.54705	0.892292	2.90523e-08	4.0018e-06	0.348868	0.201386	MG 6
Atxn10	5.51773	1.06	3.43408e-08	4.65596e-06	0.278296	0.141678	MG 6
Kif13b	5.49037	1.09833	4.01099e-08	5.40982e-06	0.267643	0.136813	MG 6
Fyb	5.47446	0.736062	4.38841e-08	5.86809e-06	0.552597	0.386702	MG 6
Large1	5.47415	0.750077	4.39608e-08	5.86809e-06	0.511318	0.345717	MG 6
Cd180	5.46915	1.08649	4.522e-08	6.00522e-06	0.270306	0.138877	MG 6
Plgrkt	5.46582	0.998151	4.60781e-08	6.08794e-06	0.291611	0.155536	MG 6
Mbnl1	5.44589	0.717806	5.15471e-08	6.74174e-06	0.639148	0.470146	MG 6
Mir99ahg	5.44208	0.679693	5.26622e-08	6.85297e-06	0.653795	0.496093	MG 6
Nsd1	5.42615	0.796887	5.75831e-08	7.45586e-06	0.416778	0.260799	MG 6
Specc1	5.4233	0.796776	5.85082e-08	7.53795e-06	0.400799	0.254017	MG 6
Irak2	5.41642	0.888998	6.0803e-08	7.79482e-06	0.336884	0.195194	MG 6
Phc2	5.38535	0.883783	7.23045e-08	9.17842e-06	0.334221	0.196226	MG 6
Tbc1d22a	5.37908	0.961331	7.48673e-08	9.45739e-06	0.302264	0.16733	MG 6
Smad7	5.30947	1.06809	1.09945e-07	1.36227e-05	0.259654	0.130326	MG 6
Gm16599	5.30437	0.824239	1.13065e-07	1.39425e-05	0.360852	0.227333	MG 6
Abr	5.2929	0.894568	1.20391e-07	1.47756e-05	0.3249	0.191361	MG 6
Peli2	5.27235	1.09102	1.34691e-07	1.63754e-05	0.251664	0.124724	MG 6
Epb41l2	5.25936	0.701888	1.44558e-07	1.74116e-05	0.564581	0.403951	MG 6
Ints6l	5.25578	0.910771	1.474e-07	1.76716e-05	0.312916	0.181631	MG 6
Mlxipl	5.21567	1.03261	1.83156e-07	2.16824e-05	0.266312	0.138139	MG 6
Cyth4	5.21546	0.763293	1.83366e-07	2.16824e-05	0.423435	0.271856	MG 6
Fli1	5.20204	0.711189	1.97117e-07	2.32025e-05	0.474035	0.327879	MG 6
Neat1	5.19559	0.939191	2.04071e-07	2.38046e-05	0.294274	0.166888	MG 6
Akap10	5.19394	1.0248	2.05892e-07	2.39093e-05	0.268975	0.143889	MG 6
Fgfr2	5.18861	0.706977	2.11873e-07	2.44941e-05	0.50466	0.349698	MG 6
Diaph2	5.16771	0.708634	2.36983e-07	2.72752e-05	0.520639	0.363409	MG 6
4930517O19Rik	5.14525	0.960571	2.67162e-07	3.06125e-05	0.28229	0.154651	MG 6
Gns	5.13914	0.867404	2.75995e-07	3.14853e-05	0.3249	0.191361	MG 6
Nsmce2	5.09672	0.980816	3.45596e-07	3.91321e-05	0.272969	0.148902	MG 6
Zfp292	5.09647	0.923061	3.46048e-07	3.91321e-05	0.291611	0.162465	MG 6
Fbxw4	5.07561	1.04537	3.86248e-07	4.31133e-05	0.251664	0.129146	MG 6
Tpd52	5.06691	1.02602	4.04317e-07	4.49364e-05	0.256991	0.13239	MG 6
Btbd9	5.06347	0.74837	4.11701e-07	4.55616e-05	0.398136	0.257703	MG 6
Dennd4a	5.00678	0.686668	5.53483e-07	5.98114e-05	0.508655	0.351467	MG 6
Blnk	4.96531	0.813406	6.85923e-07	7.22059e-05	0.335553	0.203155	MG 6
Mtdh	4.95946	0.722577	7.0688e-07	7.3812e-05	0.423435	0.280702	MG 6
Csmd3	4.93951	0.637888	7.8319e-07	8.14518e-05	0.818908	0.669026	MG 6
Ctss	4.92136	0.744608	8.59448e-07	8.83185e-05	0.378162	0.249595	MG 6
Nktr	4.91436	0.746147	8.90737e-07	9.1172e-05	0.376831	0.241339	MG 6
Slc8a1	4.89531	0.641905	9.81526e-07	9.96768e-05	0.798935	0.641162	MG 6
Foxn3	4.89385	0.687511	9.88833e-07	0.000100027	0.672437	0.493145	MG 6
Vti1a	4.88981	0.762953	1.00935e-06	0.000101704	0.354194	0.226006	MG 6
Vps13b	4.87339	0.780171	1.09699e-06	0.000109682	0.34221	0.210821	MG 6
Hpgds	4.81203	0.685997	1.49407e-06	0.000147674	0.454061	0.309745	MG 6
Ralgapa1	4.75842	0.765498	1.95117e-06	0.000189242	0.335553	0.207283	MG 6
Ube2h	4.74599	0.912226	2.07492e-06	0.000200493	0.262317	0.143889	MG 6
Ikzf1	4.72414	0.666233	2.3109e-06	0.000220823	0.456724	0.316674	MG 6
Rab8b	4.70592	0.830678	2.52723e-06	0.000238851	0.29028	0.169984	MG 6
Cmip	4.70458	0.72145	2.54393e-06	0.000239555	0.38482	0.249005	MG 6
Larp1	4.678	0.915704	2.89684e-06	0.000269504	0.259654	0.143299	MG 6
Babam2	4.67752	0.903579	2.90359e-06	0.000269504	0.266312	0.15244	MG 6
Rsrc1	4.6681	0.813778	3.03998e-06	0.000280697	0.298269	0.180156	MG 6
Mast4	4.6677	0.763745	3.04587e-06	0.000280697	0.330226	0.204924	MG 6
Srrm2	4.66029	0.662716	3.15759e-06	0.000289961	0.52996	0.371222	MG 6
Pacsin1	4.60739	0.92805	4.07754e-06	0.000366638	0.251664	0.138434	MG 6
Stag1	4.59661	0.658251	4.29431e-06	0.000384794	0.428762	0.294413	MG 6
Kpna4	4.58318	0.797882	4.57967e-06	0.000406491	0.299601	0.179419	MG 6
Syngr1	4.583	0.894567	4.58354e-06	0.000406491	0.263648	0.148459	MG 6
Celf1	4.57472	0.723802	4.76868e-06	0.000421467	0.347537	0.220257	MG 6
Rab31	4.54484	0.855649	5.49764e-06	0.000482599	0.274301	0.16217	MG 6
Arid1b	4.49898	0.687491	6.82813e-06	0.000597369	0.375499	0.247383	MG 6
Fat3	4.46876	0.698232	7.86747e-06	0.00068598	0.352863	0.235294	MG 6
Magi1	4.46254	0.628212	8.09923e-06	0.000703817	0.451398	0.316379	MG 6
Mertk	4.44909	0.584659	8.62355e-06	0.00074049	0.663116	0.515111	MG 6
Ankrd12	4.44879	0.667151	8.63562e-06	0.00074049	0.374168	0.245761	MG 6
Rbm39	4.41809	0.615637	9.95756e-06	0.000845446	0.58988	0.434911	MG 6
Ski	4.41526	0.730836	1.00891e-05	0.000853815	0.320905	0.199912	MG 6
Arhgap39	4.4004	0.73508	1.0805e-05	0.000907851	0.318242	0.197995	MG 6
Kansl1l	4.39779	0.73477	1.09361e-05	0.000913551	0.312916	0.196521	MG 6
Akap13	4.38841	0.660503	1.14185e-05	0.00095078	0.382157	0.254312	MG 6
Slf2	4.3468	0.791441	1.38137e-05	0.00112846	0.275632	0.161728	MG 6
Lrrc4	4.33701	0.700284	1.44437e-05	0.00117621	0.334221	0.221878	MG 6
Wipf1	4.33472	0.676894	1.45948e-05	0.00118479	0.346205	0.225564	MG 6
Irf2	4.33354	0.721592	1.46731e-05	0.00118742	0.314248	0.199764	MG 6
Gm35188	4.32248	0.601361	1.54285e-05	0.00123695	0.636485	0.474716	MG 6
Exoc4	4.30805	0.608771	1.64698e-05	0.00130429	0.432756	0.307239	MG 6
Taok3	4.2879	0.796779	1.80374e-05	0.00141975	0.268975	0.159516	MG 6
Nipbl	4.26322	0.650323	2.01501e-05	0.00157171	0.368842	0.249152	MG 6
Tbl1xr1	4.25303	0.818818	2.109e-05	0.00163517	0.255659	0.146838	MG 6
Fam193a	4.24593	0.817234	2.1769e-05	0.00168278	0.256991	0.148754	MG 6
Lrch1	4.23398	0.622932	2.29587e-05	0.00176421	0.424767	0.294265	MG 6
Mylip	4.22681	0.723808	2.37032e-05	0.00181067	0.300932	0.188265	MG 6
Gm16337	4.2212	0.624383	2.43004e-05	0.00185083	0.378162	0.25903	MG 6
Retreg1	4.21599	0.695408	2.48681e-05	0.00188299	0.315579	0.200649	MG 6
Basp1	4.19986	0.606553	2.67081e-05	0.00200473	0.47004	0.329205	MG 6
Hk2	4.19679	0.627776	2.70723e-05	0.00202619	0.40213	0.275394	MG 6
Nav2	4.19433	0.615732	2.73674e-05	0.00204238	0.778961	0.620964	MG 6
Nrd1	4.17323	0.806876	3.0031e-05	0.00221562	0.256991	0.15185	MG 6
Fam172a	4.17155	0.623818	3.02533e-05	0.00222568	0.38482	0.264632	MG 6
Atp8a1	4.1638	0.593819	3.12997e-05	0.00229116	0.418109	0.307681	MG 6
Mbnl2	4.16365	0.603765	3.13203e-05	0.00229116	0.455393	0.31918	MG 6
Mctp1	4.15861	0.581628	3.20192e-05	0.00232913	0.479361	0.340115	MG 6
Nisch	4.1565	0.70629	3.23166e-05	0.00234418	0.302264	0.192393	MG 6
4933406I18Rik	4.1493	0.603536	3.33494e-05	0.00240562	0.45273	0.324635	MG 6
Grb2	4.13599	0.7767	3.53421e-05	0.00254228	0.263648	0.15701	MG 6
Nav3	4.13317	0.547451	3.57788e-05	0.00256656	0.741678	0.605632	MG 6
Spag9	4.12639	0.653548	3.68497e-05	0.00263608	0.34221	0.228512	MG 6
Evl	4.11317	0.805462	3.90267e-05	0.0027729	0.251664	0.14787	MG 6
Kmt2c	4.11283	0.686044	3.90836e-05	0.0027729	0.319574	0.206398	MG 6
Kmt2e	4.10676	0.694713	4.01252e-05	0.00283128	0.308921	0.19829	MG 6
Upf2	4.1003	0.771061	4.12608e-05	0.0029035	0.262317	0.156863	MG 6
Zeb1	4.08496	0.617343	4.40851e-05	0.00309384	0.366178	0.24812	MG 6
Tmem243	4.07399	0.687921	4.62137e-05	0.00322574	0.296937	0.187085	MG 6
Luc7l2	4.05845	0.590973	4.93991e-05	0.00342042	0.579228	0.42636	MG 6
Inpp5d	4.05629	0.578044	4.98592e-05	0.00344308	0.659121	0.508477	MG 6
Gm37240	4.00988	0.588538	6.07494e-05	0.00413136	0.420772	0.288958	MG 6
Gm2245	4.00975	0.589348	6.07835e-05	0.00413136	0.399467	0.286746	MG 6
Rab2a	3.98949	0.700369	6.62168e-05	0.00447715	0.294274	0.186791	MG 6
Zbtb20	3.98185	0.562293	6.83818e-05	0.0046115	0.588549	0.448622	MG 6
Srsf7	3.93858	0.607442	8.19651e-05	0.00549888	0.360852	0.248268	MG 6
Trim44	3.92589	0.722461	8.64113e-05	0.0057555	0.270306	0.168657	MG 6
Ldlrad4	3.92537	0.597155	8.65956e-05	0.0057555	0.677763	0.51349	MG 6
Ptbp3	3.90491	0.739591	9.42585e-05	0.00617954	0.256991	0.155683	MG 6
Plcl1	3.9043	0.555968	9.45e-05	0.00617973	0.568575	0.429456	MG 6
Rrbp1	3.86564	0.581925	0.000110796	0.00715506	0.375499	0.268023	MG 6
Cdk13	3.85156	0.73226	0.000117367	0.00752312	0.256991	0.157747	MG 6
Foxp1	3.84975	0.545759	0.000118239	0.00756029	0.474035	0.345422	MG 6
Ktn1	3.83926	0.630941	0.000123404	0.00784521	0.318242	0.210084	MG 6
Herc2	3.83887	0.630004	0.000123604	0.00784521	0.323569	0.215539	MG 6
Gls	3.83056	0.575695	0.000127854	0.0080754	0.39281	0.273183	MG 6
Phf20l1	3.81828	0.627564	0.000134388	0.0084674	0.319574	0.216276	MG 6
Gm48678	3.8109	0.591958	0.00013846	0.00868157	0.335553	0.227186	MG 6
Nptn	3.81031	0.549921	0.000138792	0.00868157	0.480692	0.350582	MG 6
Atp6v0a1	3.78579	0.565142	0.000153223	0.00956114	0.395473	0.27849	MG 6
Usp9x	3.78252	0.714827	0.000155252	0.00966113	0.252996	0.154356	MG 6
Ascc3	3.78104	0.704827	0.000156175	0.0096754	0.256991	0.159369	MG 6
Lhfpl2	3.76742	0.657477	0.000164947	0.010146	0.283622	0.182957	MG 6
Jmjd1c	3.75516	0.540146	0.000173229	0.0106051	0.464714	0.342474	MG 6
Cdk12	3.74262	0.705159	0.000182114	0.0111227	0.258322	0.160843	MG 6
Ncor1	3.72997	0.598145	0.000191506	0.0116688	0.326232	0.218782	MG 6
Ppp1r12a	3.69993	0.561257	0.000215656	0.0130482	0.358189	0.251953	MG 6
Birc6	3.69385	0.640324	0.000220883	0.0132714	0.278296	0.181336	MG 6
Srpk2	3.68656	0.604184	0.000227308	0.0135944	0.316911	0.214359	MG 6
Zfp652	3.67591	0.63031	0.000237	0.0141088	0.300932	0.200649	MG 6
Cd2ap	3.65798	0.688306	0.000254215	0.0150644	0.251664	0.158337	MG 6
Ube2k	3.65388	0.685747	0.000258305	0.015237	0.250333	0.15642	MG 6
Acap2	3.64903	0.574759	0.000263233	0.0154925	0.3502	0.243992	MG 6
Kcnq1ot1	3.64181	0.681198	0.000270723	0.0157897	0.254328	0.161433	MG 6
Rere	3.61823	0.520333	0.000296627	0.0171032	0.467377	0.346012	MG 6
Crebbp	3.61715	0.598839	0.000297866	0.0171032	0.312916	0.21377	MG 6
Plcg2	3.61591	0.678924	0.000299293	0.0171471	0.252996	0.1576	MG 6
Cask	3.61218	0.575352	0.000303633	0.0173573	0.3249	0.221436	MG 6
Fto	3.60399	0.667752	0.000313364	0.0178742	0.256991	0.165561	MG 6
Ubn2	3.57868	0.548556	0.00034533	0.0194406	0.354194	0.243697	MG 6
Gm26542	3.56418	0.598174	0.000365002	0.0203942	0.302264	0.202418	MG 6
Gm2629	3.5622	0.552622	0.000367754	0.0204804	0.352863	0.246793	MG 6
Abcc5	3.53755	0.618963	0.000403862	0.0224429	0.28229	0.186938	MG 6
Ythdc1	3.53608	0.660056	0.000406112	0.0224873	0.254328	0.160991	MG 6
Nfkb1	3.53442	0.676762	0.000408675	0.0225186	0.251664	0.159959	MG 6
Tcf12	3.52177	0.585942	0.000428681	0.0235193	0.288948	0.19195	MG 6
Atp6v0b	3.51669	0.51844	0.00043696	0.0238979	0.585885	0.447737	MG 6
Itgb5	3.49489	0.522827	0.000474256	0.0256932	0.400799	0.289253	MG 6
Gm4258	3.48754	0.651785	0.000487495	0.0263552	0.255659	0.163939	MG 6
Strn3	3.47549	0.574713	0.000509913	0.0273389	0.306258	0.206841	MG 6
Rnf216	3.47044	0.519953	0.000519612	0.0278014	0.41012	0.30429	MG 6
Gm47283	3.46451	0.588647	0.00053119	0.0283623	0.287617	0.190771	MG 6
Acin1	3.40799	0.621139	0.000654441	0.034018	0.260985	0.172343	MG 6
Sltm	3.40718	0.595444	0.000656374	0.034018	0.270306	0.175144	MG 6
Fus	3.40709	0.495124	0.000656586	0.034018	0.450067	0.336577	MG 6
Picalm	3.39895	0.514712	0.000676448	0.0348256	0.362184	0.25844	MG 6
Tcf25	3.37787	0.533764	0.000730506	0.03702	0.340879	0.236326	MG 6
Zfr	3.37404	0.53309	0.000740741	0.0373923	0.3249	0.225122	MG 6
Rreb1	3.37133	0.512563	0.000748054	0.037688	0.552597	0.410438	MG 6
Immp2l	3.3519	0.560798	0.000802588	0.0398704	0.288948	0.196963	MG 6
St3gal6	3.35152	0.512099	0.00080369	0.0398704	0.340879	0.236768	MG 6
Rnf13	3.30979	0.590821	0.000933652	0.0457048	0.270306	0.180599	MG 6
Actr2	3.29441	0.593335	0.000986287	0.0479191	0.267643	0.17765	MG 6
Phip	3.28208	0.616723	0.00103046	0.0496355	0.250333	0.165119	MG 6
Camk1	3.28187	0.61261	0.0010312	0.0496355	0.254328	0.165856	MG 6
Gm42418	9.31621	0.270552	1.20574e-20	1.56119e-16	1	0.999708	MG 7
AY036118	7.84563	0.352849	4.30802e-15	3.71868e-11	0.92511	0.92164	MG 7
Fth1	4.48887	0.378741	7.16025e-06	0.00299119	0.500734	0.483292	MG 7
Tmsb4x	4.22302	0.359811	2.41055e-05	0.00879206	0.522761	0.497738	MG 7
Tanc2	12.154	0.948234	5.46009e-34	1.41394e-29	0.816305	0.666108	MG 8
Elmo1	11.8569	1.01896	1.98171e-32	2.56591e-28	0.734778	0.565575	MG 8
Srgap2	11.1929	1.00822	4.41607e-29	3.81195e-25	0.702786	0.531455	MG 8
Zfhx3	10.5258	1.00878	6.57313e-26	4.25544e-22	0.635707	0.465194	MG 8
Inpp5d	9.10777	0.825315	8.4093e-20	2.72209e-16	0.642931	0.505864	MG 8
Nav2	8.92435	0.775029	4.48327e-19	1.28998e-15	0.748194	0.620259	MG 8
Adap2os	8.84149	1.07882	9.44522e-19	2.44593e-15	0.446852	0.289261	MG 8
Dock4	8.59506	0.778592	8.32188e-18	1.95912e-14	0.650155	0.52003	MG 8
Gm35188	8.57131	0.85198	1.02311e-17	2.20786e-14	0.614035	0.472658	MG 8
Rapgef5	8.14217	0.954772	3.88269e-16	7.73432e-13	0.447884	0.306017	MG 8
Siglech	8.02147	1.07665	1.04484e-15	1.93266e-12	0.388029	0.241432	MG 8
Adap2	7.87172	0.932429	3.49812e-15	5.32866e-12	0.442724	0.30952	MG 8
Cx3cr1	7.66508	0.871982	1.78725e-14	2.57126e-11	0.47162	0.337243	MG 8
Numb	7.44499	0.761251	9.69535e-14	1.25535e-10	0.503612	0.392688	MG 8
Mertk	7.4221	0.675769	1.15277e-13	1.42153e-10	0.625387	0.515765	MG 8
Gm32036	7.41587	1.13194	1.20832e-13	1.4223e-10	0.330237	0.193755	MG 8
AC149090.1	7.17248	0.542341	7.36511e-13	8.29248e-10	0.680083	0.606245	MG 8
Selplg	6.93521	1.086	4.05622e-12	4.20159e-09	0.320949	0.195583	MG 8
Zfp710	6.84955	0.744151	7.40843e-12	7.10551e-09	0.457172	0.347296	MG 8
Chd9	6.48869	0.648998	8.65873e-11	7.73195e-08	0.500516	0.405636	MG 8
Frmd4a	6.45137	0.622852	1.10843e-10	9.56797e-08	0.530444	0.439756	MG 8
Mef2a	6.34941	0.57249	2.1614e-10	1.80553e-07	0.618163	0.525971	MG 8
Slc8a1	6.25817	0.484097	3.89515e-10	3.15215e-07	0.719298	0.647677	MG 8
Maml3	6.23244	0.596287	4.59233e-10	3.60373e-07	0.565531	0.469307	MG 8
Ifitm10	6.00569	0.78956	1.90522e-09	1.45111e-06	0.366357	0.261691	MG 8
Agmo	5.96886	0.925918	2.38915e-09	1.71859e-06	0.315789	0.21051	MG 8
Ivns1abp	5.89606	0.781309	3.72277e-09	2.53697e-06	0.367389	0.266565	MG 8
Hexb	5.87882	0.540009	4.1319e-09	2.74358e-06	0.634675	0.542727	MG 8
Lyn	5.85782	0.619214	4.68981e-09	3.03618e-06	0.460268	0.379589	MG 8
Lysmd4	5.8286	0.581211	5.58927e-09	3.53024e-06	0.530444	0.439756	MG 8
E230029C05Rik	5.77759	0.767174	7.57766e-09	4.67217e-06	0.366357	0.266108	MG 8
Csmd3	5.70995	0.442394	1.13007e-08	6.80566e-06	0.737874	0.676009	MG 8
Gm10790	5.6384	0.830519	1.71641e-08	9.87734e-06	0.327141	0.224829	MG 8
Gm46367	5.62771	0.778269	1.82619e-08	1.02806e-05	0.350877	0.250876	MG 8
Entpd1	5.60873	0.713905	2.03817e-08	1.12299e-05	0.382869	0.283778	MG 8
Itgb5	5.58659	0.704986	2.31576e-08	1.24935e-05	0.383901	0.288043	MG 8
Pag1	5.42548	0.535903	5.77977e-08	2.99346e-05	0.529412	0.448134	MG 8
P2ry12	5.37384	0.750657	7.70772e-08	3.91371e-05	0.340557	0.247829	MG 8
Dip2b	5.33764	0.571031	9.41649e-08	4.68941e-05	0.459236	0.3738	MG 8
Dst	5.23335	0.506749	1.66469e-07	7.83796e-05	0.494324	0.422391	MG 8
Ldlrad4	5.18332	0.486717	2.17966e-07	0.000100794	0.596491	0.52003	MG 8
Ssh2	5.1276	0.476806	2.93463e-07	0.000131026	0.53354	0.465804	MG 8
Gm2629	4.87037	0.68783	1.11387e-06	0.000488895	0.330237	0.246611	MG 8
Plcl1	4.85874	0.491754	1.18137e-06	0.000509879	0.506708	0.433968	MG 8
Epb41l2	4.84409	0.493725	1.27196e-06	0.000539979	0.4871	0.410053	MG 8
Rreb1	4.78555	0.476882	1.70519e-06	0.000712219	0.48194	0.416146	MG 8
Dennd4a	4.77196	0.534847	1.82442e-06	0.000749924	0.431373	0.357654	MG 8
Lpcat2	4.71346	0.734528	2.4355e-06	0.000985462	0.297214	0.212338	MG 8
Fgd2	4.63933	0.787422	3.49542e-06	0.00137148	0.268318	0.184311	MG 8
Arhgap45	4.57006	0.485961	4.87587e-06	0.00188456	0.45614	0.383092	MG 8
Slco2b1	4.56027	0.596476	5.10872e-06	0.00194552	0.355005	0.276466	MG 8
Foxn3	4.50998	0.422822	6.48332e-06	0.00241254	0.567595	0.502666	MG 8
Dock10	4.43297	0.536368	9.29418e-06	0.00338989	0.394221	0.318812	MG 8
Pde3b	4.40035	0.494548	1.08077e-05	0.00388717	0.424149	0.364813	MG 8
Tgfbr1	4.35566	0.418716	1.32667e-05	0.00470623	0.613003	0.539832	MG 8
Csf1r	4.29735	0.572003	1.72855e-05	0.00588982	0.345717	0.275857	MG 8
Otulinl	4.23503	0.71934	2.28522e-05	0.00758691	0.270382	0.195126	MG 8
Cdh23	4.0831	0.573101	4.44397e-05	0.0140343	0.323013	0.254989	MG 8
Fchsd2	4.02879	0.568988	5.60637e-05	0.0172837	0.329205	0.262909	MG 8
Atp8a2	4.00921	0.489539	6.09233e-05	0.0185608	0.372549	0.311653	MG 8
Cacnb2	3.99527	0.60467	6.46194e-05	0.019458	0.308566	0.239147	MG 8
Dock8	3.95236	0.419226	7.73854e-05	0.0230342	0.429309	0.377304	MG 8
Prkca	3.93617	0.570763	8.27923e-05	0.0243635	0.307534	0.242346	MG 8
Ophn1	3.90607	0.456777	9.38101e-05	0.0269923	0.382869	0.329779	MG 8
5330438D12Rik	3.89412	0.407706	9.85549e-05	0.0280459	0.44066	0.390556	MG 8
Ikzf1	3.80849	0.459539	0.000139817	0.0385181	0.378741	0.323534	MG 8
Hk2	3.77428	0.494451	0.000160473	0.0428413	0.342621	0.27997	MG 8
Gm35188	12.4863	1.31889	8.87057e-36	2.29712e-31	0.669516	0.472482	MG 9
Arhgap45	9.61074	1.10859	7.20279e-22	4.66309e-18	0.529915	0.378367	MG 9
Adap2os	8.77954	1.18465	1.64139e-18	4.72282e-15	0.450142	0.295082	MG 9
Son	8.64914	0.814634	5.18871e-18	1.22152e-14	0.628205	0.513612	MG 9
AC149090.1	8.25583	0.691264	1.50849e-16	2.6234e-13	0.698006	0.607289	MG 9
Cst3	8.17196	0.6804	3.03414e-16	4.91075e-13	0.705128	0.62661	MG 9
Lysmd4	8.14931	0.859271	3.66001e-16	5.57528e-13	0.554131	0.440867	MG 9
Tanc2	6.68935	0.631765	2.24167e-11	1.87259e-08	0.783476	0.675351	MG 9
Atp6v0b	6.14438	0.621593	8.02771e-10	5.61853e-07	0.531339	0.454333	MG 9
Hk2	5.95139	0.867439	2.65868e-09	1.56476e-06	0.381766	0.278396	MG 9
Zfhx3	5.86368	0.586769	4.52719e-09	2.60525e-06	0.55698	0.479947	MG 9
Inpp5d	5.76127	0.566536	8.34833e-09	4.69975e-06	0.592593	0.516393	MG 9
5330438D12Rik	5.68621	0.655615	1.29888e-08	7.15656e-06	0.467236	0.389783	MG 9
Med12l	5.53	0.874268	3.20231e-08	1.62602e-05	0.347578	0.252196	MG 9
Gm46367	5.31385	0.843527	1.0733e-07	4.71089e-05	0.343305	0.255562	MG 9
Hexb	5.24048	0.450722	1.60158e-07	6.79909e-05	0.602564	0.549619	MG 9
Csf1r	5.18124	0.765159	2.20415e-07	8.91853e-05	0.361823	0.276932	MG 9
Gm2245	5.15702	0.768359	2.50907e-07	9.99612e-05	0.378917	0.289666	MG 9
Cx3cr1	5.14816	0.651108	2.63057e-07	0.000103214	0.424501	0.347336	MG 9
Gm26827	5.0458	1.14848	4.51622e-07	0.000171988	0.252137	0.149444	MG 9
Elmo1	5.03417	0.467589	4.7993e-07	0.00018012	0.648148	0.581089	MG 9
Cdh23	5.01973	0.793029	5.17452e-07	0.000191428	0.34188	0.255708	MG 9
Gm32036	4.99185	0.922056	5.9805e-07	0.000218128	0.296296	0.202576	MG 9
Gm37240	4.95146	0.712941	7.36603e-07	0.000264932	0.374644	0.294643	MG 9
Fth1	4.93436	0.478016	8.04127e-07	0.000285256	0.542735	0.478923	MG 9
Dleu2	4.89443	0.481377	9.85917e-07	0.000345018	0.531339	0.473946	MG 9
B430010I23Rik	4.77874	1.07208	1.76394e-06	0.000593234	0.250712	0.152664	MG 9
Nav2	4.72039	0.491579	2.35397e-06	0.000781519	0.713675	0.628806	MG 9
C1qa	4.69278	0.783278	2.69518e-06	0.000872431	0.323362	0.246926	MG 9
Ifitm10	4.64049	0.740266	3.47584e-06	0.00111124	0.346154	0.267857	MG 9
Fyb	4.63506	0.50471	3.56835e-06	0.0011269	0.461538	0.397248	MG 9
Gm50035	4.63235	0.788534	3.61532e-06	0.00112798	0.316239	0.229362	MG 9
Ddx5	4.6241	0.346236	3.7623e-06	0.00115344	0.616809	0.589432	MG 9
Qk	4.6228	0.406566	3.78602e-06	0.00115344	0.635328	0.579772	MG 9
Dock4	4.57745	0.444594	4.7068e-06	0.00138508	0.591168	0.531177	MG 9
Ivns1abp	4.42678	0.677559	9.56515e-06	0.0025802	0.343305	0.27298	MG 9
Phyhd1	4.32173	0.932883	1.54808e-05	0.00389214	0.252137	0.167594	MG 9
Zfp710	4.28182	0.53166	1.85373e-05	0.00452869	0.41453	0.355972	MG 9
Insyn2b	4.10908	0.732169	3.97242e-05	0.0093518	0.292023	0.215164	MG 9
Rnf216	4.10422	0.578946	4.05678e-05	0.00946436	0.374644	0.308694	MG 9
C1qb	4.0477	0.769114	5.17223e-05	0.011647	0.274929	0.200234	MG 9
Gm16337	4.00762	0.636005	6.13349e-05	0.0133473	0.330484	0.264783	MG 9
P2ry12	3.95247	0.641826	7.73472e-05	0.0165536	0.323362	0.25322	MG 9
Foxn3	3.9237	0.367717	8.71989e-05	0.018509	0.551282	0.506879	MG 9
Nr6a1	3.83872	0.730417	0.000123677	0.0252184	0.286325	0.218238	MG 9
Selplg	3.7999	0.70577	0.000144756	0.0283984	0.276353	0.205064	MG 9
E230029C05Rik	3.79014	0.58226	0.000150563	0.0289152	0.339031	0.272834	MG 9
Srgap2	3.78985	0.332015	0.000150739	0.0289152	0.58547	0.550205	MG 9
Mir142hg	3.76488	0.698705	0.000166627	0.0310429	0.276353	0.204918	MG 9
Fgd2	3.71602	0.752425	0.000202386	0.0361447	0.259259	0.188525	MG 9
Tmsb4x	3.7056	0.33084	0.000210894	0.0374062	0.531339	0.49678	MG 9
Ldlrad4	3.66792	0.337448	0.00024453	0.0419361	0.568376	0.525907	MG 9

## Sheet: marker_genes_ExNs
names	scores	logfoldchanges	pvals	pvals_adj	pct_group	pct_rest	group
Gm42418	175.189	1.92391	0	0	0.999877	0.999223	ExNeurons 1
AY036118	129.332	1.7399	0	0	0.902542	0.908397	ExNeurons 1
Cmss1	122.768	1.40407	0	0	0.914916	0.943927	ExNeurons 1
Malat1	81.7857	0.34593	0	0	1	1	ExNeurons 1
Ptgds	64.1991	1.65473	0	0	0.582665	0.527209	ExNeurons 1
Cdk8	56.5798	0.830818	0	0	0.660521	0.776285	ExNeurons 1
Cst3	54.5978	1.53813	0	0	0.539112	0.498497	ExNeurons 1
Apoe	53.7918	1.46643	0	0	0.54389	0.51724	ExNeurons 1
Calm1	52.2325	1.06916	0	0	0.590444	0.655768	ExNeurons 1
Plp1	46.8365	1.51702	0	0	0.489862	0.448667	ExNeurons 1
Fth1	41.0061	1.19732	0	0	0.500582	0.517197	ExNeurons 1
Atp6v0c	38.8211	1.23468	0	0	0.478469	0.487435	ExNeurons 1
Tmsb4x	36.5211	1.21784	5.12314e-292	8.27629e-291	0.466156	0.473798	ExNeurons 1
Atp1b1	35.5369	0.812076	1.32431e-276	2.05725e-275	0.525574	0.631558	ExNeurons 1
Cck	28.5336	1.12603	4.49296e-179	4.99784e-178	0.419418	0.434771	ExNeurons 1
Ubb	20.897	1.11285	5.70752e-97	4.42653e-96	0.349648	0.353223	ExNeurons 1
Sst	20.4914	1.39186	2.5676e-93	1.95159e-92	0.281654	0.238819	ExNeurons 1
Hsp90ab1	19.6765	0.778525	3.43135e-86	2.49672e-85	0.423767	0.514133	ExNeurons 1
Ptn	18.8635	0.790537	2.27657e-79	1.58863e-78	0.409556	0.486356	ExNeurons 1
Pcp4	18.8537	0.980094	2.74149e-79	1.91254e-78	0.363247	0.392854	ExNeurons 1
Calm2	16.5021	0.284564	3.54261e-61	2.17237e-60	0.497274	0.699038	ExNeurons 1
Actb	15.8492	1.08245	1.42296e-56	8.4149e-56	0.309525	0.317706	ExNeurons 1
Hsp90aa1	15.3259	0.999453	5.1359e-53	2.94637e-52	0.329127	0.355812	ExNeurons 1
Nrgn	14.2727	0.626939	3.23931e-46	1.74542e-45	0.41121	0.525771	ExNeurons 1
Hspa8	13.9085	0.897722	5.622e-44	2.96632e-43	0.33611	0.37808	ExNeurons 1
Itm2b	11.8869	0.798841	1.38419e-32	6.54581e-32	0.347994	0.41492	ExNeurons 1
Ppia	9.13853	0.827082	6.33074e-20	2.51559e-19	0.305421	0.355309	ExNeurons 1
Chgb	6.50849	0.82196	7.59093e-11	2.48075e-10	0.268851	0.309334	ExNeurons 1
Cox4i1	6.34053	0.768232	2.28983e-10	7.36614e-10	0.285758	0.338522	ExNeurons 1
Slc25a4	6.10939	0.815432	1.00015e-09	3.16276e-09	0.269464	0.313405	ExNeurons 1
Stmn1	5.92131	0.84079	3.19393e-09	9.94949e-09	0.250413	0.283168	ExNeurons 1
Camk2n1	4.10191	0.721799	4.09757e-05	0.000110199	0.273936	0.334321	ExNeurons 1
Nme7	-3.83009	0.291708	0.000128095	0.000336765	0.328821	0.485478	ExNeurons 1
Ckb	-5.82624	0.343565	5.66908e-09	1.75187e-08	0.267075	0.384856	ExNeurons 1
Cox7c	-5.86825	0.367317	4.40406e-09	1.36649e-08	0.258744	0.371593	ExNeurons 1
Rgs6	117.256	2.69989	0	0	0.923963	0.456627	ExNeurons 10
Il1rapl1	97.0751	1.51161	0	0	0.968501	0.809366	ExNeurons 10
Lrrtm4	95.7371	2.06272	0	0	0.983489	0.742746	ExNeurons 10
Kcnip4	92.4522	1.51928	0	0	0.996613	0.905487	ExNeurons 10
Cux2	88.818	2.84493	0	0	0.654699	0.154217	ExNeurons 10
Chrm3	87.5108	2.00719	0	0	0.883489	0.503282	ExNeurons 10
Gpc6	86.2293	2.45848	0	0	0.740644	0.258469	ExNeurons 10
Kctd16	84.6694	1.63718	0	0	0.947587	0.689351	ExNeurons 10
Dgkb	84.4611	1.95698	0	0	0.871719	0.500446	ExNeurons 10
Ntm	84.3487	1.72697	0	0	0.974513	0.745286	ExNeurons 10
Lingo2	82.1147	1.81133	0	0	0.971719	0.701197	ExNeurons 10
Kcnq5	81.5057	1.73138	0	0	0.954107	0.686352	ExNeurons 10
Gm16599	75.5706	2.02513	0	0	0.696782	0.297304	ExNeurons 10
Car10	75.0362	1.6501	0	0	0.927942	0.619408	ExNeurons 10
Fstl4	74.8093	1.76696	0	0	0.792803	0.419319	ExNeurons 10
Pde7b	74.5084	2.07024	0	0	0.667062	0.267195	ExNeurons 10
Prkca	74.4361	1.6549	0	0	0.825487	0.479279	ExNeurons 10
Pdzrn3	73.4524	1.93977	0	0	0.734293	0.324792	ExNeurons 10
Pcsk2	71.8585	1.23864	0	0	0.953599	0.755592	ExNeurons 10
Kcnb2	71.5238	1.56991	0	0	0.885859	0.563905	ExNeurons 10
Edil3	71.4435	1.65005	0	0	0.779001	0.42745	ExNeurons 10
Rasgrf2	71.138	2.41179	0	0	0.552752	0.15989	ExNeurons 10
Tafa1	70.6384	1.84111	0	0	0.9	0.542995	ExNeurons 10
Ctnna3	70.6246	1.59913	0	0	0.932599	0.621515	ExNeurons 10
Lrfn5	70.3707	1.28244	0	0	0.928704	0.714637	ExNeurons 10
Unc5d	69.9585	1.73311	0	0	0.831245	0.45379	ExNeurons 10
Sorbs2	69.7491	1.31185	0	0	0.904403	0.664253	ExNeurons 10
Slc9a9	68.8553	1.74633	0	0	0.682218	0.33603	ExNeurons 10
Pam	68.4314	1.59216	0	0	0.740135	0.400584	ExNeurons 10
Sorbs2os	67.3321	1.49273	0	0	0.7884	0.469905	ExNeurons 10
Mapk4	66.5805	1.90968	0	0	0.609568	0.257888	ExNeurons 10
Rgs7	66.3675	1.28281	0	0	0.887384	0.645153	ExNeurons 10
Opcml	66.2737	1.06239	0	0	0.983573	0.869016	ExNeurons 10
4933424G05Rik	64.8703	1.79529	0	0	0.624301	0.2753	ExNeurons 10
Ntrk3	64.444	1.32294	0	0	0.850212	0.575562	ExNeurons 10
Arl15	64.4309	1.44167	0	0	0.775106	0.459747	ExNeurons 10
Prkg1	64.4055	1.4067	0	0	0.871888	0.589475	ExNeurons 10
Cntnap5a	63.7294	1.60557	0	0	0.807367	0.445794	ExNeurons 10
Col19a1	63.0384	2.56747	0	0	0.466215	0.111573	ExNeurons 10
Sorcs3	62.8566	1.61328	0	0	0.712362	0.378458	ExNeurons 10
Mef2c	62.4018	1.25454	0	0	0.924471	0.678977	ExNeurons 10
Celf2	61.8965	0.740709	0	0	0.995428	0.941485	ExNeurons 10
Auts2	60.9675	1.14707	0	0	0.970618	0.787835	ExNeurons 10
Camk2a	60.9493	1.10102	0	0	0.926503	0.716852	ExNeurons 10
Tmem108	60.9189	1.44279	0	0	0.730991	0.394451	ExNeurons 10
Gria3	59.2409	1.13608	0	0	0.923539	0.701494	ExNeurons 10
Kcnc2	58.2637	1.52662	0	0	0.642252	0.313797	ExNeurons 10
Smarca2	57.6868	1.54545	0	0	0.603387	0.294656	ExNeurons 10
Slit3	57.682	1.28634	0	0	0.877307	0.585314	ExNeurons 10
Dlgap2	57.5962	1.03169	0	0	0.952837	0.78173	ExNeurons 10
Nrxn3	57.0769	0.97484	0	0	0.989246	0.896855	ExNeurons 10
Cux1	56.8475	1.64177	0	0	0.565707	0.248352	ExNeurons 10
Enpp2	56.7393	1.87882	0	0	0.496698	0.175816	ExNeurons 10
Cntn4	56.4344	1.29491	0	0	0.886283	0.614234	ExNeurons 10
Tmem178b	56.3409	1.20195	0	0	0.851058	0.577358	ExNeurons 10
Gsg1l	56.2715	1.95805	0	0	0.482388	0.166941	ExNeurons 10
Grin2b	56.0533	0.884985	0	0	0.978239	0.847904	ExNeurons 10
Magi3	55.7574	1.641	0	0	0.545216	0.244732	ExNeurons 10
Csmd1	54.8908	0.811007	0	0	0.991279	0.905946	ExNeurons 10
Cacng3	54.7113	1.41727	0	0	0.605673	0.314526	ExNeurons 10
Schip1	54.1546	1.18175	0	0	0.910754	0.671156	ExNeurons 10
Stxbp6	53.2651	1.67892	0	0	0.502625	0.184569	ExNeurons 10
Gm48530	52.6577	2.10329	0	0	0.429297	0.13297	ExNeurons 10
Kctd1	52.4715	1.41835	0	0	0.579678	0.292347	ExNeurons 10
Grm1	51.9643	1.2855	0	0	0.658933	0.377256	ExNeurons 10
Trerf1	51.9523	1.15545	0	0	0.718036	0.456073	ExNeurons 10
Sipa1l1	51.6998	1.05045	0	0	0.793988	0.558664	ExNeurons 10
Mgat5	51.4796	1.40584	0	0	0.564014	0.282608	ExNeurons 10
Adgrl3	51.3073	0.947549	0	0	0.932599	0.759077	ExNeurons 10
Cacna2d1	51.0665	0.979188	0	0	0.886283	0.682961	ExNeurons 10
Alcam	49.5824	1.22056	0	0	0.669517	0.389102	ExNeurons 10
Nectin3	49.5721	2.33687	0	0	0.373074	0.0902988	ExNeurons 10
Lrrtm3	48.9373	1.12967	0	0	0.738103	0.461246	ExNeurons 10
Nlgn1	48.706	0.832103	0	0	0.98171	0.874622	ExNeurons 10
Pcdh7	48.5347	1.0938	0	0	0.862913	0.620272	ExNeurons 10
Hdac9	48.5005	1.11436	0	0	0.722354	0.468297	ExNeurons 10
Nrg1	48.2777	1.12085	0	0	0.970449	0.796466	ExNeurons 10
Ablim1	48.2421	1.08519	0	0	0.706266	0.449292	ExNeurons 10
Arhgap10	48.0547	1.47796	0	0	0.496528	0.229806	ExNeurons 10
Cdh12	48.0154	1.12654	0	0	0.737087	0.502729	ExNeurons 10
Cacna1c	47.87	0.995836	0	0	0.858002	0.629593	ExNeurons 10
Gm28376	47.4182	1.08911	0	0	0.733192	0.474727	ExNeurons 10
Gm16351	47.1654	1.36212	0	0	0.537934	0.272828	ExNeurons 10
Cntn3	46.949	1.06147	0	0	0.773074	0.514494	ExNeurons 10
Gm42439	46.7485	1.11146	0	0	0.678069	0.413321	ExNeurons 10
Pdzd2	46.7099	1.33611	0	0	0.54403	0.289024	ExNeurons 10
Atp1a1	46.6843	1.08174	0	0	0.672142	0.42356	ExNeurons 10
Ablim2	46.5559	1.1757	0	0	0.59221	0.345256	ExNeurons 10
Kirrel3	46.281	1.17285	0	0	0.748603	0.465447	ExNeurons 10
Cadm2	45.9062	0.750316	0	0	0.977307	0.87839	ExNeurons 10
Syn3	45.3932	1.34922	0	0	0.509822	0.259388	ExNeurons 10
D430041D05Rik	45.2567	0.990309	0	0	0.735817	0.501783	ExNeurons 10
Dgki	45.2251	0.920352	0	0	0.844539	0.636725	ExNeurons 10
Ryr2	45.1119	0.88483	0	0	0.909568	0.722769	ExNeurons 10
Dlg2	44.9177	0.631323	0	0	0.990347	0.927531	ExNeurons 10
Kcnh7	44.7838	1.01527	0	0	0.934293	0.727672	ExNeurons 10
Erc2	44.6172	0.876713	0	0	0.948603	0.79155	ExNeurons 10
Tmem132d	44.5983	1.06197	0	0	0.685097	0.427504	ExNeurons 10
Trpc6	44.4284	1.86948	0	0	0.387553	0.137778	ExNeurons 10
Ppm1h	44.0352	1.12977	0	0	0.582557	0.347512	ExNeurons 10
Ptprk	43.9215	1.10437	0	0	0.64928	0.380592	ExNeurons 10
Sntg1	43.4137	0.916887	0	0	0.877985	0.673722	ExNeurons 10
Itpr1	43.3347	0.943254	0	0	0.737003	0.506835	ExNeurons 10
Ppfia2	43.1091	0.888017	0	0	0.841236	0.632416	ExNeurons 10
Pparg	42.7143	1.83849	0	0	0.367231	0.123771	ExNeurons 10
Gm43948	42.6696	1.64288	0	0	0.400169	0.156	ExNeurons 10
Man1a2	42.5528	1.1646	0	0	0.525402	0.290361	ExNeurons 10
Ralyl	42.0494	0.897268	0	0	0.937511	0.76236	ExNeurons 10
Arhgap32	41.8579	0.991013	0	0	0.622693	0.398611	ExNeurons 10
Mlip	41.851	1.13514	0	0	0.540898	0.309245	ExNeurons 10
Spats2l	41.7711	1.89352	0	0	0.350127	0.113545	ExNeurons 10
Syne1	41.6571	0.851441	0	0	0.83514	0.633929	ExNeurons 10
Cacna2d3	41.1959	1.00172	0	0	0.848603	0.58676	ExNeurons 10
Aopep	41.1328	0.892682	0	0	0.717951	0.500108	ExNeurons 10
Prex1	40.6226	2.14839	0	0	0.316342	0.0859088	ExNeurons 10
Pitpnm2	40.5686	1.14765	0	0	0.504572	0.272896	ExNeurons 10
Gm35188	40.5442	1.01542	0	0	0.6	0.374838	ExNeurons 10
Rasal2	40.3206	0.856619	0	0	0.777731	0.569173	ExNeurons 10
Cobl	40.2555	1.04012	0	0	0.562489	0.333734	ExNeurons 10
2025-03-01	40.2353	0.917354	0	0	0.781118	0.567998	ExNeurons 10
Gabra2	40.0617	0.923636	0	0	0.676884	0.441498	ExNeurons 10
1700111E14Rik	40.0338	0.987644	0	0	0.616765	0.398801	ExNeurons 10
Gm48091	40.0064	1.01729	0	0	0.58315	0.358426	ExNeurons 10
Greb1l	39.9887	1.58866	0	0	0.376037	0.150394	ExNeurons 10
Hecw1	39.9721	0.86727	0	0	0.753683	0.541171	ExNeurons 10
Rps6ka2	39.8374	1.59485	0	0	0.372058	0.145343	ExNeurons 10
Cnksr2	39.6889	0.818238	0	0	0.84293	0.652637	ExNeurons 10
Dab1	39.5014	0.972876	0	0	0.940135	0.730806	ExNeurons 10
Csgalnact1	39.4681	1.16777	0	0	0.478323	0.248784	ExNeurons 10
Phactr1	39.3316	0.767964	0	0	0.979594	0.860196	ExNeurons 10
Rbfox3	39.33	0.806455	0	0	0.84945	0.657121	ExNeurons 10
Mast3	39.2087	0.959419	0	0	0.612278	0.391371	ExNeurons 10
Meis2	38.708	1.03898	0	0	0.553175	0.316269	ExNeurons 10
Dlgap1	38.5314	0.734273	0	0	0.97138	0.8497	ExNeurons 10
Zdhhc14	38.4124	0.951356	0	0	0.587976	0.37265	ExNeurons 10
Gm10754	38.3727	1.64846	0	0	0.345893	0.124271	ExNeurons 10
Tsnax	38.3407	1.43761	0	0	0.393649	0.180935	ExNeurons 10
Nwd2	38.2932	1.07146	0	0	0.51685	0.297412	ExNeurons 10
Cap2	38.2843	0.856834	0	0	0.68696	0.476726	ExNeurons 10
Gm26911	38.0452	1.68824	0	0	0.344539	0.127134	ExNeurons 10
Cdh7	38.0308	2.06263	0	0	0.297968	0.0801545	ExNeurons 10
Clec18a	37.312	2.78708	1.04667e-304	1.73747e-302	0.257324	0.0444673	ExNeurons 10
Dock4	37.2958	0.832513	1.91798e-304	3.14355e-302	0.72989	0.500189	ExNeurons 10
Nlk	37.1534	0.843952	3.85986e-302	6.28648e-300	0.671296	0.463205	ExNeurons 10
Nell2	37.0753	0.791281	7.03682e-301	1.13891e-298	0.788738	0.585517	ExNeurons 10
9530059O14Rik	36.7968	0.842797	2.07399e-296	3.3359e-294	0.693819	0.473849	ExNeurons 10
Plcb4	36.7656	1.25029	6.5385e-296	1.04519e-293	0.413633	0.201751	ExNeurons 10
Camk2d	36.4907	1.01717	1.55694e-291	2.47353e-289	0.499746	0.273963	ExNeurons 10
Satb2	36.2953	0.959937	1.91704e-288	3.02705e-286	0.53387	0.313689	ExNeurons 10
Ccbe1	35.9028	2.22255	2.75978e-282	4.33135e-280	0.268671	0.0613113	ExNeurons 10
Rgl1	35.8538	1.06052	1.60211e-281	2.49929e-279	0.4663	0.267398	ExNeurons 10
A230006K03Rik	35.8165	0.832805	6.11307e-281	9.47928e-279	0.717019	0.488721	ExNeurons 10
B230216N24Rik	35.6406	2.02465	3.29164e-278	5.07383e-276	0.284335	0.0812622	ExNeurons 10
Cit	35.6025	0.939552	1.283e-277	1.96594e-275	0.525487	0.317565	ExNeurons 10
Adgrb1	35.1835	0.858151	3.57895e-271	5.45179e-269	0.578916	0.381065	ExNeurons 10
Atf6	35.0758	0.99557	1.57766e-269	2.38918e-267	0.4779	0.278933	ExNeurons 10
Atrnl1	35.0138	0.765467	1.38645e-268	2.08741e-266	0.757917	0.562838	ExNeurons 10
Gm15738	34.921	0.764669	3.57023e-267	5.31348e-265	0.726249	0.531014	ExNeurons 10
Efna5	34.7986	0.875246	2.55293e-265	3.75629e-263	0.616088	0.400813	ExNeurons 10
Nav3	34.6107	0.734767	1.74188e-262	2.54846e-260	0.95707	0.812257	ExNeurons 10
Gm29530	34.5207	2.2199	3.91893e-261	5.70139e-259	0.262913	0.0664442	ExNeurons 10
Gm1976	34.3864	1.15477	4.03168e-259	5.80024e-257	0.403556	0.210922	ExNeurons 10
Mbnl2	34.3783	0.728144	5.32886e-259	7.6241e-257	0.752837	0.561176	ExNeurons 10
Fndc9	34.3562	0.850255	1.13847e-258	1.61988e-256	0.580864	0.386738	ExNeurons 10
Asic2	33.9426	0.839073	1.56869e-252	2.21982e-250	0.940728	0.751499	ExNeurons 10
Plcb1	33.9396	0.72327	1.73537e-252	2.44234e-250	0.922693	0.76263	ExNeurons 10
Cdk14	33.6542	0.751557	2.702e-248	3.78221e-246	0.737087	0.538105	ExNeurons 10
Gm36975	33.6427	0.750799	3.99107e-248	5.5566e-246	0.72862	0.529298	ExNeurons 10
Oprm1	33.5478	0.869385	9.69693e-247	1.32863e-244	0.555292	0.350538	ExNeurons 10
Ptprt	33.5357	0.809086	1.45385e-246	1.98152e-244	0.692041	0.437689	ExNeurons 10
Kcnj6	33.5336	0.752727	1.5601e-246	2.11521e-244	0.662828	0.468608	ExNeurons 10
Zmynd8	33.4698	0.747324	1.32742e-245	1.79035e-243	0.670195	0.479333	ExNeurons 10
Tnr	33.3435	0.740526	9.05939e-244	1.21555e-241	0.76884	0.572253	ExNeurons 10
Slc24a4	33.3195	1.36222	2.01554e-243	2.69044e-241	0.338019	0.145964	ExNeurons 10
Frmd5	33.2713	0.784171	1.00466e-242	1.32739e-240	0.664014	0.478293	ExNeurons 10
Gabbr2	33.1205	0.717884	1.50595e-240	1.9696e-238	0.758425	0.567484	ExNeurons 10
Tspoap1	33.1164	0.980443	1.7276e-240	2.24814e-238	0.45707	0.27018	ExNeurons 10
Ppp1r12a	33.067	0.741646	8.85359e-240	1.14636e-237	0.638865	0.451278	ExNeurons 10
Dlg1	33.0445	0.73223	1.86351e-239	2.40087e-237	0.686876	0.499163	ExNeurons 10
Rgs7bp	32.7917	0.721383	7.72167e-236	9.89903e-234	0.681033	0.498663	ExNeurons 10
D630045J12Rik	32.6278	0.993708	1.65665e-233	2.09272e-231	0.439797	0.255727	ExNeurons 10
Atp8a2	32.5914	0.780775	5.43163e-233	6.82803e-231	0.586452	0.401326	ExNeurons 10
AC149090.1	32.5775	0.703537	8.54807e-233	1.06938e-230	0.91685	0.765385	ExNeurons 10
Lrrc7	32.5402	0.680907	2.8814e-232	3.58735e-230	0.950127	0.807448	ExNeurons 10
Khdrbs2	32.1379	0.75686	1.30387e-226	1.61555e-224	0.757748	0.543414	ExNeurons 10
Ppme1	32.1374	0.998113	1.32305e-226	1.6315e-224	0.431922	0.254458	ExNeurons 10
Flrt2	32.1008	0.803059	4.29483e-226	5.24617e-224	0.568163	0.381848	ExNeurons 10
Mkx	31.9723	1.25004	2.6462e-224	3.21718e-222	0.34928	0.165969	ExNeurons 10
Wdr17	31.9695	0.788657	2.89177e-224	3.49931e-222	0.572735	0.390885	ExNeurons 10
Rnf169	31.9489	0.770103	5.59314e-224	6.73674e-222	0.579848	0.397234	ExNeurons 10
Mast4	31.8919	0.723211	3.45813e-223	4.14591e-221	0.738781	0.540401	ExNeurons 10
4930587E11Rik	31.8571	0.977165	1.05056e-222	1.2537e-220	0.447925	0.265102	ExNeurons 10
Large1	31.8097	0.70543	4.75748e-222	5.65136e-220	0.848264	0.665496	ExNeurons 10
2025-09-11	31.7969	0.796726	7.15036e-222	8.41883e-220	0.532769	0.346391	ExNeurons 10
Smad3	31.7969	1.21718	7.15223e-222	8.41883e-220	0.352667	0.170656	ExNeurons 10
Gm13883	31.7439	1.0597	3.8564e-221	4.51879e-219	0.412108	0.233629	ExNeurons 10
Rfx3	31.6258	0.793513	1.63144e-219	1.90306e-217	0.550466	0.364572	ExNeurons 10
Gabrb2	31.573	0.704203	8.66991e-219	1.0068e-216	0.682981	0.497812	ExNeurons 10
Naaladl2	31.525	0.814159	3.948e-218	4.56418e-216	0.539712	0.359736	ExNeurons 10
Gm5441	31.5225	1.07241	4.26724e-218	4.88957e-216	0.393649	0.214191	ExNeurons 10
Igf1r	31.4972	0.804408	9.47755e-218	1.08119e-215	0.532515	0.348863	ExNeurons 10
Gm37679	31.4803	0.854054	1.61705e-217	1.83663e-215	0.503133	0.322482	ExNeurons 10
Ldlrad4	31.447	0.710402	4.61035e-217	5.21352e-215	0.703048	0.512886	ExNeurons 10
Cdh4	31.4303	1.24328	7.80431e-217	8.78698e-215	0.337765	0.153974	ExNeurons 10
Robo3	31.4074	1.97683	1.60233e-216	1.79628e-214	0.255038	0.0765615	ExNeurons 10
Rapgef5	31.3189	0.763882	2.58248e-215	2.88259e-213	0.595174	0.407851	ExNeurons 10
Epb41l3	31.1374	0.800977	7.50965e-213	8.31068e-211	0.517782	0.339853	ExNeurons 10
P2ry14	30.8924	0.746873	1.51046e-209	1.64348e-207	0.598645	0.416725	ExNeurons 10
Gm20275	30.6163	0.680302	7.43157e-206	7.9854e-204	0.712108	0.528852	ExNeurons 10
Spred1	30.549	0.876308	5.83919e-205	6.24841e-203	0.455038	0.281689	ExNeurons 10
Cyld	30.4706	0.920595	6.40104e-204	6.82145e-202	0.428874	0.254498	ExNeurons 10
Nyap2	30.4241	0.75592	2.6386e-203	2.80038e-201	0.555038	0.376216	ExNeurons 10
Cpne5	30.4017	1.50747	5.2128e-203	5.50982e-201	0.281964	0.106832	ExNeurons 10
Timp3	30.3731	1.2595	1.24412e-202	1.30966e-200	0.327265	0.152353	ExNeurons 10
Rims2	30.35	0.685365	2.51167e-202	2.63329e-200	0.872142	0.695199	ExNeurons 10
Grm7	30.2654	0.719043	3.27513e-201	3.41987e-199	0.952244	0.800235	ExNeurons 10
Zfp462	30.2618	0.994185	3.6502e-201	3.7962e-199	0.3895	0.212287	ExNeurons 10
Srgap3	30.1649	0.684681	6.84173e-200	7.05871e-198	0.679509	0.482143	ExNeurons 10
Acap2	30.159	0.686433	8.16971e-200	8.39535e-198	0.624809	0.444835	ExNeurons 10
Robo1	30.1574	0.765354	8.58265e-200	8.78483e-198	0.605334	0.425384	ExNeurons 10
Actn1	30.1532	1.06115	9.72648e-200	9.91642e-198	0.372058	0.199468	ExNeurons 10
Rtn4rl1	30.1437	1.29932	1.29778e-199	1.31794e-197	0.313717	0.141169	ExNeurons 10
Actn4	30.1315	0.960176	1.87274e-199	1.89439e-197	0.411939	0.242139	ExNeurons 10
Xkr6	30.083	0.820073	8.07905e-199	8.14067e-197	0.492295	0.314918	ExNeurons 10
Dlgap3	30.0346	0.933055	3.47197e-198	3.48489e-196	0.418036	0.247839	ExNeurons 10
Tjp1	30.0234	0.65727	4.86182e-198	4.86107e-196	0.705165	0.529879	ExNeurons 10
Hecw2	30.016	0.677636	6.06671e-198	6.04245e-196	0.730991	0.543157	ExNeurons 10
Frmd6	30.0075	1.01555	7.83678e-198	7.77553e-196	0.38823	0.217609	ExNeurons 10
Tmem132b	29.9867	0.659692	1.46466e-197	1.44766e-195	0.702286	0.524219	ExNeurons 10
Man1c1	29.9159	1.34417	1.22282e-196	1.20404e-194	0.302794	0.131078	ExNeurons 10
Rimbp2	29.894	0.695445	2.35394e-196	2.309e-194	0.615919	0.438864	ExNeurons 10
Lin7a	29.8856	0.866951	3.02388e-196	2.95496e-194	0.452583	0.279717	ExNeurons 10
Magi1	29.8034	0.676581	3.52867e-195	3.43528e-193	0.673582	0.489153	ExNeurons 10
Sntb2	29.7642	0.908199	1.13722e-194	1.10297e-192	0.425402	0.250581	ExNeurons 10
Akap6	29.6159	0.628505	9.33479e-193	8.98638e-191	0.813463	0.644073	ExNeurons 10
Pcdh15	29.5767	0.759404	2.97573e-192	2.85405e-190	0.662066	0.45814	ExNeurons 10
Cdh10	29.5701	0.710115	3.62696e-192	3.46582e-190	0.634801	0.433083	ExNeurons 10
Nedd4l	29.5365	0.644433	9.78242e-192	9.31344e-190	0.712278	0.535876	ExNeurons 10
Acp1	29.5357	0.71868	1.00303e-191	9.51441e-190	0.570618	0.393046	ExNeurons 10
Cacnb2	29.3862	0.648215	8.23815e-190	7.78596e-188	0.722947	0.53127	ExNeurons 10
Grin1	29.335	0.627385	3.70803e-189	3.49175e-187	0.751058	0.580506	ExNeurons 10
Nol4	29.3105	0.669064	7.61837e-189	7.14802e-187	0.663336	0.489586	ExNeurons 10
Gfod1	29.3091	0.805056	7.94441e-189	7.42702e-187	0.481541	0.315445	ExNeurons 10
Samd12	29.177	0.649126	3.79696e-187	3.53691e-185	0.798984	0.6255	ExNeurons 10
Hlcs	29.1552	1.23358	7.16965e-187	6.6309e-185	0.315919	0.150448	ExNeurons 10
Osbpl1a	29.0928	0.735592	4.42364e-186	4.07667e-184	0.516935	0.343568	ExNeurons 10
St6galnac3	29.0338	0.755157	2.46342e-185	2.26215e-183	0.500593	0.321631	ExNeurons 10
Ptprj	28.9763	0.670269	1.30751e-184	1.19644e-182	0.621169	0.446861	ExNeurons 10
Slc12a5	28.8667	0.77434	3.12474e-183	2.83924e-181	0.478069	0.309488	ExNeurons 10
Ankrd33b	28.8333	0.79611	8.20011e-183	7.42483e-181	0.475191	0.306422	ExNeurons 10
Tom1l2	28.7751	0.718452	4.39853e-182	3.96879e-180	0.534293	0.369043	ExNeurons 10
Akap8l	28.7635	0.622344	6.13389e-182	5.51539e-180	0.707028	0.536147	ExNeurons 10
Pak7	28.7211	0.656207	2.07773e-181	1.85534e-179	0.718798	0.533418	ExNeurons 10
Kcnh1	28.5702	0.711467	1.57511e-179	1.40169e-177	0.547248	0.369138	ExNeurons 10
Cabp1	28.4903	0.849203	1.54461e-178	1.36516e-176	0.428366	0.262427	ExNeurons 10
Trank1	28.4318	0.630395	8.18836e-178	7.21244e-176	0.628874	0.458558	ExNeurons 10
Dip2b	28.3961	0.643807	2.26104e-177	1.98481e-175	0.635902	0.463313	ExNeurons 10
Dgkz	28.3817	0.775154	3.39808e-177	2.97286e-175	0.479255	0.315458	ExNeurons 10
Gm12002	28.368	1.15676	5.01381e-177	4.37164e-175	0.328874	0.16736	ExNeurons 10
Arid5b	28.3668	0.78929	5.18755e-177	4.50795e-175	0.46613	0.300573	ExNeurons 10
4930567K20Rik	28.3493	1.33684	8.53131e-177	7.38886e-175	0.292972	0.130633	ExNeurons 10
Epha10	28.2387	0.954712	1.95701e-175	1.68368e-173	0.384166	0.221053	ExNeurons 10
Ksr2	28.2071	0.643264	4.78078e-175	4.09944e-173	0.620406	0.453885	ExNeurons 10
Kcnt1	28.1511	0.971191	2.3262e-174	1.9881e-172	0.369687	0.206141	ExNeurons 10
Npas2	28.1314	0.752872	4.05237e-174	3.45198e-172	0.491363	0.320794	ExNeurons 10
Ptprn2	28.0807	0.658606	1.68687e-173	1.42756e-171	0.864437	0.682435	ExNeurons 10
Kcnq1ot1	28.0677	0.635003	2.43175e-173	2.04456e-171	0.767231	0.595904	ExNeurons 10
Sobp	28.0597	0.629537	3.04208e-173	2.54944e-171	0.662997	0.488073	ExNeurons 10
Ptpn5	28.0345	0.788877	6.17313e-173	5.15675e-171	0.449704	0.284796	ExNeurons 10
Abr	27.9293	0.681865	1.17714e-171	9.80167e-170	0.541575	0.376175	ExNeurons 10
Plcl1	27.9044	0.752527	2.35693e-171	1.95625e-169	0.467485	0.289713	ExNeurons 10
Ctnnd1	27.7153	1.04337	4.57284e-169	3.78333e-167	0.342591	0.185663	ExNeurons 10
Jph1	27.6622	0.846079	1.99245e-168	1.6432e-166	0.413209	0.252526	ExNeurons 10
Trps1	27.6352	0.759007	4.20253e-168	3.45488e-166	0.441998	0.270005	ExNeurons 10
Pcsk2os2	27.5645	1.11165	2.96822e-167	2.43244e-165	0.329213	0.173168	ExNeurons 10
Shank2	27.5327	0.647619	7.13234e-167	5.82647e-165	0.584759	0.419832	ExNeurons 10
Zfhx4	27.4768	1.33412	3.32685e-166	2.70919e-164	0.269263	0.107845	ExNeurons 10
2010300C02Rik	27.4625	0.691132	4.9215e-166	3.99521e-164	0.515495	0.349133	ExNeurons 10
Iqsec2	27.4505	0.746295	6.84888e-166	5.54246e-164	0.467739	0.308866	ExNeurons 10
Atp2b2	27.4229	0.592087	1.46338e-165	1.18055e-163	0.824471	0.664807	ExNeurons 10
Gm20754	27.3896	0.687119	3.64639e-165	2.93251e-163	0.485351	0.293805	ExNeurons 10
Rasgef1b	27.3628	0.65866	7.6002e-165	6.09334e-163	0.608044	0.419467	ExNeurons 10
Ttyh1	27.2961	0.751019	4.72182e-164	3.77396e-162	0.450127	0.28693	ExNeurons 10
Brinp1	27.2774	0.614355	7.85558e-164	6.25932e-162	0.8105	0.648571	ExNeurons 10
Nin	27.1273	0.705674	4.69293e-162	3.72785e-160	0.494242	0.333248	ExNeurons 10
Homer1	27.0856	0.639695	1.45668e-161	1.15007e-159	0.596613	0.431178	ExNeurons 10
Pde4dip	27.0599	0.593117	2.91849e-161	2.29718e-159	0.680017	0.51706	ExNeurons 10
Smg6	27.0341	0.657443	5.87493e-161	4.61022e-159	0.54945	0.391817	ExNeurons 10
Setbp1	26.9803	0.605174	2.51669e-160	1.96895e-158	0.74022	0.57001	ExNeurons 10
2210408F21Rik	26.9779	0.695699	2.68847e-160	2.09701e-158	0.50254	0.343932	ExNeurons 10
Klhl29	26.9643	0.615369	3.87729e-160	3.0152e-158	0.676884	0.50235	ExNeurons 10
Gucy1a2	26.9634	0.623037	3.97447e-160	3.08153e-158	0.626588	0.466433	ExNeurons 10
R3hdm1	26.889	0.584588	2.95375e-159	2.27649e-157	0.900847	0.759199	ExNeurons 10
Cpne9	26.8209	1.35146	1.84254e-158	1.41586e-156	0.265368	0.109628	ExNeurons 10
Tafa5	26.8201	0.818422	1.88221e-158	1.44206e-156	0.4	0.240234	ExNeurons 10
Btbd9	26.8077	0.604271	2.62739e-158	2.00705e-156	0.615919	0.448441	ExNeurons 10
Kcnd3	26.6714	0.634432	1.01167e-156	7.68277e-155	0.583235	0.406905	ExNeurons 10
Dleu2	26.671	0.72341	1.02244e-156	7.74185e-155	0.468078	0.309272	ExNeurons 10
Dock3	26.6663	0.593311	1.15804e-156	8.74305e-155	0.793734	0.626702	ExNeurons 10
Lamp5	26.5971	1.28884	7.3347e-156	5.52149e-154	0.264014	0.108953	ExNeurons 10
Psd3	26.5394	0.59693	3.40389e-155	2.5476e-153	0.653683	0.484817	ExNeurons 10
9630028H03Rik	26.4596	0.633863	2.82758e-154	2.11017e-152	0.627434	0.468595	ExNeurons 10
Mical3	26.4236	0.605543	7.32995e-154	5.45449e-152	0.626503	0.463624	ExNeurons 10
Pde2a	26.4114	0.680145	1.01487e-153	7.50888e-152	0.50381	0.350119	ExNeurons 10
Zfr	26.4062	0.590748	1.16375e-153	8.58592e-152	0.60525	0.445361	ExNeurons 10
Pi4ka	26.3862	0.601238	1.9738e-153	1.45209e-151	0.615834	0.455776	ExNeurons 10
Mrtfb	26.3654	0.578029	3.41489e-153	2.50516e-151	0.692379	0.528231	ExNeurons 10
Slc4a3	26.253	0.84944	6.59973e-152	4.81427e-150	0.381372	0.228739	ExNeurons 10
Rps6ka3	26.2438	0.690395	8.41611e-152	6.12201e-150	0.482811	0.327237	ExNeurons 10
Astn1	26.1997	0.588625	2.6807e-151	1.94452e-149	0.621338	0.462921	ExNeurons 10
Rabgap1l	26.1882	0.571139	3.62159e-151	2.61968e-149	0.723455	0.558272	ExNeurons 10
Ctdspl	26.1858	0.798314	3.85807e-151	2.78297e-149	0.406689	0.254322	ExNeurons 10
4933406I18Rik	26.1496	0.807431	9.95851e-151	7.16349e-149	0.408213	0.259617	ExNeurons 10
Pknox2	26.0465	0.673349	1.47474e-149	1.05789e-147	0.497121	0.339488	ExNeurons 10
Cacna1a	26.0304	0.640105	2.24187e-149	1.59932e-147	0.905843	0.72959	ExNeurons 10
Grin2a	26.0249	0.644649	2.59089e-149	1.84323e-147	0.955885	0.809231	ExNeurons 10
Elmo1	25.9566	0.78795	1.53163e-148	1.08666e-146	0.452244	0.303031	ExNeurons 10
Apobec4	25.8483	1.17124	2.5435e-147	1.79963e-145	0.293819	0.146896	ExNeurons 10
Herc3	25.8064	0.750829	7.51353e-147	5.30165e-145	0.426164	0.276313	ExNeurons 10
Ildr2	25.756	0.72143	2.76224e-146	1.93851e-144	0.437341	0.284566	ExNeurons 10
Prr16	25.7257	0.684243	6.02379e-146	4.20464e-144	0.501185	0.333356	ExNeurons 10
Ppp1r9a	25.5712	0.56871	3.19345e-144	2.22305e-142	0.700931	0.5382	ExNeurons 10
Rbfox1	25.436	0.611438	1.00812e-142	6.9803e-141	0.985097	0.898814	ExNeurons 10
Arfgef3	25.4204	0.653238	1.49871e-142	1.0322e-140	0.493141	0.344419	ExNeurons 10
Epha4	25.3619	0.597636	6.64136e-142	4.56193e-140	0.556816	0.386806	ExNeurons 10
Gm15155	25.3526	1.01911	8.40478e-142	5.75794e-140	0.31177	0.164064	ExNeurons 10
Gria4	25.2987	0.62375	3.30102e-141	2.24956e-139	0.817697	0.629322	ExNeurons 10
Gm15520	25.2265	1.00155	2.05234e-140	1.38766e-138	0.325148	0.1803	ExNeurons 10
Pde8b	25.1964	0.61458	4.38514e-140	2.95723e-138	0.55072	0.395045	ExNeurons 10
Zfp697	25.1001	1.03615	4.95675e-139	3.33403e-137	0.308383	0.166009	ExNeurons 10
Ldb2	24.9883	0.605361	8.19492e-138	5.49781e-136	0.575021	0.390507	ExNeurons 10
Gm32250	24.8292	0.677042	4.34282e-136	2.89105e-134	0.472989	0.328263	ExNeurons 10
1700109K24Rik	24.8216	0.681293	5.23986e-136	3.47927e-134	0.469009	0.323293	ExNeurons 10
Adcy9	24.7583	0.636063	2.5217e-135	1.67013e-133	0.493734	0.34142	ExNeurons 10
Lrrc4	24.6887	0.589863	1.41478e-134	9.32243e-133	0.569602	0.415415	ExNeurons 10
Ptprn	24.6875	0.552743	1.45789e-134	9.58209e-133	0.792803	0.632294	ExNeurons 10
Thrb	24.6099	0.577479	9.89536e-134	6.48735e-132	0.656054	0.477091	ExNeurons 10
Pde4d	24.5888	0.718272	1.66637e-133	1.0897e-131	0.910923	0.704628	ExNeurons 10
Dscaml1	24.5435	0.607343	5.06838e-133	3.30607e-131	0.567993	0.389386	ExNeurons 10
Myo18a	24.4985	0.63437	1.53177e-132	9.91668e-131	0.485944	0.340083	ExNeurons 10
Hace1	24.4949	0.683033	1.67453e-132	1.08139e-130	0.445809	0.302585	ExNeurons 10
Ajap1	24.4798	1.10041	2.4245e-132	1.56181e-130	0.279424	0.138818	ExNeurons 10
Ttc3	24.447	0.519994	5.41903e-132	3.48217e-130	0.875191	0.728131	ExNeurons 10
Rilpl1	24.4257	1.23692	9.12537e-132	5.84927e-130	0.25072	0.109196	ExNeurons 10
Gm15398	24.3721	0.704994	3.38026e-131	2.16136e-129	0.465114	0.312432	ExNeurons 10
Sphkap	24.3425	0.574634	6.96412e-131	4.43103e-129	0.557494	0.391142	ExNeurons 10
Prmt8	24.2153	0.839716	1.53422e-129	9.71399e-128	0.355292	0.215461	ExNeurons 10
Atp8a1	24.1973	0.541102	2.37426e-129	1.4996e-127	0.668501	0.509482	ExNeurons 10
Lrtm1	24.0487	0.795565	8.61241e-128	5.41327e-126	0.376291	0.23448	ExNeurons 10
Gucy1b1	23.9697	0.954281	5.75349e-127	3.60757e-125	0.301609	0.162565	ExNeurons 10
Cdh6	23.9292	0.993319	1.52097e-126	9.49087e-125	0.295258	0.154865	ExNeurons 10
Gm41609	23.9274	0.682994	1.58942e-126	9.89412e-125	0.440644	0.299816	ExNeurons 10
Slc16a2	23.9064	0.981189	2.62844e-126	1.63228e-124	0.29492	0.155541	ExNeurons 10
Gm37240	23.8931	0.547268	3.61344e-126	2.2386e-124	0.632854	0.482643	ExNeurons 10
Grik4	23.8566	0.632516	8.64e-126	5.32718e-124	0.440474	0.282121	ExNeurons 10
Chn1	23.851	0.518072	9.87978e-126	6.06272e-124	0.699238	0.542509	ExNeurons 10
Synpo	23.8422	0.858579	1.21888e-125	7.46194e-124	0.332599	0.194416	ExNeurons 10
Trio	23.8051	0.531394	2.95674e-125	1.80584e-123	0.658848	0.502985	ExNeurons 10
Ttll11	23.7615	0.596677	8.36283e-125	5.09562e-123	0.516596	0.377823	ExNeurons 10
Ptk2	23.7612	0.533765	8.42571e-125	5.12188e-123	0.725318	0.563594	ExNeurons 10
Dnajc21	23.7226	1.00177	2.10865e-124	1.27882e-122	0.289839	0.151691	ExNeurons 10
Add2	23.6965	0.570651	3.91548e-124	2.36353e-122	0.533954	0.38736	ExNeurons 10
Glp2r	23.6206	0.661751	2.36959e-123	1.42705e-121	0.445301	0.306124	ExNeurons 10
Lmo4	23.619	0.600306	2.46109e-123	1.47871e-121	0.489246	0.341609	ExNeurons 10
Syt16	23.58	0.540766	6.18546e-123	3.70784e-121	0.616003	0.463313	ExNeurons 10
Grm5	23.5454	0.545497	1.39926e-122	8.36843e-121	0.950296	0.831154	ExNeurons 10
Uggt2	23.5268	0.741814	2.17094e-122	1.29536e-120	0.384166	0.247731	ExNeurons 10
Armc9	23.5019	0.634943	3.90049e-122	2.322e-120	0.460881	0.322199	ExNeurons 10
Lncpint	23.4322	0.540989	2.00999e-121	1.19383e-119	0.783658	0.623258	ExNeurons 10
Gm13269	23.4102	0.676716	3.36538e-121	1.99428e-119	0.405588	0.258294	ExNeurons 10
Nup93	23.3098	0.76629	3.52664e-120	2.08506e-118	0.369009	0.235169	ExNeurons 10
A830082K12Rik	23.27	0.747089	8.92437e-120	5.26436e-118	0.361558	0.222363	ExNeurons 10
Tenm4	23.1372	0.634646	1.95556e-118	1.14833e-116	0.856647	0.658486	ExNeurons 10
Rgs20	23.1352	0.899903	2.04979e-118	1.20094e-116	0.309145	0.174762	ExNeurons 10
5330438D12Rik	23.1142	0.517147	3.33624e-118	1.95023e-116	0.733954	0.574778	ExNeurons 10
Cyfip2	23.1094	0.535508	3.72361e-118	2.17177e-116	0.55707	0.413578	ExNeurons 10
Fhod3	23.0978	0.612222	4.87667e-118	2.83789e-116	0.457494	0.302964	ExNeurons 10
Farp1	23.0255	0.588605	2.59203e-117	1.50501e-115	0.482642	0.336368	ExNeurons 10
Rasgef1a	22.9854	0.588908	6.52466e-117	3.77992e-115	0.475953	0.336557	ExNeurons 10
Dnajc1	22.9503	0.532294	1.46366e-116	8.46048e-115	0.591787	0.450589	ExNeurons 10
Gm46367	22.9098	0.606505	3.71031e-116	2.13991e-114	0.470703	0.330249	ExNeurons 10
Srpk2	22.902	0.505547	4.43923e-116	2.55463e-114	0.633446	0.487168	ExNeurons 10
Maml3	22.88	0.668347	7.34941e-116	4.21997e-114	0.428112	0.288578	ExNeurons 10
Nvl	22.8122	0.550548	3.46919e-115	1.98757e-113	0.518882	0.379093	ExNeurons 10
Anks1b	22.7625	0.551901	1.07845e-114	6.16503e-113	0.956647	0.83314	ExNeurons 10
Ptprs	22.758	0.517283	1.19469e-114	6.81448e-113	0.60398	0.456451	ExNeurons 10
Pkig	22.7572	0.688201	1.21649e-114	6.92356e-113	0.387976	0.251472	ExNeurons 10
Gnal	22.7364	0.72567	1.95666e-114	1.11118e-112	0.350889	0.212152	ExNeurons 10
Rbfox2	22.6525	0.492376	1.31752e-113	7.44947e-112	0.685351	0.541779	ExNeurons 10
Atxn1	22.6114	0.546784	3.34728e-113	1.88848e-111	0.839881	0.678869	ExNeurons 10
Mir9-3hg	22.5774	0.611059	7.21981e-113	4.05562e-111	0.450381	0.3192	ExNeurons 10
Hdac7	22.5544	0.711708	1.21611e-112	6.8018e-111	0.382218	0.249986	ExNeurons 10
Atp2b1	22.5264	0.507338	2.28992e-112	1.27801e-110	0.902456	0.762562	ExNeurons 10
Arnt2	22.5054	0.68684	3.67459e-112	2.04639e-110	0.387299	0.25566	ExNeurons 10
Unc13a	22.4801	0.571034	6.50191e-112	3.61316e-110	0.493649	0.357926	ExNeurons 10
Atp2b4	22.4715	0.743957	7.89426e-112	4.37751e-110	0.34293	0.206546	ExNeurons 10
Nptxr	22.4708	0.778761	8.01882e-112	4.43708e-110	0.325148	0.190769	ExNeurons 10
Apbb2	22.4431	0.541271	1.49416e-111	8.21504e-110	0.535732	0.393789	ExNeurons 10
Fntb	22.4306	0.760576	1.97879e-111	1.08565e-109	0.359356	0.22982	ExNeurons 10
Slc6a6	22.4257	0.623937	2.20957e-111	1.20971e-109	0.423285	0.288835	ExNeurons 10
Numb	22.3554	0.541055	1.07062e-110	5.8491e-109	0.528112	0.38663	ExNeurons 10
Phf20l1	22.2746	0.498963	6.50975e-110	3.54898e-108	0.605843	0.461827	ExNeurons 10
Gm16183	22.2672	0.625907	7.68808e-110	4.18257e-108	0.446909	0.315323	ExNeurons 10
Commd10	22.2519	0.777961	1.08168e-109	5.87238e-108	0.337934	0.208653	ExNeurons 10
Map7	22.231	0.550649	1.72401e-109	9.32044e-108	0.489416	0.35178	ExNeurons 10
Mapk10	22.1997	0.532601	3.45683e-109	1.86108e-107	0.827688	0.669305	ExNeurons 10
Kcnd2	22.1631	0.565735	7.79678e-109	4.18891e-107	0.943861	0.811717	ExNeurons 10
Srsf11	22.1621	0.491636	7.97304e-109	4.27474e-107	0.613802	0.472093	ExNeurons 10
5330417C22Rik	22.1512	0.61329	1.01555e-108	5.43362e-107	0.440051	0.307921	ExNeurons 10
Ppm1e	21.9582	0.500358	7.22305e-107	3.84082e-105	0.706435	0.543954	ExNeurons 10
Specc1	21.9573	0.527728	7.36995e-107	3.91091e-105	0.532599	0.390804	ExNeurons 10
Arhgap5	21.9132	0.649443	1.94554e-106	1.0282e-104	0.379763	0.247933	ExNeurons 10
Upp2	21.8581	0.524462	6.51643e-106	3.42291e-104	0.544369	0.408242	ExNeurons 10
Xist	21.8553	0.680338	6.92714e-106	3.63128e-104	0.510076	0.393762	ExNeurons 10
Irf2	21.8104	0.660492	1.84947e-105	9.67556e-104	0.385267	0.257645	ExNeurons 10
Limch1	21.7936	0.545963	2.66924e-105	1.3908e-103	0.467316	0.31893	ExNeurons 10
Fbxw7	21.7527	0.536761	6.51083e-105	3.37885e-103	0.479255	0.344702	ExNeurons 10
Baiap2	21.7166	0.54812	1.42902e-104	7.4012e-103	0.480694	0.346431	ExNeurons 10
Dcaf6	21.707	0.593668	1.76252e-104	9.11024e-103	0.435478	0.306935	ExNeurons 10
Dennd1a	21.6975	0.489886	2.16485e-104	1.11675e-102	0.662659	0.516655	ExNeurons 10
Mical2	21.6713	0.496781	3.83e-104	1.9718e-102	0.702964	0.550802	ExNeurons 10
Lrfn2	21.6416	0.556199	7.29655e-104	3.74904e-102	0.487807	0.355941	ExNeurons 10
Rnf112	21.5915	0.565822	2.15948e-103	1.10518e-101	0.467401	0.334342	ExNeurons 10
Vti1a	21.5658	0.50364	3.76327e-103	1.92216e-101	0.583743	0.445186	ExNeurons 10
Etv6	21.4899	0.874359	1.9351e-102	9.86442e-101	0.298307	0.174951	ExNeurons 10
Fgf14	21.3298	0.534859	6.00063e-101	3.0529e-99	0.970279	0.864369	ExNeurons 10
Kalrn	21.291	0.54417	1.37485e-100	6.96734e-99	0.954276	0.828453	ExNeurons 10
Otud7a	21.2823	0.513093	1.65503e-100	8.37082e-99	0.792041	0.63201	ExNeurons 10
Gm20642	21.2538	0.573163	3.03726e-100	1.53319e-98	0.900339	0.729887	ExNeurons 10
Cpeb1	21.252	0.728739	3.1618e-100	1.59296e-98	0.335563	0.212206	ExNeurons 10
Pdzrn4	21.2453	0.543952	3.64193e-100	1.83129e-98	0.495851	0.35047	ExNeurons 10
Mapre2	21.2334	0.58387	4.69556e-100	2.35652e-98	0.430737	0.302923	ExNeurons 10
Sptan1	21.2109	0.4894	7.56941e-100	3.79144e-98	0.564014	0.427194	ExNeurons 10
Vsnl1	21.1541	0.469652	2.5323e-99	1.26596e-97	0.656647	0.507564	ExNeurons 10
Gm26871	21.087	0.508303	1.04619e-98	5.22005e-97	0.729043	0.56689	ExNeurons 10
Prkar1b	21.084	0.606645	1.11549e-98	5.55513e-97	0.389246	0.261644	ExNeurons 10
Gm48321	21.0367	0.608131	3.03003e-98	1.50606e-96	0.410838	0.280554	ExNeurons 10
Ncoa2	21.0258	0.512776	3.81053e-98	1.89037e-96	0.514056	0.383942	ExNeurons 10
Pou2f2	20.9947	0.841992	7.33829e-98	3.63351e-96	0.295936	0.174938	ExNeurons 10
Sergef	20.9701	0.654498	1.2294e-97	6.0757e-96	0.367401	0.242301	ExNeurons 10
Apba1	20.942	0.499353	2.21962e-97	1.09406e-95	0.533785	0.399435	ExNeurons 10
Pip5k1b	20.9419	0.680383	2.22225e-97	1.09406e-95	0.329636	0.198806	ExNeurons 10
Tbc1d30	20.8986	0.921062	5.51133e-97	2.70818e-95	0.265792	0.144356	ExNeurons 10
Bcl11a	20.8983	0.487005	5.55296e-97	2.72347e-95	0.602964	0.458437	ExNeurons 10
Ranbp9	20.8332	0.543494	2.16607e-96	1.06035e-94	0.455885	0.328777	ExNeurons 10
Gm48383	20.833	0.646387	2.17355e-96	1.06201e-94	0.395512	0.274165	ExNeurons 10
Gm10115	20.8176	0.910532	2.99651e-96	1.4586e-94	0.279848	0.16143	ExNeurons 10
Arhgef9	20.8168	0.500654	3.04821e-96	1.48098e-94	0.492549	0.362938	ExNeurons 10
Fubp1	20.7665	0.482846	8.69847e-96	4.21827e-94	0.547925	0.415793	ExNeurons 10
Megf9	20.7385	0.697327	1.55739e-95	7.52428e-94	0.333954	0.211841	ExNeurons 10
Sez6l2	20.7346	0.61148	1.68851e-95	8.14257e-94	0.385097	0.261576	ExNeurons 10
Epb41l4b	20.7169	0.782845	2.43956e-95	1.17425e-93	0.304826	0.183772	ExNeurons 10
Slc4a10	20.6975	0.465924	3.64616e-95	1.75178e-93	0.708891	0.560123	ExNeurons 10
Hnrnpm	20.6466	0.55551	1.04758e-94	5.02371e-93	0.424809	0.297966	ExNeurons 10
Usp25	20.6223	0.968253	1.73197e-94	8.29041e-93	0.253091	0.134199	ExNeurons 10
Cadps	20.6146	0.528082	2.02804e-94	9.68967e-93	0.894327	0.746177	ExNeurons 10
Cacng2	20.5415	0.640684	9.16159e-94	4.36922e-92	0.368078	0.246839	ExNeurons 10
Sez6l	20.53	0.491834	1.16172e-93	5.53012e-92	0.52845	0.396342	ExNeurons 10
Enox1	20.4804	0.488226	3.21803e-93	1.52626e-91	0.70398	0.534472	ExNeurons 10
Cntln	20.4772	0.768946	3.43633e-93	1.62682e-91	0.312362	0.194592	ExNeurons 10
Dennd4a	20.4742	0.516714	3.65442e-93	1.72377e-91	0.482388	0.35744	ExNeurons 10
Camkk2	20.4689	0.590612	4.07583e-93	1.91905e-91	0.401948	0.278852	ExNeurons 10
Tmcc1	20.4676	0.46261	4.18832e-93	1.96843e-91	0.618374	0.482548	ExNeurons 10
Plekha5	20.4411	0.45629	7.20298e-93	3.37914e-91	0.661135	0.517546	ExNeurons 10
Necab1	20.435	0.688842	8.17052e-93	3.82611e-91	0.326334	0.199333	ExNeurons 10
Cdk17	20.3818	0.526258	2.42373e-92	1.1309e-90	0.461558	0.33784	ExNeurons 10
Plekha6	20.3351	0.612105	6.29361e-92	2.92602e-90	0.386283	0.265939	ExNeurons 10
Gm15283	20.293	0.819208	1.48126e-91	6.87434e-90	0.293141	0.175465	ExNeurons 10
Cacna1b	20.2807	0.506163	1.90316e-91	8.81649e-90	0.481033	0.353212	ExNeurons 10
B230209E15Rik	20.2768	0.502286	2.06042e-91	9.52798e-90	0.472312	0.345175	ExNeurons 10
Plxna2	20.276	0.504769	2.09581e-91	9.67437e-90	0.482727	0.356481	ExNeurons 10
Syndig1	20.2127	0.72449	7.571e-91	3.48239e-89	0.31812	0.197523	ExNeurons 10
Shc3	20.143	0.695589	3.10196e-90	1.42426e-88	0.335986	0.218797	ExNeurons 10
Hs2st1	20.1261	0.533147	4.35889e-90	1.99431e-88	0.444793	0.322063	ExNeurons 10
Lyst	20.0748	0.528029	1.22587e-89	5.59881e-88	0.438611	0.312027	ExNeurons 10
Tmtc1	20.0605	0.57272	1.63273e-89	7.44387e-88	0.399407	0.274368	ExNeurons 10
Dock7	20.0122	0.544478	4.31156e-89	1.96225e-87	0.428281	0.305057	ExNeurons 10
4930545L23Rik	19.9996	0.727345	5.54627e-89	2.51976e-87	0.338696	0.224903	ExNeurons 10
Csnk1g1	19.9602	0.526253	1.22182e-88	5.54119e-87	0.438273	0.316228	ExNeurons 10
Ssbp2	19.9225	0.454885	2.59697e-88	1.17572e-86	0.609399	0.473538	ExNeurons 10
Tln2	19.8883	0.637409	5.14113e-88	2.32347e-86	0.35707	0.24045	ExNeurons 10
Nrg2	19.8804	0.5659	6.01996e-88	2.71118e-86	0.402371	0.280649	ExNeurons 10
Bsn	19.8768	0.471679	6.46003e-88	2.90432e-86	0.522269	0.393181	ExNeurons 10
4930509J09Rik	19.8483	0.57823	1.14058e-87	5.11014e-86	0.342676	0.211544	ExNeurons 10
Nrxn2	19.7967	0.510089	3.17716e-87	1.41855e-85	0.440135	0.317079	ExNeurons 10
Lrrk2	19.7937	0.727762	3.37039e-87	1.50223e-85	0.309399	0.19266	ExNeurons 10
Sesn1	19.7795	0.625353	4.46995e-87	1.9889e-85	0.358171	0.239532	ExNeurons 10
Sgms1	19.7264	0.579411	1.27903e-86	5.68128e-85	0.387299	0.269167	ExNeurons 10
Amph	19.721	0.461575	1.42499e-86	6.31878e-85	0.547079	0.41971	ExNeurons 10
Tacc1	19.7186	0.475077	1.49385e-86	6.61278e-85	0.520152	0.393533	ExNeurons 10
Gm48742	19.7179	0.65859	1.514e-86	6.69054e-85	0.345385	0.227834	ExNeurons 10
Ankrd28	19.714	0.572368	1.63481e-86	7.21209e-85	0.395428	0.278596	ExNeurons 10
Zfp638	19.6236	0.464609	9.72276e-86	4.27471e-84	0.510161	0.387819	ExNeurons 10
Nrg3os	19.5662	0.535611	3.00044e-85	1.31471e-83	0.868247	0.69547	ExNeurons 10
Col4a2	19.5254	0.8647	6.6817e-85	2.92279e-83	0.265453	0.153258	ExNeurons 10
Adam22	19.517	0.438578	7.86794e-85	3.43589e-83	0.591025	0.461935	ExNeurons 10
Gm17231	19.4681	0.761642	2.04535e-84	8.90192e-83	0.301524	0.187757	ExNeurons 10
Zfp407	19.4581	0.566753	2.49045e-84	1.08209e-82	0.395682	0.280122	ExNeurons 10
Myh10	19.4423	0.641143	3.38966e-84	1.47033e-82	0.343014	0.230063	ExNeurons 10
Lhfpl3	19.4213	0.54103	5.09663e-84	2.20706e-82	0.361897	0.234966	ExNeurons 10
Dtna	19.4142	0.47307	5.85731e-84	2.52801e-82	0.515241	0.390196	ExNeurons 10
Ppp2r2b	19.4077	0.493935	6.64472e-84	2.86309e-82	0.781541	0.618962	ExNeurons 10
Celf1	19.4059	0.433053	6.87583e-84	2.95775e-82	0.555207	0.424897	ExNeurons 10
Cdc40	19.402	0.630741	7.42569e-84	3.18898e-82	0.34149	0.226064	ExNeurons 10
Tsix	19.367	0.588672	1.46575e-83	6.28427e-82	0.433446	0.317633	ExNeurons 10
Dmd	19.26	0.576298	1.16354e-82	4.96393e-81	0.897544	0.733332	ExNeurons 10
Slc16a7	19.2507	0.52188	1.39218e-82	5.92958e-81	0.421761	0.304166	ExNeurons 10
Eif4g3	19.2037	0.435924	3.44333e-82	1.46178e-80	0.602964	0.470202	ExNeurons 10
Osbpl6	19.1564	0.440582	8.551e-82	3.61825e-80	0.564776	0.43392	ExNeurons 10
Nrxn1	19.1346	0.448093	1.30014e-81	5.49239e-80	0.984081	0.910282	ExNeurons 10
Myrip	19.1146	0.555405	1.91045e-81	8.03134e-80	0.394835	0.278974	ExNeurons 10
Slc4a4	19.0289	0.467182	9.82596e-81	4.11736e-79	0.377477	0.242503	ExNeurons 10
Brinp2	19.0013	0.459977	1.66257e-80	6.95541e-79	0.499577	0.371029	ExNeurons 10
Mir100hg	18.9939	0.443197	1.91626e-80	8.0038e-79	0.719644	0.564715	ExNeurons 10
Mink1	18.9727	0.603428	2.86923e-80	1.19648e-78	0.352159	0.239613	ExNeurons 10
Hivep2	18.9641	0.480804	3.3793e-80	1.40692e-78	0.889924	0.755349	ExNeurons 10
Pdk1	18.9344	0.856064	5.94107e-80	2.46554e-78	0.255631	0.145572	ExNeurons 10
Zfp827	18.9265	0.694028	6.90219e-80	2.85983e-78	0.308213	0.197806	ExNeurons 10
Hs6st3	18.9262	0.546686	6.93719e-80	2.86974e-78	0.771126	0.581775	ExNeurons 10
1700085D07Rik	18.9237	0.554349	7.28194e-80	3.00755e-78	0.403726	0.289672	ExNeurons 10
Sv2b	18.9182	0.444162	8.07617e-80	3.32497e-78	0.653683	0.506214	ExNeurons 10
4930532I03Rik	18.9179	0.733132	8.12175e-80	3.33843e-78	0.294412	0.183286	ExNeurons 10
Mtus2	18.8834	0.468873	1.56101e-79	6.39061e-78	0.486029	0.365004	ExNeurons 10
Aifm3	18.8834	0.672516	1.56212e-79	6.39061e-78	0.321423	0.210004	ExNeurons 10
Mras	18.8723	0.710753	1.92679e-79	7.87006e-78	0.290347	0.178761	ExNeurons 10
Dmtn	18.8674	0.610988	2.11313e-79	8.61756e-78	0.344708	0.232521	ExNeurons 10
Gm3764	18.8492	0.494807	2.9854e-79	1.21556e-77	0.440135	0.323941	ExNeurons 10
Taok3	18.8417	0.628782	3.43814e-79	1.39771e-77	0.333446	0.222201	ExNeurons 10
Stau2	18.8365	0.454009	3.79515e-79	1.54043e-77	0.514733	0.394559	ExNeurons 10
Phka2	18.8354	0.840653	3.87189e-79	1.56911e-77	0.260881	0.152488	ExNeurons 10
Rgs17	18.8125	0.514475	5.96987e-79	2.41556e-77	0.407367	0.28924	ExNeurons 10
Igsf9b	18.8049	0.507873	6.89064e-79	2.77944e-77	0.430483	0.314459	ExNeurons 10
Arhgap15	18.7984	0.675762	7.78705e-79	3.13614e-77	0.317273	0.205803	ExNeurons 10
Kcnb1	18.782	0.447619	1.06027e-78	4.25026e-77	0.495343	0.372528	ExNeurons 10
Itpka	18.7353	0.759208	2.55217e-78	1.0215e-76	0.269602	0.159134	ExNeurons 10
Lingo1	18.7038	0.451602	4.61238e-78	1.84324e-76	0.490517	0.370407	ExNeurons 10
Lmtk2	18.6994	0.498326	5.01091e-78	1.99942e-76	0.428874	0.313162	ExNeurons 10
Ubn2	18.6679	0.411978	9.03098e-78	3.59794e-76	0.601185	0.471377	ExNeurons 10
Fgf12	18.6351	0.551925	1.66874e-77	6.61773e-76	0.917866	0.764061	ExNeurons 10
Cacna1d	18.6209	0.458348	2.17724e-77	8.62107e-76	0.779255	0.624865	ExNeurons 10
Sestd1	18.62	0.760975	2.21414e-77	8.75378e-76	0.276291	0.168576	ExNeurons 10
Mkln1os	18.6141	0.765118	2.46966e-77	9.74915e-76	0.284166	0.177275	ExNeurons 10
Ttc7b	18.5476	0.448373	8.52761e-77	3.351e-75	0.499577	0.381038	ExNeurons 10
Mrtfa	18.5459	0.532042	8.80238e-77	3.45373e-75	0.388315	0.275273	ExNeurons 10
Phf3	18.4839	0.456414	2.78294e-76	1.08698e-74	0.481372	0.366139	ExNeurons 10
Ptk2b	18.4684	0.449396	3.71008e-76	1.44693e-74	0.477053	0.353996	ExNeurons 10
Myo9a	18.4656	0.413585	3.90825e-76	1.52192e-74	0.580864	0.454304	ExNeurons 10
Ubxn11	18.4596	0.83621	4.36232e-76	1.69365e-74	0.2558	0.149071	ExNeurons 10
Gm15810	18.456	0.613657	4.66815e-76	1.80968e-74	0.353429	0.245799	ExNeurons 10
Fbxl17	18.4504	0.421754	5.17835e-76	2.00147e-74	0.664437	0.527353	ExNeurons 10
Slc39a10	18.4429	0.532979	5.94676e-76	2.29504e-74	0.353937	0.240085	ExNeurons 10
Stk3	18.4162	0.704694	9.73331e-76	3.7508e-74	0.29475	0.187757	ExNeurons 10
Dnmt3a	18.3973	0.460083	1.38139e-75	5.29961e-74	0.473412	0.356008	ExNeurons 10
Smpd4	18.3602	0.799332	2.73386e-75	1.04728e-73	0.259695	0.152826	ExNeurons 10
Chd4	18.3359	0.485316	4.27516e-75	1.6353e-73	0.396274	0.280257	ExNeurons 10
Mtmr12	18.3173	0.625299	6.0238e-75	2.30077e-73	0.324301	0.215839	ExNeurons 10
Ntrk2	18.293	0.44584	9.40434e-75	3.58667e-73	0.768078	0.636252	ExNeurons 10
Pnisr	18.2921	0.405014	9.56276e-75	3.64172e-73	0.79221	0.66062	ExNeurons 10
Fto	18.281	0.442454	1.1735e-74	4.44935e-73	0.505843	0.388048	ExNeurons 10
Rbm26	18.2058	0.418744	4.63934e-74	1.75388e-72	0.508975	0.387076	ExNeurons 10
Nptn	18.1796	0.401259	7.48459e-74	2.82538e-72	0.791533	0.659431	ExNeurons 10
Wdfy3	18.1367	0.431174	1.63557e-73	6.16517e-72	0.509992	0.392695	ExNeurons 10
Kat6b	18.0612	0.459831	6.44044e-73	2.41363e-71	0.454022	0.340555	ExNeurons 10
Adam2	18.054	0.749931	7.33577e-73	2.74519e-71	0.250635	0.142344	ExNeurons 10
Ak5	18.0457	0.419965	8.52563e-73	3.18585e-71	0.570787	0.436082	ExNeurons 10
Ube3a	17.9819	0.541946	2.70187e-72	1.00818e-70	0.930906	0.777204	ExNeurons 10
Pias1	17.9697	0.553987	3.3635e-72	1.25325e-70	0.356393	0.248582	ExNeurons 10
Macrod1	17.9603	0.521163	3.98798e-72	1.4838e-70	0.390686	0.281203	ExNeurons 10
Lrrc4c	17.9378	0.562795	5.97428e-72	2.21965e-70	0.937172	0.789199	ExNeurons 10
Cmip	17.922	0.414751	7.94243e-72	2.94667e-70	0.550804	0.42922	ExNeurons 10
D430042O09Rik	17.9028	0.545193	1.12056e-71	4.14542e-70	0.367993	0.261549	ExNeurons 10
Pacsin1	17.8968	0.399785	1.24816e-71	4.61089e-70	0.6	0.472674	ExNeurons 10
Kif21a	17.8284	0.395619	4.25439e-71	1.56716e-69	0.660288	0.530635	ExNeurons 10
Mapt	17.8198	0.450798	4.9639e-71	1.82593e-69	0.487638	0.375946	ExNeurons 10
Gm10419	17.8148	0.591861	5.42915e-71	1.99423e-69	0.313802	0.207383	ExNeurons 10
Cabin1	17.8122	0.525023	5.68011e-71	2.08346e-69	0.378493	0.271599	ExNeurons 10
Ccdc148	17.8062	0.642417	6.32449e-71	2.31326e-69	0.310246	0.206411	ExNeurons 10
D830024N08Rik	17.8061	0.522889	6.33955e-71	2.3155e-69	0.397036	0.291806	ExNeurons 10
1110051M20Rik	17.8005	0.432886	7.01027e-71	2.55687e-69	0.488654	0.375581	ExNeurons 10
Gm15478	17.7578	0.629593	1.50131e-70	5.46806e-69	0.326418	0.223214	ExNeurons 10
Dbn1	17.7502	0.534651	1.717e-70	6.24488e-69	0.374682	0.268884	ExNeurons 10
Sgsm1	17.7469	0.642827	1.82285e-70	6.62056e-69	0.322015	0.220526	ExNeurons 10
Umad1	17.6866	0.551432	5.32103e-70	1.92449e-68	0.355377	0.249257	ExNeurons 10
Wasf1	17.6441	0.430792	1.1286e-69	4.07049e-68	0.452329	0.336557	ExNeurons 10
Spag9	17.6436	0.38959	1.13979e-69	4.10516e-68	0.584335	0.459045	ExNeurons 10
Chka	17.6234	0.404606	1.62988e-69	5.86215e-68	0.502117	0.384739	ExNeurons 10
Mtcl1	17.607	0.532896	2.17671e-69	7.81805e-68	0.355631	0.245921	ExNeurons 10
Spred2	17.6018	0.451265	2.38773e-69	8.56408e-68	0.463929	0.353253	ExNeurons 10
Gm30382	17.5922	0.562954	2.82882e-69	1.01321e-67	0.332515	0.221864	ExNeurons 10
Cadm1	17.5815	0.434048	3.41254e-69	1.2206e-67	0.77155	0.630309	ExNeurons 10
Pde10a	17.5752	0.468515	3.81846e-69	1.3639e-67	0.852752	0.715299	ExNeurons 10
Sgsm2	17.5723	0.653132	4.01392e-69	1.43174e-67	0.30127	0.197887	ExNeurons 10
Phlpp2	17.5706	0.659226	4.13542e-69	1.47305e-67	0.297375	0.194794	ExNeurons 10
Grid1	17.562	0.409763	4.81561e-69	1.71298e-67	0.682218	0.540847	ExNeurons 10
Zfp148	17.5588	0.44914	5.0961e-69	1.81027e-67	0.437765	0.329371	ExNeurons 10
Gm50152	17.5568	0.807996	5.27299e-69	1.87054e-67	0.253091	0.152002	ExNeurons 10
Med12l	17.5373	0.459063	7.44069e-69	2.63117e-67	0.437511	0.328439	ExNeurons 10
Mcf2l	17.5372	0.459319	7.44765e-69	2.63117e-67	0.446063	0.33707	ExNeurons 10
Shank1	17.5349	0.446643	7.75778e-69	2.73699e-67	0.454784	0.345891	ExNeurons 10
Dennd5b	17.5105	0.468103	1.1909e-68	4.19586e-67	0.420406	0.312541	ExNeurons 10
Dync2h1	17.4745	0.507028	2.23923e-68	7.868e-67	0.382557	0.278163	ExNeurons 10
Usp15	17.4583	0.445093	2.97881e-68	1.04525e-66	0.432938	0.323104	ExNeurons 10
2210408I21Rik	17.4247	0.462426	5.36334e-68	1.87942e-66	0.428704	0.320659	ExNeurons 10
Abhd6	17.3962	0.665583	8.81492e-68	3.08058e-66	0.276969	0.174222	ExNeurons 10
Csrnp3	17.3951	0.39833	8.97952e-68	3.13388e-66	0.564945	0.445483	ExNeurons 10
Btaf1	17.3219	0.450247	3.21336e-67	1.11696e-65	0.428959	0.321023	ExNeurons 10
Itga8	17.3187	0.660742	3.39898e-67	1.17989e-65	0.287384	0.183205	ExNeurons 10
Mapk1	17.302	0.443116	4.54069e-67	1.57411e-65	0.416173	0.306557	ExNeurons 10
Gabra4	17.2886	0.512541	5.73717e-67	1.98623e-65	0.350127	0.243895	ExNeurons 10
Ppp3ca	17.2066	0.421108	2.37107e-66	8.18684e-65	0.929213	0.815566	ExNeurons 10
Wipf3	17.2058	0.493535	2.4027e-66	8.28499e-65	0.355292	0.245664	ExNeurons 10
Cplx2	17.1674	0.534307	4.65683e-66	1.60363e-64	0.308298	0.200913	ExNeurons 10
Lzts1	17.1595	0.55865	5.33354e-66	1.83423e-64	0.333954	0.23194	ExNeurons 10
Usp34	17.1563	0.384583	5.63554e-66	1.93552e-64	0.650974	0.522909	ExNeurons 10
Ccdc88a	17.1092	0.375486	1.26637e-65	4.34357e-64	0.581033	0.460976	ExNeurons 10
Efr3b	17.0922	0.557462	1.69564e-65	5.80056e-64	0.32608	0.222593	ExNeurons 10
Agrn	17.063	0.666252	2.79633e-65	9.54069e-64	0.288569	0.189499	ExNeurons 10
Vps13a	17.0484	0.384342	3.59104e-65	1.2236e-63	0.587384	0.467636	ExNeurons 10
Nmnat2	17.046	0.438056	3.74436e-65	1.27416e-63	0.448095	0.338921	ExNeurons 10
Aff3	17.0302	0.392674	4.90178e-65	1.66583e-63	0.582642	0.456046	ExNeurons 10
Gm11659	17.0174	0.653878	6.10045e-65	2.07048e-63	0.301016	0.202872	ExNeurons 10
Osbpl8	16.9913	0.455071	9.53094e-65	3.22632e-63	0.400677	0.296142	ExNeurons 10
Gm26672	16.9904	0.50704	9.67391e-65	3.27044e-63	0.383573	0.281243	ExNeurons 10
Ctnnd2	16.9357	0.502967	2.45387e-64	8.27416e-63	0.907959	0.76163	ExNeurons 10
Abhd2	16.9243	0.655705	2.97852e-64	1.00301e-62	0.27536	0.175465	ExNeurons 10
Nova1	16.9204	0.695529	3.18419e-64	1.07088e-62	0.253006	0.152056	ExNeurons 10
Arhgap21	16.9157	0.424467	3.44795e-64	1.15808e-62	0.452244	0.344013	ExNeurons 10
Ggt7	16.8595	0.57606	8.9321e-64	2.99231e-62	0.319898	0.220364	ExNeurons 10
A930015D03Rik	16.8376	0.486478	1.29388e-63	4.3234e-62	0.374344	0.271315	ExNeurons 10
Gnaq	16.8215	0.380859	1.69826e-63	5.66728e-62	0.560627	0.445402	ExNeurons 10
Adgrl2	16.8015	0.459401	2.37961e-63	7.92061e-62	0.385267	0.274597	ExNeurons 10
Cdr1os	16.7949	0.386906	2.66032e-63	8.84361e-62	0.753853	0.624635	ExNeurons 10
C1ql3	16.7869	0.38208	3.04485e-63	1.00831e-61	0.422777	0.30218	ExNeurons 10
Gm28375	16.7781	0.526659	3.53088e-63	1.16776e-61	0.362235	0.262143	ExNeurons 10
Tmem191c	16.7594	0.479594	4.83125e-63	1.59579e-61	0.381118	0.276961	ExNeurons 10
Gabra3	16.7469	0.618719	5.96413e-63	1.96748e-61	0.285521	0.18619	ExNeurons 10
Tspan7	16.7304	0.359666	7.86506e-63	2.59127e-61	0.591871	0.469054	ExNeurons 10
Unc13b	16.718	0.43432	9.69304e-63	3.18947e-61	0.442506	0.334085	ExNeurons 10
Osbpl10	16.6924	0.542398	1.48859e-62	4.89193e-61	0.334632	0.234709	ExNeurons 10
Stxbp5	16.6741	0.418079	2.02376e-62	6.64223e-61	0.44928	0.341366	ExNeurons 10
Celf5	16.6629	0.450973	2.43933e-62	7.99606e-61	0.407282	0.304031	ExNeurons 10
Sertad2	16.6422	0.60398	3.44545e-62	1.12656e-60	0.303133	0.205236	ExNeurons 10
Tmtc2	16.6022	0.592549	6.72208e-62	2.18962e-60	0.28823	0.18623	ExNeurons 10
Drg1	16.5899	0.407993	8.2485e-62	2.68346e-60	0.476799	0.370651	ExNeurons 10
Ssbp4	16.5774	0.602068	1.01487e-61	3.2975e-60	0.303726	0.206181	ExNeurons 10
Copg2	16.5349	0.533932	2.05604e-61	6.66375e-60	0.33514	0.236087	ExNeurons 10
Ulk4	16.527	0.521303	2.34713e-61	7.59765e-60	0.34818	0.249419	ExNeurons 10
Atp2c1	16.4189	0.381125	1.40189e-60	4.53226e-59	0.514733	0.403366	ExNeurons 10
Btbd10	16.3773	0.485135	2.77717e-60	8.95612e-59	0.34547	0.245205	ExNeurons 10
4930567K12Rik	16.3457	0.673933	4.667e-60	1.50319e-58	0.274344	0.17972	ExNeurons 10
Gm17227	16.3377	0.574454	5.32095e-60	1.71169e-58	0.317866	0.221512	ExNeurons 10
Sptbn1	16.3128	0.364244	8.00774e-60	2.57281e-58	0.62066	0.498636	ExNeurons 10
Ngef	16.3041	0.572078	9.23067e-60	2.96205e-58	0.293734	0.194335	ExNeurons 10
Fryl	16.2682	0.491781	1.65919e-59	5.31763e-58	0.357832	0.261319	ExNeurons 10
Ptpn3	16.261	0.567439	1.86759e-59	5.97814e-58	0.30779	0.211071	ExNeurons 10
Nr3c1	16.2467	0.45349	2.35895e-59	7.53616e-58	0.390432	0.288389	ExNeurons 10
Rere	16.2466	0.383055	2.36014e-59	7.53616e-58	0.73387	0.595823	ExNeurons 10
Upf2	16.2284	0.439764	3.1743e-59	1.01234e-57	0.40652	0.306719	ExNeurons 10
Ap2b1	16.1873	0.412664	6.19888e-59	1.96965e-57	0.427942	0.326048	ExNeurons 10
Tnpo1	16.1643	0.44926	8.99864e-59	2.85225e-57	0.382811	0.28204	ExNeurons 10
Arntl	16.1628	0.609964	9.22497e-59	2.92041e-57	0.288146	0.193443	ExNeurons 10
Arhgap26	16.1591	0.37476	9.79758e-59	3.0979e-57	0.599577	0.465839	ExNeurons 10
Gm49003	16.1459	0.570865	1.21444e-58	3.83527e-57	0.308891	0.211962	ExNeurons 10
Mbd5	16.1094	0.368334	2.19305e-58	6.91732e-57	0.657663	0.532878	ExNeurons 10
Cnot4	16.0651	0.387078	4.4842e-58	1.41097e-56	0.455546	0.350443	ExNeurons 10
Nsmce2	16.0578	0.437295	5.0404e-58	1.58406e-56	0.400085	0.299843	ExNeurons 10
Snhg11	16.0475	0.27467	5.95294e-58	1.86857e-56	0.998815	0.975673	ExNeurons 10
Nsd3	16.0394	0.364955	6.78497e-58	2.12716e-56	0.551228	0.438864	ExNeurons 10
Dis3l2	16.0328	0.42726	7.54049e-58	2.36117e-56	0.420322	0.321172	ExNeurons 10
Rhobtb2	16.0316	0.635234	7.68699e-58	2.40413e-56	0.274682	0.180719	ExNeurons 10
Usp32	15.9859	0.424696	1.60116e-57	4.98362e-56	0.406689	0.306719	ExNeurons 10
Hmgcll1	15.9594	0.486583	2.45081e-57	7.60072e-56	0.343692	0.246407	ExNeurons 10
Cpne6	15.9416	0.595239	3.26068e-57	1.00882e-55	0.270449	0.173033	ExNeurons 10
Cpt1c	15.9093	0.463351	5.46484e-57	1.68875e-55	0.377646	0.2815	ExNeurons 10
Pcsk7	15.9025	0.549464	6.08982e-57	1.87964e-55	0.312786	0.218433	ExNeurons 10
Phactr3	15.885	0.406402	8.0446e-57	2.48004e-55	0.430483	0.327858	ExNeurons 10
Tmem243	15.8689	0.446902	1.04059e-56	3.20418e-55	0.389246	0.292306	ExNeurons 10
4930570B17Rik	15.8611	0.492363	1.17864e-56	3.62495e-55	0.362743	0.267452	ExNeurons 10
Asb3	15.8566	0.417337	1.26568e-56	3.88803e-55	0.41685	0.318173	ExNeurons 10
Sec63	15.853	0.548506	1.34028e-56	4.10743e-55	0.297883	0.203331	ExNeurons 10
Phf21a	15.8468	0.371016	1.47906e-56	4.5274e-55	0.502879	0.393924	ExNeurons 10
Cers6	15.8272	0.37626	2.01987e-56	6.17552e-55	0.478747	0.370556	ExNeurons 10
Pacs1	15.8256	0.487674	2.07286e-56	6.33004e-55	0.34928	0.254147	ExNeurons 10
Slc12a6	15.8032	0.469158	2.95917e-56	9.02598e-55	0.35597	0.259563	ExNeurons 10
Mtf2	15.7836	0.409119	4.03542e-56	1.22798e-54	0.395428	0.294454	ExNeurons 10
Susd4	15.7667	0.41575	5.26969e-56	1.60169e-54	0.398899	0.297736	ExNeurons 10
Gm48678	15.7577	0.367297	6.08235e-56	1.84652e-54	0.568925	0.454114	ExNeurons 10
Gtdc1	15.7426	0.377102	7.72147e-56	2.34139e-54	0.483827	0.379471	ExNeurons 10
Stx1a	15.7374	0.494152	8.38079e-56	2.53538e-54	0.33243	0.235236	ExNeurons 10
Ankrd11	15.7349	0.349288	8.71754e-56	2.63418e-54	0.546655	0.432354	ExNeurons 10
Kansl1l	15.6854	0.376137	1.90282e-55	5.74306e-54	0.505504	0.399003	ExNeurons 10
Zeb2	15.6802	0.375308	2.06688e-55	6.23094e-54	0.693649	0.535822	ExNeurons 10
Synpr	15.6759	0.452147	2.20956e-55	6.64563e-54	0.278662	0.174344	ExNeurons 10
Klhdc10	15.6509	0.355738	3.27777e-55	9.84701e-54	0.5442	0.4323	ExNeurons 10
Syn2	15.6368	0.368494	4.08549e-55	1.22593e-53	0.684589	0.552856	ExNeurons 10
C130071C03Rik	15.6321	0.353181	4.40146e-55	1.31922e-53	0.545724	0.433826	ExNeurons 10
Wwox	15.6087	0.389513	6.35461e-55	1.90241e-53	0.475021	0.369935	ExNeurons 10
Sidt1	15.5533	0.388786	1.51138e-54	4.50906e-53	0.452159	0.345931	ExNeurons 10
Tut4	15.5373	0.392094	1.94075e-54	5.78338e-53	0.439373	0.340083	ExNeurons 10
Gm11418	15.5265	0.636062	2.29467e-54	6.82236e-53	0.269517	0.178342	ExNeurons 10
Gm15414	15.5131	0.52687	2.82774e-54	8.388e-53	0.326842	0.234615	ExNeurons 10
Gm43376	15.4913	0.387492	3.96932e-54	1.17474e-52	0.469687	0.366152	ExNeurons 10
Ahcyl1	15.4822	0.403401	4.57348e-54	1.35045e-52	0.404149	0.307273	ExNeurons 10
Serpini1	15.4729	0.377184	5.28627e-54	1.55915e-52	0.428535	0.322185	ExNeurons 10
Stk39	15.348	0.413696	3.65175e-53	1.06975e-51	0.405758	0.308974	ExNeurons 10
Banp	15.3455	0.557119	3.79412e-53	1.1102e-51	0.28967	0.199144	ExNeurons 10
Clstn1	15.3384	0.339723	4.23442e-53	1.23764e-51	0.493903	0.386509	ExNeurons 10
5530401A14Rik	15.3321	0.602281	4.66706e-53	1.36102e-51	0.276376	0.18573	ExNeurons 10
Ccnd2	15.322	0.624548	5.44881e-53	1.5872e-51	0.252921	0.161336	ExNeurons 10
Gpm6b	15.2834	0.355466	9.86086e-53	2.85954e-51	0.752075	0.619205	ExNeurons 10
Tpm1	15.2671	0.509675	1.26777e-52	3.67228e-51	0.281456	0.188446	ExNeurons 10
P2ry12	15.2601	0.574513	1.40953e-52	4.07834e-51	0.286622	0.195996	ExNeurons 10
Fam172a	15.2418	0.354531	1.86773e-52	5.39808e-51	0.520152	0.412997	ExNeurons 10
Zdhhc17	15.2365	0.43799	2.02426e-52	5.84394e-51	0.350212	0.255092	ExNeurons 10
Magi2	15.2352	0.479924	2.06425e-52	5.95277e-51	0.954615	0.83653	ExNeurons 10
1600010M07Rik	15.2118	0.508245	2.95221e-52	8.48505e-51	0.321761	0.230684	ExNeurons 10
Mprip	15.2074	0.370135	3.15967e-52	9.07126e-51	0.452498	0.352604	ExNeurons 10
Gm1043	15.1742	0.586728	5.23787e-52	1.50044e-50	0.274682	0.186298	ExNeurons 10
2610020C07Rik	15.1641	0.476914	6.11595e-52	1.74811e-50	0.350127	0.259577	ExNeurons 10
Sort1	15.1576	0.377068	6.74813e-52	1.92668e-50	0.424386	0.325792	ExNeurons 10
Slc17a7	15.1517	0.33185	7.38359e-52	2.10347e-50	0.620914	0.501715	ExNeurons 10
Raph1	15.1309	0.394467	1.01309e-51	2.88295e-50	0.409738	0.31277	ExNeurons 10
Trim35	15.1191	0.415545	1.21208e-51	3.44546e-50	0.396782	0.303734	ExNeurons 10
Tcf12	15.0869	0.368683	1.9748e-51	5.60125e-50	0.443014	0.343622	ExNeurons 10
Zfand3	15.0697	0.385163	2.56465e-51	7.26633e-50	0.424386	0.327507	ExNeurons 10
Map2k6	15.0665	0.62507	2.68835e-51	7.60846e-50	0.269602	0.182597	ExNeurons 10
Tmem181a	15.0306	0.564691	4.62457e-51	1.3074e-49	0.270787	0.181165	ExNeurons 10
Sptbn4	15.0184	0.34968	5.56611e-51	1.57187e-49	0.517019	0.413038	ExNeurons 10
Ice1	15.0038	0.418501	6.93466e-51	1.95408e-49	0.366892	0.273801	ExNeurons 10
Trak1	14.9972	0.545034	7.65969e-51	2.15604e-49	0.285267	0.196483	ExNeurons 10
Gm43713	14.9804	0.525972	9.86613e-51	2.77409e-49	0.311262	0.223457	ExNeurons 10
Dapk1	14.9727	0.350101	1.10651e-50	3.10782e-49	0.490517	0.384536	ExNeurons 10
Cplane1	14.9641	0.337553	1.26044e-50	3.53251e-49	0.578069	0.468487	ExNeurons 10
Prkaa2	14.9634	0.564432	1.27397e-50	3.56655e-49	0.277985	0.18958	ExNeurons 10
4930402H24Rik	14.9468	0.334266	1.63369e-50	4.56376e-49	0.583065	0.472107	ExNeurons 10
Spock1	14.9213	0.400589	2.39392e-50	6.6659e-49	0.708044	0.543157	ExNeurons 10
Nol4l	14.9091	0.503638	2.87632e-50	7.99198e-49	0.303387	0.213894	ExNeurons 10
Rbm39	14.8925	0.341773	3.68838e-50	1.02264e-48	0.733531	0.605671	ExNeurons 10
Ddx50	14.8739	0.369193	4.86811e-50	1.34828e-48	0.428959	0.331316	ExNeurons 10
Rtl4	14.8625	0.403732	5.7764e-50	1.59303e-48	0.383743	0.282189	ExNeurons 10
Epha3	14.8451	0.50922	7.48223e-50	2.06127e-48	0.274936	0.181408	ExNeurons 10
Jmjd1c	14.8185	0.330751	1.11279e-49	3.0591e-48	0.556901	0.44863	ExNeurons 10
Gm44151	14.8136	0.340302	1.19729e-49	3.2879e-48	0.490008	0.381011	ExNeurons 10
6430590A07Rik	14.7497	0.586178	3.09164e-49	8.47208e-48	0.268671	0.181773	ExNeurons 10
Iqsec3	14.742	0.504589	3.46491e-49	9.48491e-48	0.305165	0.217122	ExNeurons 10
Pibf1	14.7328	0.458726	3.97001e-49	1.08447e-47	0.333108	0.243989	ExNeurons 10
Chd9	14.7296	0.327433	4.16276e-49	1.13592e-47	0.615241	0.500338	ExNeurons 10
Gm26749	14.7168	0.433342	5.02711e-49	1.36746e-47	0.378916	0.289713	ExNeurons 10
Pdlim7	14.715	0.509444	5.16151e-49	1.40254e-47	0.307959	0.220378	ExNeurons 10
Galnt1	14.7101	0.429202	5.54955e-49	1.50641e-47	0.372058	0.281959	ExNeurons 10
Golgb1	14.6675	0.374528	1.04169e-48	2.82466e-47	0.404488	0.311284	ExNeurons 10
Svop	14.6566	0.406574	1.22314e-48	3.30976e-47	0.388315	0.29775	ExNeurons 10
Kdm7a	14.6537	0.518218	1.27667e-48	3.45101e-47	0.281287	0.19293	ExNeurons 10
Cask	14.6451	0.362141	1.44828e-48	3.91081e-47	0.435563	0.339704	ExNeurons 10
Rapgef2	14.6393	0.330462	1.57609e-48	4.25149e-47	0.556816	0.448846	ExNeurons 10
Atp9b	14.6108	0.334021	2.39845e-48	6.45638e-47	0.532938	0.428207	ExNeurons 10
Usp9x	14.5954	0.370846	3.00605e-48	8.07518e-47	0.41558	0.322239	ExNeurons 10
Casc4	14.5852	0.335766	3.49111e-48	9.36847e-47	0.446655	0.349187	ExNeurons 10
Ncald	14.5805	0.333246	3.73601e-48	1.00049e-46	0.598222	0.467419	ExNeurons 10
Zfyve28	14.5535	0.418224	5.54556e-48	1.48202e-46	0.36613	0.275759	ExNeurons 10
Sgcz	14.527	0.501678	8.16857e-48	2.18075e-46	0.858002	0.675667	ExNeurons 10
Nsd2	14.5269	0.394037	8.18064e-48	2.18173e-46	0.360034	0.267465	ExNeurons 10
Vgll4	14.4724	0.558778	1.81052e-47	4.81367e-46	0.266638	0.179328	ExNeurons 10
Syt1	14.4712	0.389559	1.84329e-47	4.89578e-46	0.983827	0.911754	ExNeurons 10
Cstf3	14.466	0.351895	1.98802e-47	5.27477e-46	0.411939	0.316323	ExNeurons 10
Tro	14.4619	0.461923	2.10775e-47	5.58673e-46	0.322693	0.235466	ExNeurons 10
Unc79	14.4571	0.330178	2.25966e-47	5.98324e-46	0.646825	0.528109	ExNeurons 10
Srsf10	14.455	0.505654	2.33283e-47	6.17069e-46	0.279594	0.192754	ExNeurons 10
Lmo7	14.4542	0.405527	2.3599e-47	6.23591e-46	0.344962	0.250041	ExNeurons 10
Gmcl1	14.4228	0.435705	3.71687e-47	9.81163e-46	0.342422	0.25412	ExNeurons 10
Ewsr1	14.4054	0.332526	4.7843e-47	1.25909e-45	0.49492	0.395302	ExNeurons 10
Dmxl2	14.4016	0.348864	5.0586e-47	1.32992e-45	0.435563	0.339164	ExNeurons 10
Dym	14.3772	0.41062	7.19383e-47	1.88937e-45	0.366384	0.277245	ExNeurons 10
Ctnnal1	14.3761	0.592468	7.31408e-47	1.919e-45	0.253175	0.168832	ExNeurons 10
Macrod2	14.3552	0.479794	9.88955e-47	2.5921e-45	0.916681	0.771288	ExNeurons 10
Mbnl1	14.3465	0.433537	1.11982e-46	2.92919e-45	0.324471	0.235925	ExNeurons 10
D130043K22Rik	14.3437	0.472217	1.1666e-46	3.04845e-45	0.32735	0.240977	ExNeurons 10
Tlk1	14.3061	0.490405	2.00325e-46	5.22418e-45	0.297206	0.211544	ExNeurons 10
Ubr3	14.2801	0.324052	2.91265e-46	7.57288e-45	0.498815	0.400394	ExNeurons 10
Vps13b	14.2607	0.32633	3.84785e-46	9.98436e-45	0.593649	0.484642	ExNeurons 10
Ftx	14.2575	0.304154	4.02836e-46	1.04423e-44	0.54818	0.442106	ExNeurons 10
Flnb	14.2444	0.432703	4.8549e-46	1.25723e-44	0.330567	0.242895	ExNeurons 10
Vps50	14.2364	0.504212	5.44291e-46	1.40809e-44	0.284843	0.199252	ExNeurons 10
Dpm1	14.2352	0.370056	5.53918e-46	1.43156e-44	0.397121	0.306273	ExNeurons 10
Ankrd17	14.2174	0.328288	7.14494e-46	1.84288e-44	0.478916	0.380133	ExNeurons 10
Senp6	14.1929	0.376676	1.01431e-45	2.60839e-44	0.398391	0.309596	ExNeurons 10
Arhgef7	14.1788	0.45595	1.23907e-45	3.18322e-44	0.321169	0.235668	ExNeurons 10
Rfx7	14.1781	0.374394	1.25204e-45	3.21337e-44	0.394666	0.304328	ExNeurons 10
Ift88	14.1713	0.533091	1.37998e-45	3.53821e-44	0.272312	0.187811	ExNeurons 10
Nudcd3	14.1623	0.376038	1.56714e-45	4.01412e-44	0.382134	0.292198	ExNeurons 10
Camk2n1	14.1364	0.261735	2.26628e-45	5.78773e-44	0.413887	0.308313	ExNeurons 10
Ipcef1	14.1092	0.522263	3.33444e-45	8.49889e-44	0.265199	0.178531	ExNeurons 10
Trim44	14.0912	0.341012	4.3048e-45	1.09614e-43	0.425402	0.330911	ExNeurons 10
Lnpk	14.0878	0.452255	4.51627e-45	1.14885e-43	0.299577	0.213732	ExNeurons 10
Kdm4c	14.0815	0.376239	4.93549e-45	1.25303e-43	0.38315	0.293157	ExNeurons 10
Cep70	14.0723	0.436304	5.62012e-45	1.42545e-43	0.324047	0.2376	ExNeurons 10
Dnm1	14.0659	0.331609	6.15725e-45	1.56016e-43	0.441829	0.346931	ExNeurons 10
Faah	14.044	0.47047	8.39013e-45	2.12386e-43	0.299915	0.214569	ExNeurons 10
Fam13c	14.0432	0.469641	8.47668e-45	2.14367e-43	0.297036	0.211611	ExNeurons 10
Atp6v0b	13.9955	0.327991	1.66115e-44	4.18456e-43	0.728535	0.604603	ExNeurons 10
Gramd1b	13.989	0.330328	1.81956e-44	4.57913e-43	0.485351	0.388494	ExNeurons 10
Lmbrd1	13.9707	0.380962	2.3517e-44	5.90684e-43	0.352244	0.262967	ExNeurons 10
Tet3	13.9401	0.444543	3.61573e-44	9.04805e-43	0.318036	0.233102	ExNeurons 10
Speg	13.9401	0.507279	3.61629e-44	9.04805e-43	0.286029	0.20325	ExNeurons 10
Wwc1	13.9184	0.52515	4.90006e-44	1.22483e-42	0.269602	0.18592	ExNeurons 10
A630089N07Rik	13.9013	0.546319	6.2237e-44	1.55418e-42	0.26757	0.185501	ExNeurons 10
Atp9a	13.8943	0.34072	6.85837e-44	1.71103e-42	0.417528	0.327939	ExNeurons 10
Rnf165	13.8908	0.466364	7.19919e-44	1.79432e-42	0.293988	0.210193	ExNeurons 10
Gm48512	13.8666	0.367786	1.01009e-43	2.51271e-42	0.428366	0.339894	ExNeurons 10
Ccnt2	13.8583	0.359031	1.13289e-43	2.81548e-42	0.383912	0.294548	ExNeurons 10
Phtf1	13.8496	0.518171	1.27889e-43	3.17528e-42	0.272904	0.190566	ExNeurons 10
5031425E22Rik	13.847	0.370152	1.32675e-43	3.29095e-42	0.364268	0.275962	ExNeurons 10
Gm16105	13.8418	0.563416	1.42562e-43	3.53282e-42	0.265199	0.184069	ExNeurons 10
Epha6	13.8308	0.354686	1.66103e-43	4.11224e-42	0.719475	0.55549	ExNeurons 10
Ralgps1	13.7918	0.326915	2.85733e-43	7.06044e-42	0.471719	0.376851	ExNeurons 10
Paxbp1	13.7838	0.336548	3.1903e-43	7.87569e-42	0.430652	0.339097	ExNeurons 10
Zc3h7a	13.7813	0.478159	3.30203e-43	8.14376e-42	0.285859	0.202831	ExNeurons 10
Fbxo11	13.7786	0.385577	3.42831e-43	8.44714e-42	0.361727	0.276137	ExNeurons 10
Zranb2	13.7768	0.351839	3.51732e-43	8.65821e-42	0.814987	0.687297	ExNeurons 10
Pds5b	13.7623	0.458926	4.29807e-43	1.05701e-41	0.287468	0.203209	ExNeurons 10
Cwc27	13.7324	0.422083	6.49865e-43	1.59516e-41	0.334462	0.250797	ExNeurons 10
Ppp2r2c	13.7219	0.390512	7.51085e-43	1.84187e-41	0.36613	0.280946	ExNeurons 10
Kcnj3	13.7208	0.31771	7.62383e-43	1.8678e-41	0.646063	0.529123	ExNeurons 10
Ube2g1	13.7143	0.431495	8.33822e-43	2.03704e-41	0.305334	0.22158	ExNeurons 10
Gda	13.7139	0.400443	8.38616e-43	2.04682e-41	0.324894	0.238573	ExNeurons 10
Nsun2	13.7103	0.529801	8.80682e-43	2.14747e-41	0.266808	0.18569	ExNeurons 10
Ppp1r12b	13.7047	0.334287	9.51861e-43	2.31885e-41	0.452837	0.360533	ExNeurons 10
Wdr33	13.6935	0.325423	1.1103e-42	2.69976e-41	0.442083	0.348133	ExNeurons 10
Sbno1	13.6924	0.394642	1.12768e-42	2.73945e-41	0.343607	0.258388	ExNeurons 10
Cop1	13.6898	0.451881	1.1686e-42	2.83617e-41	0.307028	0.224795	ExNeurons 10
Atrx	13.6809	0.298517	1.32077e-42	3.20249e-41	0.506859	0.405879	ExNeurons 10
Atp6v0a1	13.6684	0.297411	1.56722e-42	3.79652e-41	0.625487	0.511549	ExNeurons 10
Leng9	13.6496	0.344798	2.0289e-42	4.91031e-41	0.440559	0.352334	ExNeurons 10
Nova2	13.6422	0.499138	2.24589e-42	5.43039e-41	0.272227	0.190499	ExNeurons 10
Ascc3	13.6335	0.334548	2.53031e-42	6.11239e-41	0.434801	0.342609	ExNeurons 10
Nsg2	13.6145	0.281743	3.28526e-42	7.91397e-41	0.454276	0.355481	ExNeurons 10
Camkv	13.5874	0.332839	4.75771e-42	1.14291e-40	0.425233	0.332086	ExNeurons 10
Ccdc30	13.5851	0.46463	4.91117e-42	1.17868e-40	0.293141	0.211071	ExNeurons 10
Srrm1	13.5789	0.347258	5.34546e-42	1.27935e-40	0.402371	0.31481	ExNeurons 10
Wnk1	13.5661	0.386505	6.35954e-42	1.51925e-40	0.342083	0.257051	ExNeurons 10
Prpf4b	13.5602	0.321209	6.89683e-42	1.64609e-40	0.703726	0.585639	ExNeurons 10
Gpr158	13.5596	0.373562	6.94675e-42	1.65647e-40	0.757155	0.613235	ExNeurons 10
Prkcb	13.5517	0.39982	7.74514e-42	1.84346e-40	0.801863	0.651691	ExNeurons 10
Cdkl5	13.5513	0.325725	7.78265e-42	1.85069e-40	0.448349	0.355535	ExNeurons 10
Vmp1	13.5263	0.32847	1.09368e-41	2.5936e-40	0.411939	0.323401	ExNeurons 10
Ptprd	13.5262	0.48015	1.09472e-41	2.59367e-40	0.99348	0.933488	ExNeurons 10
4930415C11Rik	13.523	0.499599	1.14476e-41	2.70728e-40	0.311516	0.234412	ExNeurons 10
Prelid3a	13.4822	0.448038	1.99027e-41	4.68971e-40	0.288823	0.205965	ExNeurons 10
Baz2b	13.4555	0.305331	2.85944e-41	6.71942e-40	0.501439	0.403218	ExNeurons 10
Dgkh	13.435	0.284091	3.77215e-41	8.85618e-40	0.510161	0.403582	ExNeurons 10
Ptpn1	13.4265	0.469616	4.23171e-41	9.92611e-40	0.302625	0.224254	ExNeurons 10
Agrp	13.3976	0.491717	6.24609e-41	1.46115e-39	0.287299	0.207478	ExNeurons 10
Pnn	13.3947	0.300608	6.49447e-41	1.51651e-39	0.500339	0.401475	ExNeurons 10
Immp1l	13.3928	0.373913	6.65861e-41	1.55344e-39	0.35851	0.273152	ExNeurons 10
Mysm1	13.3916	0.37545	6.76648e-41	1.57576e-39	0.357578	0.272328	ExNeurons 10
Pspc1	13.3846	0.422285	7.43999e-41	1.73105e-39	0.309568	0.227172	ExNeurons 10
Dnaja2	13.3796	0.335896	7.95778e-41	1.84986e-39	0.406774	0.319227	ExNeurons 10
Braf	13.3396	0.308371	1.36279e-40	3.15377e-39	0.454699	0.362654	ExNeurons 10
Ccny	13.3383	0.349376	1.38572e-40	3.20398e-39	0.396105	0.311257	ExNeurons 10
Ggact	13.3347	0.405651	1.45393e-40	3.35869e-39	0.352667	0.270491	ExNeurons 10
Rab11fip3	13.3237	0.383354	1.68468e-40	3.88481e-39	0.350804	0.267182	ExNeurons 10
Nktr	13.3024	0.282057	2.24084e-40	5.15354e-39	0.527519	0.428625	ExNeurons 10
Hspa4	13.2895	0.39357	2.66366e-40	6.12052e-39	0.334801	0.251932	ExNeurons 10
Bmt2	13.2812	0.453215	2.97513e-40	6.83014e-39	0.290855	0.210963	ExNeurons 10
Kif5c	13.2759	0.308051	3.19304e-40	7.32392e-39	0.469433	0.377161	ExNeurons 10
Ecpas	13.259	0.305142	4.0024e-40	9.16411e-39	0.478747	0.38532	ExNeurons 10
Rasa2	13.2583	0.503381	4.04148e-40	9.24543e-39	0.260457	0.181043	ExNeurons 10
Dpp6	13.2549	0.352579	4.22721e-40	9.66178e-39	0.743607	0.584436	ExNeurons 10
Zfp644	13.2533	0.329908	4.32008e-40	9.86533e-39	0.413378	0.325346	ExNeurons 10
Hdac8	13.2496	0.345096	4.5362e-40	1.03497e-38	0.392125	0.306611	ExNeurons 10
Aplp2	13.2467	0.288895	4.71354e-40	1.07449e-38	0.46486	0.371312	ExNeurons 10
Gprasp1	13.2431	0.281541	4.94868e-40	1.1271e-38	0.473582	0.378309	ExNeurons 10
Glcci1	13.2401	0.492216	5.14733e-40	1.17028e-38	0.256139	0.175802	ExNeurons 10
Klhl3	13.2193	0.379781	6.7909e-40	1.54126e-38	0.347417	0.263778	ExNeurons 10
Srsf7	13.2126	0.305582	7.42078e-40	1.68274e-38	0.490008	0.397261	ExNeurons 10
Sun1	13.2068	0.435865	8.01474e-40	1.81583e-38	0.299323	0.218595	ExNeurons 10
Kif1b	13.1776	0.298378	1.18089e-39	2.67312e-38	0.641321	0.527974	ExNeurons 10
Arhgef2	13.1751	0.464318	1.22098e-39	2.75904e-38	0.282896	0.203236	ExNeurons 10
Ano6	13.1688	0.486591	1.32725e-39	2.99654e-38	0.266723	0.187176	ExNeurons 10
Cnot3	13.1608	0.324823	1.47429e-39	3.32562e-38	0.418205	0.331168	ExNeurons 10
Snd1	13.1424	0.365879	1.88195e-39	4.23781e-38	0.361558	0.277785	ExNeurons 10
Stxbp1	13.1188	0.293236	2.56955e-39	5.77113e-38	0.463929	0.370434	ExNeurons 10
Appl1	13.0904	0.384344	3.73553e-39	8.3681e-38	0.328281	0.246245	ExNeurons 10
Syngap1	13.0896	0.529103	3.77808e-39	8.4561e-38	0.250212	0.173276	ExNeurons 10
Tsc22d1	13.0824	0.292768	4.15154e-39	9.28395e-38	0.435224	0.345621	ExNeurons 10
Nsd1	13.0782	0.290727	4.38602e-39	9.79985e-38	0.502117	0.405906	ExNeurons 10
Ica1	13.074	0.291885	4.63382e-39	1.03446e-37	0.564522	0.46284	ExNeurons 10
Slc44a1	13.0676	0.328995	5.0417e-39	1.12455e-37	0.397714	0.31196	ExNeurons 10
Vps8	13.0644	0.483658	5.25938e-39	1.17108e-37	0.274174	0.196874	ExNeurons 10
Far2	13.0617	0.482979	5.44723e-39	1.21187e-37	0.280948	0.20329	ExNeurons 10
Nr6a1	13.0544	0.376975	5.99668e-39	1.33182e-37	0.359272	0.278136	ExNeurons 10
Iqce	13.0498	0.530688	6.37141e-39	1.41383e-37	0.254107	0.17791	ExNeurons 10
Ncor1	13.0388	0.279933	7.35963e-39	1.63172e-37	0.526418	0.426626	ExNeurons 10
Wdr7	13.0334	0.316286	7.89606e-39	1.74916e-37	0.424555	0.335436	ExNeurons 10
Zswim6	13.0248	0.347408	8.83999e-39	1.95658e-37	0.36376	0.27896	ExNeurons 10
Ggnbp2	12.9998	0.337512	1.22715e-38	2.71146e-37	0.362913	0.279379	ExNeurons 10
Pdcd4	12.9975	0.36669	1.26376e-38	2.78996e-37	0.325487	0.243003	ExNeurons 10
Adcy2	12.9788	0.311282	1.6132e-38	3.55839e-37	0.637849	0.523976	ExNeurons 10
Eml1	12.975	0.492745	1.69612e-38	3.7381e-37	0.26486	0.187932	ExNeurons 10
Pdss2	12.9639	0.376661	1.95945e-38	4.3148e-37	0.347333	0.266709	ExNeurons 10
Dhx30	12.9125	0.390341	3.82556e-38	8.40973e-37	0.342083	0.263035	ExNeurons 10
Enah	12.8806	0.29805	5.78479e-38	1.26952e-36	0.46359	0.371947	ExNeurons 10
Pabpc4	12.8761	0.421902	6.13626e-38	1.34551e-36	0.322947	0.245705	ExNeurons 10
Fus	12.8756	0.27902	6.17246e-38	1.3523e-36	0.602456	0.498339	ExNeurons 10
Usp50	12.8717	0.384115	6.49581e-38	1.42194e-36	0.345639	0.265102	ExNeurons 10
Ralgapa1	12.8622	0.28176	7.34293e-38	1.60602e-36	0.625148	0.517222	ExNeurons 10
Dnajc6	12.8043	0.288787	1.55062e-37	3.37719e-36	0.568925	0.465191	ExNeurons 10
Cx3cl1	12.7898	0.335766	1.86888e-37	4.06353e-36	0.334547	0.252256	ExNeurons 10
Wdr60	12.7798	0.436974	2.12503e-37	4.6166e-36	0.292464	0.216028	ExNeurons 10
Rapgef1	12.7762	0.476456	2.22586e-37	4.83159e-36	0.272227	0.196104	ExNeurons 10
Strn4	12.7756	0.44237	2.24332e-37	4.86541e-36	0.285436	0.208059	ExNeurons 10
Clasp1	12.7456	0.34307	3.298e-37	7.12897e-36	0.371973	0.289618	ExNeurons 10
Angptl2	12.7196	0.498646	4.60181e-37	9.92243e-36	0.268332	0.193376	ExNeurons 10
B230307C23Rik	12.6951	0.447012	6.29829e-37	1.35578e-35	0.272904	0.19528	ExNeurons 10
Adarb1	12.6737	0.374619	8.27281e-37	1.77786e-35	0.327773	0.248528	ExNeurons 10
Nrcam	12.638	0.361069	1.30361e-36	2.79224e-35	0.811939	0.677504	ExNeurons 10
Asxl1	12.6307	0.399198	1.43035e-36	3.06118e-35	0.314479	0.237695	ExNeurons 10
Dlg4	12.6279	0.401789	1.48233e-36	3.16981e-35	0.308806	0.231765	ExNeurons 10
Rnf216	12.598	0.457298	2.16584e-36	4.62761e-35	0.273836	0.198738	ExNeurons 10
Cdk13	12.5962	0.334738	2.21606e-36	4.73101e-35	0.364183	0.283607	ExNeurons 10
A330023F24Rik	12.5605	0.273778	3.48e-36	7.39887e-35	0.617866	0.515493	ExNeurons 10
Zfp398	12.5523	0.438357	3.86175e-36	8.20375e-35	0.285267	0.209423	ExNeurons 10
Krit1	12.5495	0.340017	4.00155e-36	8.48682e-35	0.372481	0.29367	ExNeurons 10
Birc6	12.5016	0.282272	7.31793e-36	1.54824e-34	0.500423	0.407648	ExNeurons 10
Tiam2	12.4873	0.478047	8.75776e-36	1.84683e-34	0.252413	0.177167	ExNeurons 10
Faf1	12.4849	0.285083	9.02354e-36	1.90133e-34	0.483319	0.392033	ExNeurons 10
Zfp704	12.4844	0.391057	9.0831e-36	1.91232e-34	0.312955	0.236128	ExNeurons 10
Ash1l	12.4822	0.271178	9.33695e-36	1.96417e-34	0.484759	0.393803	ExNeurons 10
BC005561	12.482	0.328703	9.36349e-36	1.96816e-34	0.369263	0.287943	ExNeurons 10
Cdyl2	12.4726	0.397042	1.05396e-35	2.21357e-34	0.327434	0.250419	ExNeurons 10
Zfp445	12.4638	0.308613	1.1768e-35	2.46756e-34	0.377223	0.294116	ExNeurons 10
Actr3b	12.4466	0.39611	1.45905e-35	3.04953e-34	0.297206	0.220972	ExNeurons 10
Etl4	12.4237	0.438341	1.94399e-35	4.05327e-34	0.825741	0.658242	ExNeurons 10
Abhd18	12.4187	0.31865	2.06812e-35	4.30862e-34	0.381541	0.300046	ExNeurons 10
Vti1b	12.4149	0.388716	2.16999e-35	4.51721e-34	0.296274	0.219446	ExNeurons 10
Gm17106	12.3982	0.400155	2.67392e-35	5.55284e-34	0.315072	0.238951	ExNeurons 10
Maco1	12.3797	0.354665	3.36738e-35	6.97614e-34	0.333531	0.255862	ExNeurons 10
Ociad2	12.3452	0.355642	5.17238e-35	1.06899e-33	0.304318	0.226078	ExNeurons 10
Bicdl1	12.3414	0.379893	5.42144e-35	1.11957e-33	0.327519	0.251067	ExNeurons 10
Atrn	12.3344	0.325287	5.91649e-35	1.22082e-33	0.370195	0.290266	ExNeurons 10
Pak3	12.3192	0.274516	7.14195e-35	1.47134e-33	0.518205	0.421088	ExNeurons 10
Kansl1	12.2846	0.276512	1.09651e-34	2.25359e-33	0.597375	0.494448	ExNeurons 10
Arhgap39	12.2834	0.311661	1.11257e-34	2.28478e-33	0.38967	0.307516	ExNeurons 10
Ncapd3	12.2694	0.427989	1.32225e-34	2.71108e-33	0.289839	0.216609	ExNeurons 10
Tbce	12.2645	0.403573	1.40457e-34	2.8776e-33	0.298815	0.22366	ExNeurons 10
Dync1i1	12.2566	0.283322	1.54888e-34	3.17074e-33	0.623031	0.508132	ExNeurons 10
Pgbd5	12.2525	0.348164	1.62931e-34	3.33275e-33	0.329975	0.251405	ExNeurons 10
Btrc	12.2159	0.305261	2.55539e-34	5.20239e-33	0.410669	0.329857	ExNeurons 10
Timm44	12.158	0.389187	5.19851e-34	1.05502e-32	0.312701	0.23887	ExNeurons 10
Tcf25	12.1563	0.26485	5.31284e-34	1.07738e-32	0.485436	0.393587	ExNeurons 10
Zdhhc20	12.1472	0.337062	5.93638e-34	1.20194e-32	0.33116	0.253539	ExNeurons 10
Agpat4	12.1407	0.404431	6.43096e-34	1.30005e-32	0.284589	0.210328	ExNeurons 10
Chfr	12.13	0.381588	7.32265e-34	1.47915e-32	0.319644	0.245732	ExNeurons 10
Sgk1	12.1091	0.394086	9.44775e-34	1.90248e-32	0.278831	0.202385	ExNeurons 10
Smap2	12.1069	0.40041	9.71518e-34	1.95481e-32	0.267316	0.192471	ExNeurons 10
Ambra1	12.0703	0.277809	1.51608e-33	3.0458e-32	0.472227	0.385482	ExNeurons 10
Acyp2	12.0666	0.381288	1.5856e-33	3.18301e-32	0.308806	0.234777	ExNeurons 10
Arfgef1	12.0645	0.320968	1.62606e-33	3.2617e-32	0.355546	0.277326	ExNeurons 10
Ssh2	12.0514	0.270103	1.90755e-33	3.81451e-32	0.51177	0.41894	ExNeurons 10
Prrc2c	12.0212	0.256677	2.75043e-33	5.49154e-32	0.460627	0.371893	ExNeurons 10
Far1os	12.0008	0.31629	3.51856e-33	7.01978e-32	0.365707	0.28716	ExNeurons 10
Fmn2	11.998	0.271239	3.63993e-33	7.25632e-32	0.548603	0.451156	ExNeurons 10
Abi2	11.9966	0.264965	3.70247e-33	7.37531e-32	0.451905	0.365653	ExNeurons 10
Ube2e2	11.9951	0.383095	3.77122e-33	7.5065e-32	0.8442	0.710706	ExNeurons 10
Mark2	11.9948	0.317121	3.78269e-33	7.52354e-32	0.369348	0.291536	ExNeurons 10
Slc23a2	11.9759	0.311585	4.7547e-33	9.43507e-32	0.37536	0.295048	ExNeurons 10
Adap1	11.957	0.422547	5.96539e-33	1.18194e-31	0.27934	0.207937	ExNeurons 10
Lrrfip1	11.9436	0.270397	7.01022e-33	1.3879e-31	0.471465	0.383105	ExNeurons 10
4930455C13Rik	11.934	0.483505	7.87376e-33	1.55767e-31	0.253937	0.183407	ExNeurons 10
Acin1	11.9276	0.285491	8.49961e-33	1.6802e-31	0.414564	0.332208	ExNeurons 10
Scn8a	11.9066	0.273555	1.09351e-32	2.15671e-31	0.647248	0.537646	ExNeurons 10
Rptor	11.8934	0.322607	1.28037e-32	2.52332e-31	0.374174	0.298574	ExNeurons 10
Odf2	11.8894	0.331564	1.34377e-32	2.64625e-31	0.365538	0.289321	ExNeurons 10
Klc1	11.8717	0.265607	1.66072e-32	3.26545e-31	0.418967	0.334707	ExNeurons 10
Zfp280d	11.8702	0.285117	1.69008e-32	3.32067e-31	0.402456	0.320983	ExNeurons 10
Glrb	11.8694	0.300781	1.70764e-32	3.35261e-31	0.37011	0.292482	ExNeurons 10
Atxn7l1	11.8559	0.312151	2.00603e-32	3.92655e-31	0.366384	0.288375	ExNeurons 10
Chuk	11.8315	0.381949	2.6834e-32	5.24052e-31	0.294412	0.222458	ExNeurons 10
Gabra1	11.8268	0.257726	2.83765e-32	5.53759e-31	0.38823	0.304112	ExNeurons 10
Cdc42bpa	11.8205	0.271637	3.05696e-32	5.96106e-31	0.641067	0.531122	ExNeurons 10
Mllt10	11.8056	0.259087	3.65073e-32	7.10821e-31	0.49619	0.40415	ExNeurons 10
Rbm6	11.8036	0.258907	3.73806e-32	7.27278e-31	0.483912	0.395262	ExNeurons 10
Plxdc2	11.7997	0.328192	3.91617e-32	7.61361e-31	0.308213	0.229522	ExNeurons 10
Camkmt	11.7877	0.317362	4.51471e-32	8.76408e-31	0.371041	0.294157	ExNeurons 10
Chchd6	11.7813	0.398238	4.87237e-32	9.44927e-31	0.284505	0.213529	ExNeurons 10
St3gal5	11.7813	0.291943	4.87497e-32	9.44927e-31	0.363167	0.284647	ExNeurons 10
Cbfa2t2	11.7583	0.369256	6.39747e-32	1.23726e-30	0.319221	0.248176	ExNeurons 10
Herc1	11.746	0.257116	7.40494e-32	1.42997e-30	0.555377	0.456748	ExNeurons 10
Pip5k1a	11.7359	0.332611	8.34113e-32	1.60955e-30	0.340051	0.266736	ExNeurons 10
Mmp16	11.7349	0.274975	8.43815e-32	1.62706e-30	0.674005	0.543778	ExNeurons 10
Setd4	11.7315	0.442603	8.78892e-32	1.69344e-30	0.268332	0.198792	ExNeurons 10
Ranbp2	11.7243	0.306999	9.57196e-32	1.84294e-30	0.347248	0.271788	ExNeurons 10
Dcaf5	11.7118	0.429681	1.10897e-31	2.13041e-30	0.258425	0.187919	ExNeurons 10
Dot1l	11.7096	0.454093	1.1385e-31	2.18552e-30	0.25199	0.182354	ExNeurons 10
Soga3	11.7052	0.262913	1.19929e-31	2.2988e-30	0.447502	0.363735	ExNeurons 10
Syn1	11.6997	0.29398	1.27963e-31	2.45097e-30	0.386452	0.30942	ExNeurons 10
Ttc19	11.6923	0.255	1.3959e-31	2.67171e-30	0.507621	0.418076	ExNeurons 10
Micu2	11.6849	0.448825	1.52318e-31	2.90887e-30	0.257748	0.18827	ExNeurons 10
Nbas	11.6648	0.387964	1.9292e-31	3.67343e-30	0.28823	0.217068	ExNeurons 10
Apc	11.6625	0.257076	1.98028e-31	3.76792e-30	0.585013	0.485993	ExNeurons 10
Plcl2	11.6544	0.262188	2.1796e-31	4.14413e-30	0.477815	0.389034	ExNeurons 10
Atxn2	11.6438	0.289702	2.46663e-31	4.68642e-30	0.38823	0.30942	ExNeurons 10
Gnai1	11.6404	0.355225	2.56721e-31	4.87394e-30	0.288992	0.216204	ExNeurons 10
Spire1	11.6327	0.272905	2.80951e-31	5.33004e-30	0.418374	0.337705	ExNeurons 10
Rbm5	11.632	0.265216	2.83336e-31	5.37136e-30	0.449873	0.366922	ExNeurons 10
Brwd1	11.6312	0.283456	2.86168e-31	5.42107e-30	0.382218	0.303679	ExNeurons 10
Thoc1	11.6295	0.328328	2.91931e-31	5.52221e-30	0.353514	0.280014	ExNeurons 10
Gon4l	11.6295	0.364926	2.91933e-31	5.52221e-30	0.311346	0.24041	ExNeurons 10
Mtch1	11.6269	0.352969	3.00714e-31	5.68416e-30	0.285859	0.213205	ExNeurons 10
Brip1os	11.6124	0.379166	3.56392e-31	6.72676e-30	0.301016	0.229131	ExNeurons 10
Gm12064	11.6081	0.428477	3.74781e-31	7.0687e-30	0.275529	0.205303	ExNeurons 10
Tnrc6c	11.5909	0.282488	4.58029e-31	8.62626e-30	0.706943	0.591015	ExNeurons 10
Sel1l	11.5854	0.34744	4.88498e-31	9.19342e-30	0.304572	0.231913	ExNeurons 10
Scmh1	11.5848	0.285516	4.92192e-31	9.25621e-30	0.4	0.321537	ExNeurons 10
Tmem135	11.5715	0.358736	5.74446e-31	1.07874e-29	0.312786	0.24199	ExNeurons 10
Jazf1	11.5535	0.274733	7.0857e-31	1.32868e-29	0.44276	0.359682	ExNeurons 10
Cacna1e	11.5189	0.344895	1.05915e-30	1.98321e-29	0.808129	0.676626	ExNeurons 10
Srpk1	11.5035	0.376118	1.26634e-30	2.36603e-29	0.293988	0.224065	ExNeurons 10
Ttc17	11.5006	0.355113	1.31063e-30	2.44702e-29	0.301778	0.229063	ExNeurons 10
Zc3h12b	11.4845	0.339648	1.57841e-30	2.94272e-29	0.327096	0.254768	ExNeurons 10
Snx32	11.4835	0.322981	1.59594e-30	2.97328e-29	0.353937	0.281243	ExNeurons 10
Epc1	11.48	0.329007	1.66252e-30	3.09508e-29	0.33497	0.262724	ExNeurons 10
Rab11fip4	11.4776	0.378361	1.70873e-30	3.17882e-29	0.291871	0.22162	ExNeurons 10
Fbxo34	11.477	0.338025	1.72055e-30	3.19851e-29	0.314649	0.241098	ExNeurons 10
Akap9	11.4768	0.301335	1.72459e-30	3.20373e-29	0.356901	0.282391	ExNeurons 10
Trip11	11.4706	0.378887	1.85303e-30	3.43986e-29	0.271634	0.200386	ExNeurons 10
Car11	11.4602	0.414974	2.09027e-30	3.87193e-29	0.254953	0.184947	ExNeurons 10
Fam219a	11.4559	0.306803	2.19705e-30	4.06391e-29	0.359272	0.285998	ExNeurons 10
Btbd1	11.4558	0.400429	2.19903e-30	4.06467e-29	0.272058	0.20302	ExNeurons 10
Cd46	11.4478	0.424114	2.41265e-30	4.45635e-29	0.261727	0.192984	ExNeurons 10
Actr1b	11.4449	0.396185	2.49294e-30	4.60137e-29	0.281795	0.212179	ExNeurons 10
Eml6	11.4202	0.269254	3.31385e-30	6.10785e-29	0.624725	0.516885	ExNeurons 10
Cep83	11.4133	0.382343	3.5872e-30	6.60697e-29	0.274428	0.204506	ExNeurons 10
Armh3	11.4124	0.409649	3.62493e-30	6.67172e-29	0.268501	0.199616	ExNeurons 10
Tsc1	11.4116	0.371194	3.66079e-30	6.73295e-29	0.292803	0.222444	ExNeurons 10
Sec61a2	11.4108	0.323204	3.69115e-30	6.78395e-29	0.313124	0.241517	ExNeurons 10
Flrt3	11.4009	0.376673	4.13864e-30	7.59024e-29	0.299661	0.230616	ExNeurons 10
Arih1	11.3806	0.256735	5.22541e-30	9.57659e-29	0.445724	0.361573	ExNeurons 10
Esco1	11.3765	0.347466	5.47261e-30	1.00225e-28	0.312108	0.241044	ExNeurons 10
Map4k5	11.3628	0.349144	6.40412e-30	1.17119e-28	0.308383	0.238464	ExNeurons 10
4732471J01Rik	11.3611	0.361669	6.53056e-30	1.19347e-28	0.303302	0.232724	ExNeurons 10
Nt5c2	11.353	0.299001	7.16793e-30	1.30903e-28	0.36613	0.291442	ExNeurons 10
Spata7	11.352	0.365184	7.24471e-30	1.32212e-28	0.289077	0.218649	ExNeurons 10
Gm19710	11.3488	0.394813	7.51661e-30	1.37078e-28	0.288654	0.220756	ExNeurons 10
Opa1	11.3358	0.420877	8.72175e-30	1.58831e-28	0.252667	0.184907	ExNeurons 10
Diaph2	11.3299	0.251538	9.32965e-30	1.69783e-28	0.514903	0.421656	ExNeurons 10
Rabl6	11.3289	0.319771	9.43514e-30	1.71582e-28	0.335817	0.263737	ExNeurons 10
Dnajc7	11.2881	0.371872	1.50227e-29	2.72047e-28	0.272904	0.203372	ExNeurons 10
Dpp10	11.2748	0.676716	1.74815e-29	3.16353e-28	0.977053	0.81951	ExNeurons 10
Tmem245	11.2653	0.394663	1.94597e-29	3.5166e-28	0.25453	0.185974	ExNeurons 10
Inpp4a	11.2605	0.348117	2.05569e-29	3.71229e-28	0.310754	0.240936	ExNeurons 10
Sclt1	11.2358	0.268235	2.7217e-29	4.90474e-28	0.420322	0.341798	ExNeurons 10
Slc25a23	11.2262	0.376352	3.03383e-29	5.45963e-28	0.274344	0.2056	ExNeurons 10
Rbm28	11.2256	0.304243	3.05177e-29	5.4881e-28	0.335732	0.263926	ExNeurons 10
Gng2	11.2167	0.329511	3.3749e-29	6.06499e-28	0.286706	0.214421	ExNeurons 10
Map7d2	11.2074	0.287888	3.75086e-29	6.73127e-28	0.339543	0.265574	ExNeurons 10
Cpeb4	11.1997	0.288014	4.09143e-29	7.33738e-28	0.324386	0.251391	ExNeurons 10
Rab11fip2	11.1826	0.315382	4.96195e-29	8.89236e-28	0.324894	0.253958	ExNeurons 10
Ino80	11.1755	0.365716	5.37399e-29	9.62412e-28	0.291533	0.223336	ExNeurons 10
Epb41l1	11.1609	0.271933	6.33443e-29	1.13051e-27	0.380694	0.30426	ExNeurons 10
Nrd1	11.1535	0.262088	6.88527e-29	1.22797e-27	0.42066	0.343608	ExNeurons 10
Mon2	11.143	0.3714	7.7447e-29	1.38029e-27	0.286367	0.219162	ExNeurons 10
Shisa4	11.1398	0.367861	8.03247e-29	1.4306e-27	0.268247	0.198833	ExNeurons 10
Ago3	11.123	0.258716	9.69159e-29	1.72372e-27	0.414818	0.337138	ExNeurons 10
Trrap	11.0855	0.39762	1.47538e-28	2.61329e-27	0.268671	0.202088	ExNeurons 10
Acvr1	11.0768	0.397198	1.62546e-28	2.87717e-27	0.260034	0.192498	ExNeurons 10
3110021N24Rik	11.0764	0.267159	1.63277e-28	2.88812e-27	0.437341	0.359831	ExNeurons 10
St3gal3	11.0705	0.36998	1.74493e-28	3.0823e-27	0.282811	0.215042	ExNeurons 10
Adgrb2	11.0434	0.366146	2.35951e-28	4.15942e-27	0.281456	0.213664	ExNeurons 10
Pds5a	11.033	0.360924	2.64753e-28	4.65447e-27	0.287638	0.219918	ExNeurons 10
Pde7a	11.0283	0.40149	2.7908e-28	4.89969e-27	0.260542	0.193943	ExNeurons 10
Nrf1	10.9809	0.374884	4.72076e-28	8.26565e-27	0.255885	0.187865	ExNeurons 10
1500004A13Rik	10.972	0.266385	5.20897e-28	9.10813e-27	0.388484	0.313486	ExNeurons 10
Lztfl1	10.9679	0.335988	5.45115e-28	9.51875e-27	0.296613	0.227604	ExNeurons 10
Cdk11b	10.9599	0.405978	5.95604e-28	1.03864e-26	0.256732	0.190688	ExNeurons 10
1700024B18Rik	10.9381	0.392052	7.5788e-28	1.31984e-26	0.278662	0.212719	ExNeurons 10
Purg	10.9179	0.346479	9.461e-28	1.64541e-26	0.256054	0.188162	ExNeurons 10
Dalrd3	10.9173	0.307417	9.52783e-28	1.65592e-26	0.35182	0.281459	ExNeurons 10
Mbtd1	10.8864	0.291615	1.33848e-27	2.31538e-26	0.340305	0.269032	ExNeurons 10
Tfdp2	10.8862	0.364393	1.34086e-27	2.31795e-26	0.272396	0.205708	ExNeurons 10
Arf3	10.8706	0.345456	1.59075e-27	2.74628e-26	0.258933	0.191066	ExNeurons 10
Ddx1	10.8356	0.375943	2.33304e-27	4.01972e-26	0.266977	0.200967	ExNeurons 10
Csnk1g3	10.8328	0.297976	2.4069e-27	4.14422e-26	0.338611	0.269181	ExNeurons 10
Fam171a1	10.8259	0.368355	2.59455e-27	4.45842e-26	0.26105	0.194429	ExNeurons 10
Macrod2os1	10.8198	0.332154	2.77423e-27	4.75772e-26	0.329213	0.261346	ExNeurons 10
Zmiz1	10.8097	0.390526	3.09572e-27	5.30204e-26	0.256901	0.190998	ExNeurons 10
Jakmip3	10.8012	0.329602	3.39769e-27	5.80386e-26	0.312616	0.245434	ExNeurons 10
Hdgfl3	10.7894	0.268372	3.86129e-27	6.59143e-26	0.355461	0.282553	ExNeurons 10
Trpc1	10.7824	0.375767	4.16943e-27	7.11275e-26	0.259272	0.194024	ExNeurons 10
Map3k3	10.7623	0.329784	5.18817e-27	8.839e-26	0.300085	0.232102	ExNeurons 10
Lrrfip2	10.7386	0.393027	6.70851e-27	1.13917e-25	0.254699	0.189729	ExNeurons 10
Bptf	10.7378	0.252948	6.76239e-27	1.14757e-25	0.401863	0.327588	ExNeurons 10
Cdk12	10.7364	0.261598	6.86352e-27	1.16397e-25	0.384759	0.311433	ExNeurons 10
Atp6v1h	10.7213	0.329167	8.08353e-27	1.36907e-25	0.295258	0.228793	ExNeurons 10
Tmem131	10.7142	0.325912	8.72653e-27	1.47701e-25	0.304064	0.236654	ExNeurons 10
Ppargc1a	10.7127	0.385377	8.87597e-27	1.50132e-25	0.256647	0.191323	ExNeurons 10
Kif13b	10.7059	0.383052	9.54856e-27	1.61298e-25	0.258002	0.192754	ExNeurons 10
Mycbp2	10.7022	0.33768	9.94382e-27	1.67865e-25	0.838188	0.708694	ExNeurons 10
Ckap5	10.6854	0.307184	1.19196e-26	2.00958e-25	0.321169	0.253282	ExNeurons 10
Son	10.6679	0.274977	1.43805e-26	2.42132e-25	0.753091	0.634442	ExNeurons 10
Rab3gap1	10.6407	0.276934	1.9278e-26	3.23541e-25	0.345385	0.275651	ExNeurons 10
Ints10	10.6398	0.367801	1.94522e-26	3.26253e-25	0.250296	0.18492	ExNeurons 10
R3hdm2	10.6377	0.259418	1.99014e-26	3.33571e-25	0.657409	0.547385	ExNeurons 10
Sqstm1	10.627	0.380238	2.23107e-26	3.72988e-25	0.254361	0.190053	ExNeurons 10
Lrrc49	10.6233	0.325698	2.32269e-26	3.87804e-25	0.292295	0.225335	ExNeurons 10
Dab2ip	10.614	0.382302	2.56595e-26	4.27868e-25	0.260965	0.196212	ExNeurons 10
Rsf1os1	10.6096	0.418959	2.68909e-26	4.48112e-25	0.257748	0.1947	ExNeurons 10
Ndufs4	10.5972	0.289061	3.06994e-26	5.10591e-25	0.32464	0.25643	ExNeurons 10
Elp4	10.591	0.335501	3.28115e-26	5.45369e-25	0.30271	0.237465	ExNeurons 10
Fbxl2	10.5875	0.258993	3.40615e-26	5.65783e-25	0.417273	0.344608	ExNeurons 10
Phip	10.5873	0.27674	3.41205e-26	5.664e-25	0.352752	0.283256	ExNeurons 10
Taf15	10.5788	0.271729	3.73582e-26	6.19353e-25	0.352329	0.282729	ExNeurons 10
Ddhd1	10.5573	0.33112	4.70002e-26	7.77215e-25	0.2779	0.212408	ExNeurons 10
Sympk	10.557	0.40839	4.71312e-26	7.78883e-25	0.253514	0.191053	ExNeurons 10
Fgfr2	10.5541	0.301392	4.86304e-26	8.02634e-25	0.794327	0.666009	ExNeurons 10
Sptbn2	10.5518	0.303077	4.98075e-26	8.21539e-25	0.326842	0.259617	ExNeurons 10
Slc8a2	10.5336	0.296831	6.04571e-26	9.94977e-25	0.283743	0.215123	ExNeurons 10
Sh3kbp1	10.5269	0.3296	6.49681e-26	1.06752e-24	0.267316	0.200292	ExNeurons 10
Tnpo3	10.5235	0.358735	6.73117e-26	1.10463e-24	0.273243	0.209153	ExNeurons 10
Nr2c2	10.5149	0.299523	7.37747e-26	1.20839e-24	0.316765	0.248946	ExNeurons 10
Nup98	10.5005	0.368817	8.59686e-26	1.40368e-24	0.263167	0.199657	ExNeurons 10
Smarcc1	10.4856	0.338901	1.00618e-25	1.63771e-24	0.268247	0.203588	ExNeurons 10
Tasp1	10.4772	0.329531	1.09926e-25	1.78697e-24	0.287384	0.222377	ExNeurons 10
Zmym4	10.4729	0.262085	1.15023e-25	1.86866e-24	0.377053	0.307934	ExNeurons 10
Emsy	10.4702	0.307067	1.18428e-25	1.92277e-24	0.301355	0.235628	ExNeurons 10
Gm6994	10.4634	0.370758	1.27173e-25	2.06215e-24	0.271973	0.207356	ExNeurons 10
Fam126b	10.4536	0.289299	1.41047e-25	2.2857e-24	0.301863	0.235817	ExNeurons 10
Pias2	10.4535	0.270629	1.41229e-25	2.28722e-24	0.327942	0.259685	ExNeurons 10
Mtif2	10.4533	0.350869	1.41546e-25	2.29093e-24	0.272396	0.208531	ExNeurons 10
Vezt	10.4372	0.302301	1.67713e-25	2.70429e-24	0.299153	0.233007	ExNeurons 10
Yeats2	10.4054	0.358811	2.34213e-25	3.76486e-24	0.273751	0.210396	ExNeurons 10
Atf2	10.3978	0.273781	2.53783e-25	4.0769e-24	0.331075	0.262724	ExNeurons 10
Setd2	10.3948	0.298505	2.61855e-25	4.20397e-24	0.296952	0.230049	ExNeurons 10
Glg1	10.3914	0.257934	2.71472e-25	4.35566e-24	0.370195	0.30091	ExNeurons 10
Itfg1	10.3592	0.293953	3.80016e-25	6.07463e-24	0.290686	0.22466	ExNeurons 10
Cdkal1	10.3418	0.307118	4.55787e-25	7.2679e-24	0.327942	0.262994	ExNeurons 10
Zfp292	10.34	0.271504	4.64604e-25	7.40393e-24	0.328789	0.260779	ExNeurons 10
Ube2w	10.3259	0.263579	5.3835e-25	8.5686e-24	0.333108	0.265507	ExNeurons 10
1700025G04Rik	10.2806	0.290807	8.61636e-25	1.3647e-23	0.322354	0.257213	ExNeurons 10
Asap1	10.2535	0.264933	1.14177e-24	1.80178e-23	0.65978	0.537025	ExNeurons 10
Hectd4	10.2205	0.25129	1.6055e-24	2.52282e-23	0.385097	0.314283	ExNeurons 10
Hspa12a	10.1176	0.285787	4.61381e-24	7.15874e-23	0.314395	0.248717	ExNeurons 10
Kpna3	10.1168	0.323891	4.65405e-24	7.21253e-23	0.271719	0.208788	ExNeurons 10
Slc38a9	10.0734	0.301631	7.24252e-24	1.11771e-22	0.295936	0.231967	ExNeurons 10
Nfx1	10.0601	0.267416	8.28943e-24	1.27624e-22	0.338865	0.272841	ExNeurons 10
Zfhx2	10.0511	0.319351	9.08113e-24	1.39647e-22	0.275445	0.213097	ExNeurons 10
Tm9sf4	10.0435	0.339958	9.81337e-24	1.50728e-22	0.256224	0.194375	ExNeurons 10
Sfxn5	10.0187	0.35207	1.26189e-23	1.93132e-22	0.252159	0.189702	ExNeurons 10
Atp6v1b2	9.98792	0.269998	1.72161e-23	2.63181e-22	0.306859	0.242827	ExNeurons 10
Snrnp70	9.96889	0.275084	2.08545e-23	3.18049e-22	0.782981	0.666401	ExNeurons 10
Crebzf	9.96569	0.256589	2.15366e-23	3.28259e-22	0.30652	0.240653	ExNeurons 10
Csnk2a1	9.96149	0.304873	2.24675e-23	3.42247e-22	0.264183	0.201656	ExNeurons 10
6530409C15Rik	9.95239	0.344356	2.46209e-23	3.74829e-22	0.271041	0.210193	ExNeurons 10
Clock	9.9415	0.262739	2.7466e-23	4.17896e-22	0.338696	0.272977	ExNeurons 10
Htt	9.90558	0.298109	3.93695e-23	5.96206e-22	0.305927	0.243827	ExNeurons 10
Gapvd1	9.88695	0.264627	4.74236e-23	7.16918e-22	0.337595	0.272652	ExNeurons 10
Klhl7	9.88171	0.272282	4.99713e-23	7.54992e-22	0.297968	0.233318	ExNeurons 10
Stim2	9.85992	0.282974	6.21014e-23	9.34444e-22	0.27536	0.210206	ExNeurons 10
2025-03-06	9.85853	0.289846	6.2966e-23	9.46903e-22	0.278747	0.216015	ExNeurons 10
Eml4	9.85494	0.262614	6.52551e-23	9.79621e-22	0.330991	0.266304	ExNeurons 10
Sacm1l	9.8523	0.295977	6.69961e-23	1.00517e-21	0.297036	0.23525	ExNeurons 10
Luc7l2	9.84698	0.254287	7.06315e-23	1.05788e-21	0.760627	0.649814	ExNeurons 10
Xrn1	9.81796	0.266861	9.42311e-23	1.40808e-21	0.330906	0.267195	ExNeurons 10
Pkn2	9.80449	0.258145	1.07693e-22	1.60646e-21	0.347841	0.282351	ExNeurons 10
Slf1	9.79107	0.317009	1.22984e-22	1.82928e-21	0.28315	0.222228	ExNeurons 10
Relch	9.78191	0.282912	1.34639e-22	2.00036e-21	0.297714	0.235263	ExNeurons 10
Scaf8	9.771	0.253891	1.49959e-22	2.22541e-21	0.344708	0.279919	ExNeurons 10
Fyn	9.7498	0.258742	1.84833e-22	2.7351e-21	0.330652	0.265048	ExNeurons 10
Rev1	9.7377	0.283393	2.08221e-22	3.07593e-21	0.308298	0.246326	ExNeurons 10
Otulin	9.7362	0.261828	2.11302e-22	3.11966e-21	0.354869	0.290753	ExNeurons 10
Scfd2	9.70482	0.31957	2.87581e-22	4.22656e-21	0.274259	0.21438	ExNeurons 10
Smg7	9.67971	0.337886	3.6774e-22	5.38935e-21	0.250635	0.190971	ExNeurons 10
Rian	9.65869	0.287342	4.51582e-22	6.57715e-21	0.774513	0.649246	ExNeurons 10
Srcap	9.64626	0.353084	5.09807e-22	7.40851e-21	0.251228	0.192984	ExNeurons 10
Gripap1	9.643	0.314687	5.26255e-22	7.64324e-21	0.278831	0.219675	ExNeurons 10
Slc2a3	9.63924	0.28818	5.45915e-22	7.91989e-21	0.275445	0.214583	ExNeurons 10
Lrch3	9.63577	0.300986	5.64687e-22	8.18306e-21	0.275614	0.214921	ExNeurons 10
Snhg14	9.63373	0.324637	5.7598e-22	8.34205e-21	0.818882	0.691174	ExNeurons 10
Rundc3b	9.63063	0.283794	5.93647e-22	8.59311e-21	0.295766	0.234237	ExNeurons 10
Slc25a27	9.61264	0.259117	7.07139e-22	1.02188e-20	0.329467	0.266668	ExNeurons 10
Dgkd	9.60778	0.296322	7.41277e-22	1.07002e-20	0.294835	0.234588	ExNeurons 10
Dnajc19	9.59214	0.307334	8.62732e-22	1.24256e-20	0.279509	0.219729	ExNeurons 10
Gm11417	9.54067	0.368406	1.41918e-21	2.03381e-20	0.251058	0.193254	ExNeurons 10
Lnpep	9.53508	0.27387	1.49768e-21	2.14394e-20	0.267146	0.205897	ExNeurons 10
Sik2	9.52686	0.336207	1.62112e-21	2.31937e-20	0.278154	0.221458	ExNeurons 10
Sec24b	9.5161	0.302265	1.79808e-21	2.56687e-20	0.278154	0.219013	ExNeurons 10
Gm28905	9.49233	0.252912	2.25917e-21	3.21448e-20	0.29602	0.230144	ExNeurons 10
Rai1	9.45332	0.301132	3.28262e-21	4.65536e-20	0.281541	0.222485	ExNeurons 10
Rbm33	9.45194	0.252954	3.32617e-21	4.71453e-20	0.303641	0.241531	ExNeurons 10
Mapk8ip3	9.40481	0.280109	5.2122e-21	7.33959e-20	0.298984	0.239518	ExNeurons 10
Fnip1	9.40131	0.254789	5.38863e-21	7.58391e-20	0.300169	0.23891	ExNeurons 10
4430402I18Rik	9.38523	0.313763	6.27818e-21	8.81669e-20	0.276799	0.218325	ExNeurons 10
Gm28379	9.37859	0.343716	6.68609e-21	9.36921e-20	0.258848	0.201886	ExNeurons 10
Igf2bp3	9.37812	0.265768	6.71602e-21	9.40606e-20	0.331245	0.27064	ExNeurons 10
Ptpn12	9.37616	0.304922	6.84217e-21	9.57756e-20	0.268755	0.210693	ExNeurons 10
Dcaf8	9.3329	0.321473	1.03015e-20	1.43347e-19	0.252583	0.195226	ExNeurons 10
Arhgap20	9.32539	0.253978	1.10574e-20	1.53618e-19	0.319898	0.258253	ExNeurons 10
Gm48765	9.29991	0.347257	1.4056e-20	1.94545e-19	0.254191	0.197712	ExNeurons 10
Nav2	9.29272	0.291619	1.50391e-20	2.0804e-19	0.777223	0.650367	ExNeurons 10
Dip2c	9.28651	0.266943	1.59433e-20	2.20196e-19	0.729636	0.611479	ExNeurons 10
4921511C10Rik	9.2419	0.319113	2.42161e-20	3.32502e-19	0.273666	0.216744	ExNeurons 10
Yaf2	9.17775	0.314417	4.40175e-20	5.99255e-19	0.251397	0.194767	ExNeurons 10
Ppip5k1	9.17771	0.252019	4.4037e-20	5.99255e-19	0.334039	0.273746	ExNeurons 10
Fndc3a	9.1684	0.306982	4.80099e-20	6.5229e-19	0.258256	0.201386	ExNeurons 10
Shprh	9.13308	0.30926	6.65768e-20	8.99829e-19	0.25326	0.196591	ExNeurons 10
Gpi1	9.12509	0.254691	7.16754e-20	9.6773e-19	0.28044	0.221148	ExNeurons 10
Fbxw4	9.12215	0.300856	7.3648e-20	9.9281e-19	0.258425	0.201575	ExNeurons 10
Dop1b	9.10806	0.291588	8.38672e-20	1.12881e-18	0.272481	0.215312	ExNeurons 10
Zfp692	9.0919	0.309183	9.73229e-20	1.30652e-18	0.277223	0.220972	ExNeurons 10
Zfr2	9.06704	0.315444	1.22297e-19	1.63501e-18	0.270449	0.214934	ExNeurons 10
Ndufaf7	9.02759	0.297211	1.75496e-19	2.33658e-18	0.259356	0.203534	ExNeurons 10
Smarca5	9.00986	0.297148	2.06322e-19	2.73996e-18	0.252837	0.196807	ExNeurons 10
D10Wsu102e	9.001	0.317486	2.23668e-19	2.96271e-18	0.251058	0.195753	ExNeurons 10
Ppp6r2	8.97234	0.250668	2.90275e-19	3.83322e-18	0.317528	0.259536	ExNeurons 10
Supt20	8.937	0.279862	3.99863e-19	5.25627e-18	0.286876	0.230873	ExNeurons 10
Akap8	8.89924	0.275519	5.62314e-19	7.36183e-18	0.277815	0.221539	ExNeurons 10
Apex2	8.85341	0.311905	8.48841e-19	1.10571e-17	0.250212	0.196023	ExNeurons 10
Babam2	8.84277	0.278894	9.33713e-19	1.21261e-17	0.285351	0.229914	ExNeurons 10
Adar	8.84109	0.282652	9.47892e-19	1.23041e-17	0.266384	0.211219	ExNeurons 10
Ophn1	8.81971	0.295288	1.1476e-18	1.48442e-17	0.252667	0.198049	ExNeurons 10
Rngtt	8.81199	0.260199	1.22939e-18	1.58943e-17	0.295343	0.23964	ExNeurons 10
Gm10785	8.78805	0.294871	1.52175e-18	1.96251e-17	0.266808	0.212341	ExNeurons 10
Ubap2l	8.75727	0.251373	2.00041e-18	2.56576e-17	0.277731	0.221634	ExNeurons 10
Arnt	8.74262	0.26968	2.27772e-18	2.91134e-17	0.275953	0.220445	ExNeurons 10
Tmem175	8.62897	0.262303	6.19046e-18	7.8161e-17	0.282218	0.228536	ExNeurons 10
Rp9	8.60688	0.263143	7.50758e-18	9.45145e-17	0.275106	0.220688	ExNeurons 10
Zfp609	8.57329	0.262882	1.00571e-17	1.26242e-16	0.272312	0.217838	ExNeurons 10
Ttll5	8.55983	0.280399	1.13036e-17	1.41615e-16	0.265199	0.211692	ExNeurons 10
Fbxl20	8.55124	0.257475	1.21772e-17	1.52338e-16	0.29602	0.241801	ExNeurons 10
Lrrc8b	8.51816	0.255901	1.62108e-17	2.01727e-16	0.271719	0.217365	ExNeurons 10
Rab3gap2	8.50871	0.266614	1.75886e-17	2.18453e-16	0.269179	0.215528	ExNeurons 10
Tnik	8.48845	0.261841	2.09408e-17	2.59589e-16	0.752413	0.632132	ExNeurons 10
Mphosph9	8.45077	0.285268	2.89378e-17	3.57015e-16	0.254022	0.201616	ExNeurons 10
Ogdh	8.42798	0.259783	3.51696e-17	4.33279e-16	0.276207	0.223579	ExNeurons 10
Tasor2	8.40945	0.276559	4.1194e-17	5.06054e-16	0.256901	0.20456	ExNeurons 10
Bdp1	8.39815	0.280086	4.53557e-17	5.56123e-16	0.251228	0.199063	ExNeurons 10
Phf6	8.35957	0.287261	6.29448e-17	7.67068e-16	0.250212	0.198536	ExNeurons 10
Shfl	8.34054	0.268369	7.39501e-17	8.99489e-16	0.262828	0.210112	ExNeurons 10
AW554918	8.33317	0.269477	7.87085e-17	9.56917e-16	0.261812	0.209666	ExNeurons 10
0610010F05Rik	8.22981	0.254792	1.87516e-16	2.2481e-15	0.267062	0.215029	ExNeurons 10
Map2k5	8.17121	0.272219	3.0531e-16	3.63843e-15	0.261643	0.210868	ExNeurons 10
Dctn4	8.06852	0.263425	7.11559e-16	8.3265e-15	0.251143	0.200467	ExNeurons 10
Aco2	7.95693	0.25362	1.76365e-15	2.03075e-14	0.259441	0.20949	ExNeurons 10
Srrm2	7.95424	0.252695	1.80232e-15	2.07435e-14	0.757917	0.639602	ExNeurons 10
Macf1	7.86929	0.258077	3.56652e-15	4.0526e-14	0.771804	0.652961	ExNeurons 10
Dclk1	7.82618	0.321038	5.02913e-15	5.68957e-14	0.867146	0.74299	ExNeurons 10
Snx24	7.77195	0.259177	7.72877e-15	8.67176e-14	0.250635	0.201818	ExNeurons 10
Cttnbp2	7.6841	0.253054	1.54077e-14	1.70221e-13	0.788061	0.671399	ExNeurons 10
1810034E14Rik	7.28993	0.251285	3.10112e-13	3.21355e-12	0.260965	0.216163	ExNeurons 10
Nrg3	6.87855	0.39252	6.0464e-12	5.86652e-11	0.986113	0.909431	ExNeurons 10
Nbea	6.58879	0.313251	4.43432e-11	4.12321e-10	0.85851	0.732683	ExNeurons 10
Tanc2	6.34424	0.277877	2.23527e-10	2.00431e-09	0.8221	0.699549	ExNeurons 10
Negr1	5.86796	0.370497	4.41186e-09	3.61712e-08	0.934716	0.810906	ExNeurons 10
Cntnap2	5.68491	0.306007	1.30881e-08	1.04222e-07	0.899238	0.772666	ExNeurons 10
Epha5	4.84819	0.264094	1.24594e-06	8.52667e-06	0.831583	0.694105	ExNeurons 10
Tenm2	4.60629	0.337396	4.09912e-06	2.6772e-05	0.94945	0.835976	ExNeurons 10
Strbp	2.75214	0.283557	0.00592064	0.0262896	0.903302	0.778177	ExNeurons 10
Arpp21	-4.26631	0.269288	1.98737e-05	0.000122157	0.945385	0.830668	ExNeurons 10
Adgrb3	-5.88832	0.259098	3.90147e-09	3.2176e-08	0.960627	0.859844	ExNeurons 10
Ntng1	47.5165	3.82692	0	0	0.889552	0.323022	ExNeurons 11
Hs6st3	42.237	2.64966	0	0	0.958955	0.602258	ExNeurons 11
Tenm2	38.0237	1.81636	0	0	0.982836	0.849507	ExNeurons 11
Trps1	37.8476	3.19373	0	0	0.753731	0.286372	ExNeurons 11
Cntn5	37.5605	2.48178	0	4.92402e-305	0.935821	0.578602	ExNeurons 11
Tcf4	37.5497	1.71819	0	6.16026e-305	0.958955	0.74571	ExNeurons 11
Nlgn1	36.4034	1.33752	3.7665e-290	1.39339e-286	0.989552	0.887766	ExNeurons 11
Oxr1	36.3852	1.75941	7.29325e-290	2.36082e-286	0.953731	0.729178	ExNeurons 11
Prickle2	34.815	1.82686	1.44101e-265	4.14626e-262	0.891045	0.596341	ExNeurons 11
Gm21798	34.5296	2.66308	2.88345e-261	6.78817e-258	0.74403	0.228515	ExNeurons 11
Gria4	33.0974	1.76538	3.24198e-240	6.9962e-237	0.93806	0.650754	ExNeurons 11
Schip1	32.7814	1.75679	1.08475e-235	2.16083e-232	0.944776	0.700303	ExNeurons 11
Ptprn2	32.5955	1.53117	4.75218e-233	8.79017e-230	0.939552	0.703794	ExNeurons 11
Ptprd	32.5274	1.15626	4.37549e-232	7.55385e-229	0.996269	0.940877	ExNeurons 11
Zfp804b	31.6626	3.0526	5.0899e-220	8.23801e-217	0.672388	0.248775	ExNeurons 11
Mir99ahg	31.6301	1.82097	1.42555e-219	2.17154e-216	0.874627	0.552531	ExNeurons 11
Adcy8	31.3223	2.35951	2.32037e-215	3.33823e-212	0.705224	0.252278	ExNeurons 11
Grm7	30.9176	1.33399	6.93935e-210	9.45797e-207	0.964925	0.818868	ExNeurons 11
Kcnb2	30.2533	1.73082	4.7212e-201	5.82191e-198	0.923881	0.603193	ExNeurons 11
Robo1	30.0691	2.04322	1.23045e-198	1.44836e-195	0.815672	0.444345	ExNeurons 11
Necab1	29.9197	2.4562	1.0905e-196	1.22781e-193	0.65597	0.209841	ExNeurons 11
Camk2d	29.5218	2.18403	1.51388e-191	1.63348e-188	0.711194	0.298585	ExNeurons 11
Nrxn1	29.4523	0.929995	1.17551e-190	1.21764e-187	0.988806	0.919351	ExNeurons 11
Gm49906	29.3123	3.82406	7.22862e-189	7.1997e-186	0.520896	0.0599867	ExNeurons 11
Agbl4	29.1183	1.55089	2.10448e-186	2.01843e-183	0.91791	0.664091	ExNeurons 11
Pcdh15	27.9509	2.01381	6.42871e-172	5.74062e-169	0.817164	0.480947	ExNeurons 11
Hdac9	27.9184	1.68065	1.59706e-171	1.37858e-168	0.83209	0.498036	ExNeurons 11
Dscam	27.9137	1.48302	1.81771e-171	1.51843e-168	0.885075	0.613453	ExNeurons 11
Cdh8	27.8866	1.86729	3.88412e-171	3.14323e-168	0.765672	0.395233	ExNeurons 11
Cdh20	27.7986	2.81393	4.50672e-170	3.53655e-167	0.564925	0.137074	ExNeurons 11
Nell1	26.8499	2.09029	8.45213e-159	6.43754e-156	0.683582	0.308182	ExNeurons 11
Cacna2d3	26.6624	1.59548	1.28487e-156	9.50655e-154	0.888806	0.618565	ExNeurons 11
Rora	26.4045	1.52005	1.21705e-153	8.51805e-151	0.936567	0.702871	ExNeurons 11
Dab1	26.4008	1.41198	1.3417e-153	9.14333e-151	0.964925	0.756349	ExNeurons 11
Sgcz	26.2709	1.51174	4.12741e-152	2.7406e-149	0.879851	0.697912	ExNeurons 11
Kcnip4	25.8902	1.19641	8.57756e-148	5.55311e-145	0.991791	0.916854	ExNeurons 11
Plxdc2	25.5049	2.0976	1.74032e-143	1.0992e-140	0.608209	0.234515	ExNeurons 11
Pam	25.1761	1.55803	7.31557e-140	4.51057e-137	0.781343	0.442001	ExNeurons 11
Gm15398	25.0177	1.96105	3.92576e-138	2.36422e-135	0.685821	0.32785	ExNeurons 11
Meg3	24.8956	0.493029	8.29519e-137	4.8821e-134	1	0.994166	ExNeurons 11
Ptchd4	24.762	1.961	2.30295e-135	1.32527e-132	0.637313	0.269426	ExNeurons 11
Nkain2	24.6596	1.15619	2.90631e-134	1.63613e-131	0.972388	0.849518	ExNeurons 11
Epha6	24.6011	1.55936	1.2284e-133	6.76825e-131	0.907463	0.572827	ExNeurons 11
Gm32509	24.1563	1.61453	6.41534e-129	3.46108e-126	0.723881	0.379115	ExNeurons 11
Efr3a	23.6013	1.80788	3.73756e-123	1.97526e-120	0.623881	0.287307	ExNeurons 11
Ptprk	23.5373	1.5956	1.69235e-122	8.76502e-120	0.728358	0.412629	ExNeurons 11
Frmd4a	23.4832	1.20516	6.05298e-122	3.07349e-119	0.921642	0.697037	ExNeurons 11
Lingo2	23.4455	1.45111	1.46817e-121	7.31151e-119	0.958955	0.734918	ExNeurons 11
Angpt1	23.4221	4.32963	2.54337e-121	1.2427e-118	0.403731	0.0381766	ExNeurons 11
Chrm3	23.2901	1.47425	5.58243e-120	2.67709e-117	0.781343	0.552011	ExNeurons 11
Pdzrn3	23.1906	1.64551	5.66255e-119	2.66614e-116	0.728358	0.375624	ExNeurons 11
Cemip	23.0461	2.79338	1.61119e-117	7.45059e-115	0.458209	0.100128	ExNeurons 11
Gm26854	22.7995	1.92031	4.63267e-115	2.1047e-112	0.565672	0.220018	ExNeurons 11
Sobp	22.7476	1.3275	1.5174e-114	6.77491e-112	0.78806	0.507763	ExNeurons 11
Brd9	22.7242	1.28625	2.58001e-114	1.13241e-111	0.844776	0.552141	ExNeurons 11
Man1a	22.5746	2.14807	7.69201e-113	3.31987e-110	0.515672	0.162884	ExNeurons 11
Dpp10	22.4403	1.41069	1.59072e-111	6.75301e-109	0.976866	0.839033	ExNeurons 11
A330015K06Rik	22.3735	1.63858	7.13202e-111	2.97888e-108	0.671642	0.315673	ExNeurons 11
Pigk	22.1318	1.41267	1.56299e-108	6.42463e-106	0.818657	0.487906	ExNeurons 11
Tenm4	22.1098	1.19452	2.54253e-108	1.02877e-105	0.910448	0.682185	ExNeurons 11
Fat3	21.9634	1.32948	6.44955e-107	2.5695e-104	0.829851	0.53968	ExNeurons 11
Kcnab1	21.5207	1.50404	9.97306e-103	3.91306e-100	0.685075	0.355944	ExNeurons 11
Sorbs1	21.4838	1.36854	2.20575e-102	8.5254e-100	0.720149	0.424546	ExNeurons 11
Grm5	21.335	0.920026	5.37172e-101	2.04568e-98	0.969403	0.845613	ExNeurons 11
Asap1	21.3128	1.23598	8.64091e-101	3.24297e-98	0.824627	0.54962	ExNeurons 11
Lrfn5	21.2157	1.09149	6.84169e-100	2.53104e-97	0.929104	0.741154	ExNeurons 11
Nyap2	20.5152	1.34143	1.57391e-93	5.74055e-91	0.697761	0.396109	ExNeurons 11
Cntnap5a	20.164	1.41297	2.02964e-90	7.10266e-88	0.735821	0.491728	ExNeurons 11
Tenm3	20.124	1.67458	4.55326e-90	1.57215e-87	0.661194	0.41483	ExNeurons 11
A230006K03Rik	20.0761	1.20841	1.19386e-89	4.06791e-87	0.79403	0.515787	ExNeurons 11
Gm48749	19.9896	2.33514	6.78904e-89	2.28323e-86	0.426866	0.10808	ExNeurons 11
Gabrb3	19.9481	0.969823	1.5554e-88	5.16393e-86	0.93209	0.759852	ExNeurons 11
Unc5c	19.7179	1.25063	1.51453e-86	4.9646e-84	0.76791	0.487444	ExNeurons 11
Tshz2	19.6739	1.9378	3.61095e-86	1.15443e-83	0.496269	0.172422	ExNeurons 11
Ppm1l	19.5869	1.2384	2.00096e-85	6.31914e-83	0.714925	0.431706	ExNeurons 11
Acp1	19.5297	1.25065	6.14039e-85	1.9158e-82	0.705224	0.412913	ExNeurons 11
Cpne7	19.4613	1.95582	2.33971e-84	7.213e-82	0.450746	0.130778	ExNeurons 11
Galnt18	19.4316	1.24094	4.17344e-84	1.27148e-81	0.707463	0.43928	ExNeurons 11
Grip1	19.3662	1.338	1.48947e-83	4.48503e-81	0.662687	0.370784	ExNeurons 11
Cacnb4	19.3585	1.05522	1.72942e-83	5.1477e-81	0.878358	0.655014	ExNeurons 11
Rtl4	19.1488	1.47585	9.91136e-82	2.91664e-79	0.581343	0.291638	ExNeurons 11
Gm16599	19.1296	1.35176	1.43192e-81	4.16641e-79	0.651493	0.347518	ExNeurons 11
Cux2	19.09	1.62101	3.05658e-81	8.7948e-79	0.529104	0.21822	ExNeurons 11
Magi1	19.0329	1.13701	9.10904e-81	2.59217e-78	0.771642	0.510449	ExNeurons 11
Gm41414	18.9079	3.30629	9.81927e-80	2.76391e-77	0.34403	0.0439043	ExNeurons 11
Gm4258	18.8485	1.4588	3.02196e-79	8.4147e-77	0.567164	0.292963	ExNeurons 11
Samd5	18.7993	1.99716	7.65632e-79	2.10924e-76	0.436567	0.138032	ExNeurons 11
Ube3a	18.7685	0.939007	1.36765e-78	3.72807e-76	0.95597	0.795851	ExNeurons 11
Tmem44	18.7578	2.33944	1.67157e-78	4.50907e-76	0.393284	0.0968143	ExNeurons 11
Nrg3os	18.6954	1.02283	5.39717e-78	1.44088e-75	0.928358	0.715924	ExNeurons 11
Inpp4b	18.5715	1.59881	5.46866e-77	1.44506e-74	0.524627	0.226018	ExNeurons 11
Ctnna2	18.4761	0.915898	3.21411e-76	8.40734e-74	0.953731	0.795531	ExNeurons 11
Rspo2	18.3732	2.50759	2.15253e-75	5.57418e-73	0.376119	0.0876192	ExNeurons 11
Ntm	18.3624	1.12454	2.62937e-75	6.74159e-73	0.956716	0.77397	ExNeurons 11
St6galnac5	18.2575	1.23408	1.80377e-74	4.57945e-72	0.689552	0.387494	ExNeurons 11
Nrg3	18.1788	0.667529	7.59244e-74	1.89052e-71	0.985075	0.918949	ExNeurons 11
Rb1	17.9935	1.62546	2.19169e-72	5.40532e-70	0.492537	0.221711	ExNeurons 11
Cdh10	17.9523	1.15452	4.60597e-72	1.12525e-69	0.736567	0.456463	ExNeurons 11
Fgf12	17.8646	0.909141	2.22642e-71	5.38835e-69	0.941045	0.782751	ExNeurons 11
Trpc5	17.7337	1.57102	2.30498e-70	5.47613e-68	0.491791	0.214279	ExNeurons 11
Lrtm1	17.6464	1.51498	1.08427e-69	2.55257e-67	0.51791	0.249805	ExNeurons 11
Ccdc136	17.585	1.89824	3.21074e-69	7.42368e-67	0.416418	0.141559	ExNeurons 11
Hcn1	17.5148	1.12845	1.10464e-68	2.48745e-66	0.726119	0.485716	ExNeurons 11
Sox5os4	17.4891	2.71138	1.73411e-68	3.87126e-66	0.346269	0.0713829	ExNeurons 11
Shank2	17.473	1.08653	2.30164e-68	5.0943e-66	0.693284	0.438546	ExNeurons 11
Sox5	17.3065	1.20976	4.19919e-67	9.21545e-65	0.65597	0.424487	ExNeurons 11
Shisa9	17.2824	1.19983	6.38029e-67	1.37689e-64	0.638806	0.394571	ExNeurons 11
Robo2	17.2824	0.996847	6.38041e-67	1.37689e-64	0.797015	0.584282	ExNeurons 11
Mef2c	17.1835	0.98588	3.53208e-66	7.55923e-64	0.920896	0.709451	ExNeurons 11
Vwc2l	17.1232	2.25675	9.97034e-66	2.09912e-63	0.362687	0.0856903	ExNeurons 11
Rgs17	17.1099	1.27405	1.25304e-65	2.61683e-63	0.562687	0.301413	ExNeurons 11
Cadm2	17.0628	0.74266	2.80561e-65	5.81232e-63	0.972388	0.890724	ExNeurons 11
Gpc5	17.054	2.60094	3.26479e-65	6.70992e-63	0.376119	0.120329	ExNeurons 11
Grin2b	17.0533	0.753967	3.30473e-65	6.73852e-63	0.977612	0.864062	ExNeurons 11
Phactr3	16.9747	1.17675	1.26339e-64	2.55599e-62	0.601493	0.337862	ExNeurons 11
Tafa2	16.8095	1.21879	2.07806e-63	4.17158e-61	0.681343	0.425079	ExNeurons 11
Cit	16.7647	1.1928	4.42396e-63	8.81253e-61	0.596269	0.342205	ExNeurons 11
Farp1	16.7512	1.14714	5.54765e-63	1.09276e-60	0.613433	0.352418	ExNeurons 11
Prkn	16.751	0.980851	5.57012e-63	1.09276e-60	0.801493	0.571655	ExNeurons 11
Gm42303	16.7358	1.16827	7.18445e-63	1.39886e-60	0.614925	0.358358	ExNeurons 11
Galnt13	16.6635	1.06537	2.41474e-62	4.66657e-60	0.684328	0.449918	ExNeurons 11
Opcml	16.6575	0.785394	2.66829e-62	5.11837e-60	0.976866	0.883316	ExNeurons 11
Rab3c	16.6228	1.22514	4.76291e-62	9.06914e-60	0.564925	0.298762	ExNeurons 11
Rapgef5	16.6131	1.06126	5.60085e-62	1.05868e-59	0.680597	0.429706	ExNeurons 11
Stxbp5l	16.6076	0.89728	6.14131e-62	1.14739e-59	0.846269	0.645571	ExNeurons 11
Atp10a	16.6074	3.25399	6.15874e-62	1.14739e-59	0.302985	0.0400582	ExNeurons 11
Gsdme	16.4392	1.29576	1.00248e-60	1.85429e-58	0.537313	0.279851	ExNeurons 11
Ly6h	16.4257	1.0513	1.25259e-60	2.30051e-58	0.669403	0.408949	ExNeurons 11
Kitl	16.4061	2.06074	1.72842e-60	3.15205e-58	0.371642	0.114849	ExNeurons 11
Gm20642	16.3364	0.903246	5.44091e-60	9.85299e-58	0.934328	0.750467	ExNeurons 11
Plch1	16.1682	4.25313	8.45625e-59	1.52072e-56	0.276119	0.0208397	ExNeurons 11
Pde2a	16.0707	1.08065	4.09729e-58	7.31748e-56	0.618657	0.36734	ExNeurons 11
Pakap	16.0301	1.16582	7.8736e-58	1.39654e-55	0.561194	0.307188	ExNeurons 11
Sgcd	15.989	1.15759	1.52482e-57	2.68617e-55	0.63209	0.384594	ExNeurons 11
Elavl4	15.955	1.23314	2.62901e-57	4.60006e-55	0.530597	0.281354	ExNeurons 11
Cadm1	15.807	0.89854	2.78633e-56	4.84261e-54	0.847015	0.646612	ExNeurons 11
Nell2	15.7417	0.893181	7.82586e-56	1.35106e-53	0.825373	0.610116	ExNeurons 11
Rxfp1	15.7163	2.45316	1.16975e-55	2.00608e-53	0.323881	0.0761875	ExNeurons 11
Gm5441	15.5743	1.2985	1.08918e-54	1.85562e-52	0.484328	0.234989	ExNeurons 11
Caln1	15.5495	0.975404	1.60281e-54	2.71283e-52	0.726119	0.453492	ExNeurons 11
Cdh2	15.5445	0.943535	1.73438e-54	2.91647e-52	0.718657	0.481172	ExNeurons 11
Trhde	15.5134	1.22841	2.81417e-54	4.70165e-52	0.564925	0.331034	ExNeurons 11
Kcnip3	15.4994	1.07727	3.49878e-54	5.80798e-52	0.588806	0.332383	ExNeurons 11
Klf12	15.484	1.03603	4.45146e-54	7.34236e-52	0.624627	0.387967	ExNeurons 11
Nebl	15.4807	0.959533	4.68478e-54	7.67829e-52	0.727612	0.479006	ExNeurons 11
Rimbp2	15.4185	0.951838	1.23017e-53	2.00355e-51	0.697015	0.459516	ExNeurons 11
Dpp6	15.3957	0.914036	1.75019e-53	2.83268e-51	0.84403	0.602566	ExNeurons 11
Il1rapl1	15.2498	0.7883	1.65076e-52	2.65516e-50	0.952239	0.829341	ExNeurons 11
Kcnma1	15.128	0.733201	1.05922e-51	1.69318e-49	0.954478	0.827602	ExNeurons 11
Kcnn2	14.9927	1.01389	8.19208e-51	1.30149e-48	0.627612	0.391446	ExNeurons 11
Macrod2	14.9353	0.772953	1.94109e-50	3.02811e-48	0.93209	0.789058	ExNeurons 11
Asic2	14.9341	0.824429	1.97634e-50	3.06462e-48	0.914179	0.775366	ExNeurons 11
Slc4a3	14.907	1.19193	2.9673e-50	4.57389e-48	0.488806	0.245947	ExNeurons 11
Fhod3	14.9047	1.07034	3.07004e-50	4.70425e-48	0.567164	0.320371	ExNeurons 11
Gm34544	14.8847	1.9511	4.14035e-50	6.30697e-48	0.373134	0.143831	ExNeurons 11
Psd3	14.7916	0.894032	1.66006e-49	2.51398e-47	0.728358	0.504556	ExNeurons 11
Camk4	14.6348	0.931027	1.68537e-48	2.53747e-46	0.658955	0.419375	ExNeurons 11
Lrrc7	14.613	0.72668	2.32121e-48	3.47457e-46	0.958209	0.824998	ExNeurons 11
Adgrb3	14.6108	0.661038	2.3983e-48	3.56933e-46	0.967164	0.872228	ExNeurons 11
Slc8a1	14.5652	0.866224	4.67371e-48	6.91603e-46	0.908955	0.706019	ExNeurons 11
Pcdh9	14.5239	0.688944	8.55318e-48	1.25848e-45	0.981343	0.904653	ExNeurons 11
Epha10	14.4756	1.19165	1.72811e-47	2.51412e-45	0.476866	0.239793	ExNeurons 11
Pclo	14.4328	0.793525	3.21646e-47	4.62742e-45	0.839552	0.647996	ExNeurons 11
Fgf1	14.4149	1.41622	4.17076e-47	5.96718e-45	0.421642	0.19325	ExNeurons 11
Epha3	14.3969	1.46879	5.40798e-47	7.69478e-45	0.412687	0.190812	ExNeurons 11
Plcl1	14.387	1.09379	6.2411e-47	8.83167e-45	0.535821	0.310655	ExNeurons 11
Cux1	14.3191	1.08756	1.66252e-46	2.32716e-44	0.523881	0.288336	ExNeurons 11
Sh3d19	14.3029	1.44594	2.09852e-46	2.92168e-44	0.396269	0.16654	ExNeurons 11
Frmd5	14.276	0.910435	3.08639e-46	4.25133e-44	0.714925	0.500497	ExNeurons 11
Nrg1	14.2221	0.858057	6.68008e-46	9.15276e-44	0.950746	0.818336	ExNeurons 11
Arap2	14.2185	1.04335	7.03925e-46	9.59412e-44	0.536567	0.309602	ExNeurons 11
A330008L17Rik	14.1752	1.70372	1.30455e-45	1.76873e-43	0.355224	0.128944	ExNeurons 11
Ctnnd2	14.1746	0.776785	1.31606e-45	1.77504e-43	0.941791	0.779224	ExNeurons 11
Arsb	14.1673	1.12758	1.45964e-45	1.95849e-43	0.48806	0.258171	ExNeurons 11
Gm15680	14.1035	1.73705	3.61375e-45	4.8238e-43	0.350746	0.126388	ExNeurons 11
Rnf150	13.974	0.923496	2.24676e-44	2.98369e-42	0.603731	0.388784	ExNeurons 11
Cdh12	13.93	0.900663	4.16639e-44	5.47679e-42	0.764925	0.531325	ExNeurons 11
Snhg11	13.8964	0.410548	6.65885e-44	8.70897e-42	0.999254	0.978533	ExNeurons 11
Gm43948	13.8863	1.32287	7.66697e-44	9.97707e-42	0.413433	0.186043	ExNeurons 11
Pgap1	13.8717	1.54618	9.40401e-44	1.21763e-41	0.358209	0.134766	ExNeurons 11
Rab27b	13.7771	1.61591	3.50246e-43	4.51242e-41	0.356716	0.14034	ExNeurons 11
Tspan9	13.7485	2.39919	5.19906e-43	6.63226e-41	0.279104	0.0604364	ExNeurons 11
Chrd	13.7299	1.54555	6.72206e-43	8.53307e-41	0.368657	0.151866	ExNeurons 11
Ptprt	13.7211	0.926236	7.58893e-43	9.58648e-41	0.695522	0.469149	ExNeurons 11
Dgki	13.6955	0.77446	1.08075e-42	1.3586e-40	0.85	0.662387	ExNeurons 11
Macf1	13.6191	0.774102	3.08451e-42	3.85877e-40	0.870149	0.666126	ExNeurons 11
Tafa1	13.5897	0.982078	4.61211e-42	5.74208e-40	0.833582	0.588282	ExNeurons 11
Gm48742	13.5651	1.15049	6.44602e-42	7.98689e-40	0.459701	0.240586	ExNeurons 11
Slc6a7	13.5145	1.54459	1.28353e-41	1.58278e-39	0.354478	0.137902	ExNeurons 11
1700111E14Rik	13.4528	0.873777	2.96409e-41	3.62067e-39	0.634328	0.425528	ExNeurons 11
Sntg1	13.4395	0.793377	3.54759e-41	4.31307e-39	0.874627	0.699084	ExNeurons 11
Ptprs	13.4291	0.821671	4.08224e-41	4.93989e-39	0.7	0.473208	ExNeurons 11
Pkp4	13.3999	0.956673	6.05338e-41	7.29109e-39	0.538806	0.320158	ExNeurons 11
Gm15261	13.3865	2.34448	7.25079e-41	8.6929e-39	0.277612	0.0646967	ExNeurons 11
Fyb2	13.3564	2.21201	1.08767e-40	1.29798e-38	0.282836	0.0713001	ExNeurons 11
Cacng3	13.3454	0.919053	1.25952e-40	1.48934e-38	0.571642	0.35114	ExNeurons 11
Cacna1a	13.345	0.761356	1.26642e-40	1.49069e-38	0.926119	0.751106	ExNeurons 11
Oxct1	13.3412	0.866342	1.33333e-40	1.56235e-38	0.608209	0.381269	ExNeurons 11
Gm20713	13.2868	3.20182	2.76169e-40	3.22148e-38	0.250746	0.042496	ExNeurons 11
Nell1os	13.2091	1.7783	7.77599e-40	9.02991e-38	0.321642	0.113228	ExNeurons 11
Cpe	13.1935	0.778039	9.56013e-40	1.10522e-37	0.71791	0.51413	ExNeurons 11
Tmeff2	13.126	0.783177	2.33707e-39	2.68981e-37	0.788806	0.5913	ExNeurons 11
Ccdc85a	13.1172	0.922482	2.62383e-39	3.00649e-37	0.547761	0.329436	ExNeurons 11
Runx1t1	13.1057	0.951119	3.05459e-39	3.48466e-37	0.530597	0.309602	ExNeurons 11
Rnf180	13.033	1.59037	7.93982e-39	9.01796e-37	0.333582	0.126814	ExNeurons 11
Gm26911	13.0107	1.4297	1.06364e-38	1.20279e-36	0.363433	0.153772	ExNeurons 11
Bcas3	12.9733	0.899	1.7331e-38	1.95132e-36	0.557463	0.350382	ExNeurons 11
Focad	12.9159	0.939306	3.66359e-38	4.10702e-36	0.536567	0.33346	ExNeurons 11
Vsnl1	12.9071	0.770377	4.10392e-38	4.58082e-36	0.719403	0.525041	ExNeurons 11
Mpp6	12.8399	1.19158	9.79911e-38	1.08909e-35	0.408209	0.201581	ExNeurons 11
Rreb1	12.8049	1.79532	1.53937e-37	1.69632e-35	0.301493	0.0968616	ExNeurons 11
4930517O19Rik	12.8021	1.0923	1.59569e-37	1.75093e-35	0.456716	0.252751	ExNeurons 11
Spock3	12.8009	1.06868	1.62124e-37	1.77146e-35	0.478358	0.278479	ExNeurons 11
Synpr	12.798	1.22767	1.68152e-37	1.82961e-35	0.397015	0.185392	ExNeurons 11
Sidt1	12.789	0.874843	1.88913e-37	2.0469e-35	0.567164	0.35727	ExNeurons 11
Celf2	12.7866	0.481421	1.9476e-37	2.10146e-35	0.989552	0.948262	ExNeurons 11
Cntnap5b	12.7814	1.14126	2.08202e-37	2.23718e-35	0.472388	0.280526	ExNeurons 11
Map2k6	12.6488	1.20959	1.13529e-36	1.20985e-34	0.396269	0.191368	ExNeurons 11
4933413L06Rik	12.6231	1.28038	1.57492e-36	1.67148e-34	0.391045	0.190078	ExNeurons 11
Ano6	12.616	1.22897	1.72397e-36	1.8222e-34	0.393284	0.195025	ExNeurons 11
Kcnq1ot1	12.598	0.742772	2.16546e-36	2.27955e-34	0.797761	0.616648	ExNeurons 11
Gab2	12.5725	1.42854	2.99227e-36	3.13716e-34	0.35	0.152576	ExNeurons 11
Satb1	12.5372	1.18758	4.67192e-36	4.87839e-34	0.397015	0.1917	ExNeurons 11
Ust	12.4831	1.53349	9.23578e-36	9.60522e-34	0.323881	0.122814	ExNeurons 11
Cntn3	12.4363	0.786256	1.65926e-35	1.71872e-33	0.761194	0.546721	ExNeurons 11
Wwox	12.4311	0.860192	1.77182e-35	1.82801e-33	0.579851	0.381293	ExNeurons 11
Myo1e	12.3568	2.42544	4.47507e-35	4.59867e-33	0.250746	0.0555253	ExNeurons 11
Gm26936	12.3524	1.3978	4.7301e-35	4.84153e-33	0.352239	0.158671	ExNeurons 11
Eif4g3	12.2779	0.748814	1.18992e-34	1.21315e-32	0.679104	0.485444	ExNeurons 11
Dync1i1	12.2302	0.739361	2.1446e-34	2.16939e-32	0.728358	0.520698	ExNeurons 11
C530008M17Rik	12.1908	1.14164	3.47919e-34	3.49214e-32	0.391791	0.190788	ExNeurons 11
Utrn	12.1652	1.60487	4.76373e-34	4.76299e-32	0.299254	0.102719	ExNeurons 11
Gm32647	12.1248	2.05769	7.80328e-34	7.74229e-32	0.276119	0.0848974	ExNeurons 11
Syn2	12.1222	0.716129	8.05727e-34	7.96378e-32	0.75597	0.568046	ExNeurons 11
Hivep3	12.0394	0.736494	2.2045e-33	2.17063e-31	0.713433	0.514544	ExNeurons 11
Cacna2d1	12.0296	0.675601	2.48477e-33	2.43734e-31	0.86194	0.708539	ExNeurons 11
Dock4	12.0122	0.749501	3.06666e-33	2.99676e-31	0.720149	0.528804	ExNeurons 11
Gm15414	11.9509	1.049	6.42546e-33	6.20872e-31	0.435075	0.244326	ExNeurons 11
Ttll7	11.8565	0.828012	1.99197e-32	1.90347e-30	0.530597	0.332761	ExNeurons 11
Cpne6	11.8472	1.12279	2.22547e-32	2.11101e-30	0.379851	0.183368	ExNeurons 11
Limch1	11.8366	0.828433	2.52454e-32	2.38597e-30	0.541791	0.336134	ExNeurons 11
Sycp2	11.8305	1.27877	2.71482e-32	2.55647e-30	0.357463	0.169854	ExNeurons 11
Dennd1a	11.8264	0.695279	2.85191e-32	2.67583e-30	0.715672	0.533905	ExNeurons 11
Rgs7	11.7457	0.710433	7.42936e-32	6.92053e-30	0.852239	0.675724	ExNeurons 11
Gucy1a2	11.7314	0.728005	8.80027e-32	8.16817e-30	0.674627	0.485515	ExNeurons 11
Gm48003	11.6501	1.37865	2.29156e-31	2.11936e-29	0.335075	0.150908	ExNeurons 11
Nsf	11.609	0.685991	3.70944e-31	3.41849e-29	0.715672	0.523029	ExNeurons 11
Cpne8	11.6008	1.19401	4.0807e-31	3.7473e-29	0.358955	0.169771	ExNeurons 11
Ccdc148	11.5977	1.06221	4.2319e-31	3.87241e-29	0.402985	0.217805	ExNeurons 11
Lmo4	11.5421	0.815113	8.09475e-31	7.38105e-29	0.541045	0.35908	ExNeurons 11
Serpini1	11.4877	0.82328	1.52127e-30	1.38228e-28	0.524627	0.333838	ExNeurons 11
Stau2	11.4666	0.734381	1.94092e-30	1.75742e-28	0.602239	0.408061	ExNeurons 11
Sort1	11.4521	0.790616	2.29633e-30	2.07198e-28	0.527612	0.336371	ExNeurons 11
1700025G04Rik	11.4469	0.945479	2.4372e-30	2.19145e-28	0.444776	0.263343	ExNeurons 11
Stx8	11.4411	1.08517	2.60686e-30	2.33589e-28	0.386567	0.203545	ExNeurons 11
Esrrg	11.3918	0.821722	4.59496e-30	4.10314e-28	0.511194	0.310513	ExNeurons 11
4930419G24Rik	11.3904	0.770998	4.66728e-30	4.15339e-28	0.655224	0.471752	ExNeurons 11
Exoc6b	11.3837	0.704438	5.04095e-30	4.47056e-28	0.677612	0.486213	ExNeurons 11
Pls1	11.3719	1.57228	5.77443e-30	5.10357e-28	0.282836	0.0996426	ExNeurons 11
Arhgap6	11.3433	1.90447	8.00446e-30	7.05046e-28	0.250746	0.0680339	ExNeurons 11
Gm36975	11.3037	0.692174	1.25826e-29	1.10454e-27	0.725373	0.554046	ExNeurons 11
Gm11099	11.2376	1.28733	2.66636e-29	2.32485e-27	0.33209	0.152624	ExNeurons 11
Rassf8	11.2307	1.1743	2.88121e-29	2.50376e-27	0.359701	0.180031	ExNeurons 11
Galnt17	11.1942	0.712183	4.35116e-29	3.76848e-27	0.632836	0.422747	ExNeurons 11
Mllt3	11.1904	0.738342	4.54144e-29	3.92017e-27	0.59403	0.405742	ExNeurons 11
Tmem117	11.1886	1.21167	4.63782e-29	3.99007e-27	0.35	0.170824	ExNeurons 11
Kcnn3	11.1548	1.75975	6.78306e-29	5.81636e-27	0.260448	0.0821046	ExNeurons 11
Mlip	11.1156	0.794146	1.05301e-28	8.96995e-27	0.524627	0.338205	ExNeurons 11
Cacna1e	11.1097	0.640696	1.12544e-28	9.55557e-27	0.85	0.692256	ExNeurons 11
Ppp2r3a	11.0759	0.818802	1.64305e-28	1.38144e-26	0.493284	0.310265	ExNeurons 11
Gm49678	11.0744	0.89692	1.67002e-28	1.39957e-26	0.481343	0.307164	ExNeurons 11
Tiam1	11.0651	0.812282	1.85334e-28	1.5482e-26	0.483582	0.288822	ExNeurons 11
Rap1gap2	11.0362	0.767857	2.55624e-28	2.12168e-26	0.528358	0.339909	ExNeurons 11
Bcl11a	11.0003	0.689754	3.80988e-28	3.1521e-26	0.675373	0.475196	ExNeurons 11
Camkmt	10.9996	0.831627	3.83843e-28	3.16561e-26	0.484328	0.301886	ExNeurons 11
Mcu	10.9724	0.882576	5.18818e-28	4.26518e-26	0.437313	0.25313	ExNeurons 11
Lrrtm4	10.9507	0.745538	6.59034e-28	5.38371e-26	0.897761	0.773934	ExNeurons 11
Unc13b	10.9331	0.781803	8.00248e-28	6.49631e-26	0.531343	0.34611	ExNeurons 11
Cspg5	10.8665	0.871394	1.66465e-27	1.34712e-25	0.411194	0.224373	ExNeurons 11
Fam81a	10.8461	1.00998	2.08077e-27	1.67861e-25	0.370896	0.191771	ExNeurons 11
Strbp	10.7847	0.608579	4.06741e-27	3.25092e-25	0.934328	0.793188	ExNeurons 11
Rasgef1b	10.7705	0.698888	4.74215e-27	3.77855e-25	0.645522	0.442238	ExNeurons 11
Atxn10	10.7684	0.740099	4.85161e-27	3.85391e-25	0.526866	0.343471	ExNeurons 11
Lncpint	10.7667	0.659091	4.94418e-27	3.91543e-25	0.830597	0.642387	ExNeurons 11
Ano4	10.7579	0.835301	5.4394e-27	4.29447e-25	0.458955	0.271201	ExNeurons 11
Cntn1	10.7366	0.628919	6.85325e-27	5.39428e-25	0.8	0.626009	ExNeurons 11
Cnksr2	10.7269	0.620363	7.61251e-27	5.97374e-25	0.826119	0.676481	ExNeurons 11
Vps13a	10.6386	0.65813	1.97158e-26	1.54248e-24	0.669403	0.481172	ExNeurons 11
Grm8	10.627	0.748636	2.23252e-26	1.74137e-24	0.616418	0.437564	ExNeurons 11
Tmem200a	10.5964	1.26242	3.09517e-26	2.40698e-24	0.307463	0.136423	ExNeurons 11
Rapgef4	10.5727	0.637556	3.98832e-26	3.09226e-24	0.769403	0.579288	ExNeurons 11
Atp9b	10.5423	0.665553	5.5113e-26	4.26032e-24	0.618657	0.439824	ExNeurons 11
Etl4	10.5381	0.780447	5.76789e-26	4.44539e-24	0.889552	0.677984	ExNeurons 11
Bach2	10.5212	0.984331	6.89628e-26	5.29929e-24	0.387313	0.220302	ExNeurons 11
Ptprg	10.5192	0.656109	7.04386e-26	5.39668e-24	0.726866	0.549419	ExNeurons 11
Nrbp2	10.5077	1.24013	7.9578e-26	6.07891e-24	0.312687	0.14389	ExNeurons 11
Sfxn5	10.5057	1.03766	8.13013e-26	6.19229e-24	0.363433	0.195676	ExNeurons 11
B830012L14Rik	10.5011	0.847079	8.5358e-26	6.4822e-24	0.440299	0.267674	ExNeurons 11
Thrb	10.4737	0.664391	1.14074e-25	8.63757e-24	0.69403	0.498663	ExNeurons 11
Snhg14	10.4731	0.620637	1.14864e-25	8.67205e-24	0.867164	0.706232	ExNeurons 11
5730522E02Rik	10.4643	0.667475	1.26047e-25	9.48871e-24	0.70597	0.550662	ExNeurons 11
Emb	10.4596	1.38206	1.32367e-25	9.93555e-24	0.285821	0.11911	ExNeurons 11
Acvr2a	10.4441	0.884892	1.55941e-25	1.16713e-23	0.405224	0.232243	ExNeurons 11
Pknox2	10.4384	0.720496	1.65648e-25	1.2362e-23	0.535821	0.358406	ExNeurons 11
Ralyl	10.4043	0.694854	2.36905e-25	1.7629e-23	0.930597	0.784171	ExNeurons 11
Nol4	10.4003	0.646398	2.47094e-25	1.83345e-23	0.687313	0.510733	ExNeurons 11
Lrrc8b	10.3792	0.907026	3.084e-25	2.28181e-23	0.39403	0.22216	ExNeurons 11
Bicc1	10.3466	1.51656	4.33544e-25	3.16411e-23	0.265672	0.100151	ExNeurons 11
Rapgef4os1	10.3392	0.829756	4.68347e-25	3.39729e-23	0.448507	0.276325	ExNeurons 11
Pde8b	10.317	0.668275	5.90198e-25	4.26921e-23	0.596269	0.413612	ExNeurons 11
Rap1gap	10.3145	0.947376	6.06125e-25	4.37221e-23	0.374627	0.20177	ExNeurons 11
Pakap-1	10.2995	0.945926	7.08613e-25	5.09729e-23	0.383582	0.215309	ExNeurons 11
Chd5	10.2971	0.74788	7.25957e-25	5.20759e-23	0.5	0.324986	ExNeurons 11
Cacna1b	10.2846	0.692692	8.26822e-25	5.88225e-23	0.542537	0.368074	ExNeurons 11
Nalcn	10.2828	0.662544	8.42414e-25	5.97676e-23	0.608209	0.432404	ExNeurons 11
Adcy1	10.2697	0.803861	9.65329e-25	6.8301e-23	0.435821	0.258467	ExNeurons 11
Msra	10.255	0.63555	1.12395e-24	7.93073e-23	0.726119	0.537171	ExNeurons 11
Cdk14	10.2189	0.631274	1.63101e-24	1.14462e-22	0.748507	0.562578	ExNeurons 11
Afdn	10.2184	0.644069	1.64082e-24	1.14839e-22	0.599254	0.419422	ExNeurons 11
Arpp21	10.2108	0.582831	1.77404e-24	1.23829e-22	0.967164	0.844536	ExNeurons 11
Gabra5	10.1915	1.18141	2.16374e-24	1.50624e-22	0.315672	0.153712	ExNeurons 11
Myo5a	10.1727	0.643252	2.62544e-24	1.82275e-22	0.60597	0.429966	ExNeurons 11
Gm15563	10.1501	1.12335	3.309e-24	2.28506e-22	0.322388	0.1566	ExNeurons 11
Cnih3	10.1346	1.07104	3.87906e-24	2.6716e-22	0.326866	0.159618	ExNeurons 11
Esyt2	10.1322	0.685751	3.97777e-24	2.73231e-22	0.519403	0.339696	ExNeurons 11
Gm48006	10.0986	1.37466	5.60459e-24	3.83959e-22	0.277612	0.115406	ExNeurons 11
Kif1a	10.0723	0.698529	7.32553e-24	5.00533e-22	0.512687	0.337116	ExNeurons 11
D430041D05Rik	10.0705	0.635175	7.46026e-24	5.08397e-22	0.708209	0.531218	ExNeurons 11
Thsd4	10.0569	1.50529	8.56167e-24	5.81924e-22	0.26194	0.101548	ExNeurons 11
Kcnk2	10.0533	0.790512	8.88369e-24	6.02231e-22	0.420149	0.237024	ExNeurons 11
Dgkd	10.0436	0.858248	9.80213e-24	6.62757e-22	0.404478	0.240314	ExNeurons 11
Reps2	10.0363	0.669257	1.05558e-23	7.11854e-22	0.549254	0.372831	ExNeurons 11
Syt16	10.0271	0.631623	1.15887e-23	7.77463e-22	0.664925	0.481456	ExNeurons 11
Phactr2	10.0252	1.32714	1.18091e-23	7.90204e-22	0.270149	0.105986	ExNeurons 11
Flrt3	10.0004	0.856063	1.5183e-23	1.01335e-21	0.402239	0.237545	ExNeurons 11
Galnt7	9.96621	1.22256	2.14246e-23	1.41896e-21	0.297015	0.13808	ExNeurons 11
Pcca	9.96425	0.738065	2.18518e-23	1.44356e-21	0.468657	0.301117	ExNeurons 11
Grid1	9.92914	0.605786	3.10936e-23	2.04886e-21	0.736567	0.557502	ExNeurons 11
Il1rap	9.90667	0.718641	3.89395e-23	2.55934e-21	0.470149	0.296395	ExNeurons 11
Cttnbp2	9.90217	0.597214	4.07352e-23	2.67058e-21	0.858955	0.684729	ExNeurons 11
Miat	9.88324	0.620228	4.92141e-23	3.2183e-21	0.614925	0.442487	ExNeurons 11
Ppargc1a	9.86814	0.934547	5.72166e-23	3.73219e-21	0.361194	0.197759	ExNeurons 11
Pcnx2	9.8498	0.695005	6.86792e-23	4.46863e-21	0.502239	0.330667	ExNeurons 11
Fbxl17	9.83091	0.602289	8.28629e-23	5.37799e-21	0.722388	0.543419	ExNeurons 11
Olfm2	9.81916	0.997858	9.31151e-23	6.01324e-21	0.336567	0.175025	ExNeurons 11
Pex5l	9.77286	0.640623	1.47233e-22	9.46088e-21	0.794776	0.649097	ExNeurons 11
Ephb1	9.76803	0.979501	1.5442e-22	9.89818e-21	0.36194	0.206362	ExNeurons 11
Ttyh1	9.74495	0.681116	1.93877e-22	1.23661e-20	0.48209	0.306644	ExNeurons 11
4930570B17Rik	9.68865	0.749218	3.36949e-22	2.14389e-20	0.445522	0.277946	ExNeurons 11
Dlg1	9.66451	0.588836	4.26637e-22	2.70127e-20	0.700746	0.522201	ExNeurons 11
Pdzrn4	9.63445	0.701384	5.7199e-22	3.61274e-20	0.534328	0.367873	ExNeurons 11
Slc23a2	9.62051	0.712836	6.55054e-22	4.12732e-20	0.467164	0.303543	ExNeurons 11
Gm37240	9.61458	0.591826	6.9394e-22	4.36171e-20	0.66791	0.500698	ExNeurons 11
Csmd1	9.59406	0.494088	8.46845e-22	5.30991e-20	0.982836	0.916653	ExNeurons 11
9630014M24Rik	9.59307	1.11007	8.55013e-22	5.34817e-20	0.304478	0.147712	ExNeurons 11
Crim1	9.54756	1.02868	1.32784e-21	8.28571e-20	0.317164	0.160564	ExNeurons 11
Gm13883	9.53577	0.818944	1.48781e-21	9.26162e-20	0.412687	0.255734	ExNeurons 11
Bmerb1	9.53247	0.7018	1.53591e-21	9.53811e-20	0.462687	0.300454	ExNeurons 11
4732471J01Rik	9.52255	0.82587	1.68985e-21	1.0469e-19	0.396269	0.239994	ExNeurons 11
Fbxl2	9.51038	0.65802	1.89963e-21	1.17406e-19	0.514925	0.352063	ExNeurons 11
Arhgap20	9.50695	0.773005	1.96332e-21	1.21053e-19	0.422388	0.264266	ExNeurons 11
Mta3	9.49327	0.976303	2.23905e-21	1.37399e-19	0.337313	0.183392	ExNeurons 11
Srrm2	9.49038	0.574562	2.30201e-21	1.40928e-19	0.823881	0.653215	ExNeurons 11
Prkcb	9.47994	0.605521	2.54429e-21	1.55137e-19	0.848507	0.669558	ExNeurons 11
Gm48091	9.47987	0.664985	2.54607e-21	1.55137e-19	0.548507	0.386819	ExNeurons 11
Sh3kbp1	9.47471	0.870619	2.67496e-21	1.62607e-19	0.364925	0.207048	ExNeurons 11
Mical3	9.45126	0.589437	3.3478e-21	2.02557e-19	0.658955	0.48329	ExNeurons 11
Dclk1	9.42768	0.564868	4.19262e-21	2.53082e-19	0.899254	0.757864	ExNeurons 11
Hspa12a	9.42419	0.786757	4.33445e-21	2.61035e-19	0.409701	0.255343	ExNeurons 11
Jakmip3	9.42009	0.78312	4.50697e-21	2.70795e-19	0.408209	0.252243	ExNeurons 11
Scaper	9.41688	0.659608	4.64711e-21	2.78568e-19	0.502239	0.338797	ExNeurons 11
Lhfp	9.41029	0.951929	4.94778e-21	2.95907e-19	0.336567	0.179215	ExNeurons 11
Sik2	9.40866	0.833955	5.02486e-21	2.99824e-19	0.381343	0.226847	ExNeurons 11
Kif21a	9.32389	0.555748	1.12151e-20	6.6459e-19	0.721642	0.545727	ExNeurons 11
Gm11418	9.29772	0.999197	1.43494e-20	8.48386e-19	0.337313	0.188564	ExNeurons 11
Slc2a13	9.29192	0.589811	1.51528e-20	8.93841e-19	0.63209	0.460936	ExNeurons 11
Gm14372	9.29078	1.08843	1.53163e-20	9.01433e-19	0.3	0.149689	ExNeurons 11
Kif16b	9.26552	0.976124	1.94135e-20	1.13998e-18	0.323134	0.172694	ExNeurons 11
Cpne4	9.25553	0.706157	2.1317e-20	1.24892e-18	0.476119	0.313602	ExNeurons 11
Sdccag8	9.25176	0.700689	2.20822e-20	1.29084e-18	0.459701	0.304573	ExNeurons 11
Plekha7	9.24511	1.33254	2.35002e-20	1.37063e-18	0.250746	0.10072	ExNeurons 11
Tmem108	9.21252	0.594599	3.18543e-20	1.84955e-18	0.614179	0.438001	ExNeurons 11
Cul4a	9.21031	0.86219	3.25174e-20	1.88383e-18	0.362687	0.209593	ExNeurons 11
Chd6	9.188	0.579535	4.00222e-20	2.31342e-18	0.573134	0.402369	ExNeurons 11
Man2a1	9.18518	0.911194	4.10836e-20	2.36949e-18	0.349254	0.201415	ExNeurons 11
5330434G04Rik	9.15853	0.644069	5.26078e-20	3.02741e-18	0.518657	0.375482	ExNeurons 11
Slco3a1	9.14943	0.748436	5.72354e-20	3.2864e-18	0.409701	0.255982	ExNeurons 11
Pcyt2	9.14537	0.880082	5.94234e-20	3.40449e-18	0.358209	0.208894	ExNeurons 11
9630028H03Rik	9.13307	0.588389	6.65834e-20	3.7979e-18	0.648507	0.487941	ExNeurons 11
Clvs1	9.08763	0.666074	1.0122e-19	5.74825e-18	0.464179	0.306052	ExNeurons 11
Ero1lb	9.06715	1.29772	1.22165e-19	6.92253e-18	0.257463	0.112838	ExNeurons 11
5330417C22Rik	9.05251	0.667789	1.39712e-19	7.86519e-18	0.475373	0.323732	ExNeurons 11
Thsd7a	9.05098	0.927942	1.41697e-19	7.95961e-18	0.353731	0.205948	ExNeurons 11
Egfem1	9.04958	0.690277	1.43522e-19	8.04467e-18	0.585821	0.452344	ExNeurons 11
Sgsm1	9.02436	0.782259	1.80753e-19	1.00879e-17	0.385075	0.232101	ExNeurons 11
Pvt1	9.01274	0.869069	2.00971e-19	1.11921e-17	0.345522	0.196469	ExNeurons 11
Srpk2	8.97687	0.550673	2.78591e-19	1.54815e-17	0.681343	0.504532	ExNeurons 11
Dnajc6	8.96959	0.553262	2.9761e-19	1.6503e-17	0.651493	0.476734	ExNeurons 11
Arhgef11	8.92367	0.801106	4.5109e-19	2.49603e-17	0.361194	0.210741	ExNeurons 11
3110021N24Rik	8.91193	0.617789	5.01541e-19	2.76928e-17	0.523881	0.368062	ExNeurons 11
Tmtc1	8.91151	0.689985	5.03415e-19	2.77371e-17	0.441045	0.2892	ExNeurons 11
Akap8l	8.90461	0.555276	5.35743e-19	2.94557e-17	0.735821	0.556863	ExNeurons 11
Gm12064	8.89716	0.852455	5.72944e-19	3.14342e-17	0.358209	0.212693	ExNeurons 11
Lhfpl3	8.88358	0.760665	6.47413e-19	3.52956e-17	0.4	0.250089	ExNeurons 11
Hspa4l	8.8727	0.989007	7.13932e-19	3.88403e-17	0.297761	0.153866	ExNeurons 11
Srcin1	8.86036	0.595174	7.97561e-19	4.3299e-17	0.514179	0.354702	ExNeurons 11
Eml1	8.85072	0.918759	8.69569e-19	4.70112e-17	0.335821	0.196339	ExNeurons 11
Myt1l	8.84847	0.558109	8.8725e-19	4.78671e-17	0.879104	0.721439	ExNeurons 11
Lrba	8.84572	0.624066	9.09413e-19	4.89608e-17	0.496269	0.343412	ExNeurons 11
Ankrd12	8.82264	0.52774	1.1179e-18	6.00603e-17	0.63806	0.474438	ExNeurons 11
Zfyve9	8.81588	0.619904	1.18754e-18	6.36699e-17	0.491045	0.335093	ExNeurons 11
Pdss2	8.80195	0.718136	1.34454e-18	7.17899e-17	0.419403	0.275556	ExNeurons 11
Fam135b	8.78614	0.549945	1.54786e-18	8.23069e-17	0.71194	0.554863	ExNeurons 11
Fam49b	8.78586	0.588625	1.55169e-18	8.23415e-17	0.511194	0.3494	ExNeurons 11
Bicd1	8.77655	0.56827	1.68566e-18	8.92676e-17	0.559701	0.407943	ExNeurons 11
Abca8b	8.76169	1.07312	1.92337e-18	1.01648e-16	0.283582	0.142553	ExNeurons 11
Zeb1	8.75705	0.615973	2.00427e-18	1.05493e-16	0.48209	0.328809	ExNeurons 11
Upp2	8.7547	0.571221	2.0465e-18	1.07497e-16	0.592537	0.424345	ExNeurons 11
Sbf2	8.74822	0.5621	2.16742e-18	1.13618e-16	0.576119	0.426286	ExNeurons 11
P2ry14	8.7446	0.580938	2.238e-18	1.17081e-16	0.593284	0.439351	ExNeurons 11
Auts2	8.73478	0.624643	2.44142e-18	1.27466e-16	0.950746	0.810797	ExNeurons 11
Gmds	8.73424	0.704423	2.45295e-18	1.2781e-16	0.400746	0.251533	ExNeurons 11
Dzank1	8.68796	0.786282	3.69017e-18	1.91504e-16	0.355224	0.209107	ExNeurons 11
Slit3	8.66534	0.633441	4.50185e-18	2.3316e-16	0.827612	0.622281	ExNeurons 11
Gm30382	8.59319	1.02651	8.45872e-18	4.36349e-16	0.354478	0.235225	ExNeurons 11
1110051M20Rik	8.57188	0.574036	1.01813e-17	5.21057e-16	0.535075	0.388855	ExNeurons 11
Gm48512	8.57036	0.595684	1.03158e-17	5.26902e-16	0.504478	0.349649	ExNeurons 11
5530401A14Rik	8.54482	0.85324	1.28732e-17	6.56229e-16	0.337313	0.195995	ExNeurons 11
Nxpe4	8.51203	0.815546	1.70914e-17	8.66641e-16	0.361194	0.224823	ExNeurons 11
Kif5a	8.51196	0.712311	1.71012e-17	8.66641e-16	0.38806	0.244858	ExNeurons 11
Syt14	8.48339	0.724568	2.18731e-17	1.09986e-15	0.375373	0.232148	ExNeurons 11
Macrod1	8.43993	0.644863	3.17517e-17	1.59349e-15	0.440299	0.293981	ExNeurons 11
Gm26691	8.40286	1.01259	4.3572e-17	2.17826e-15	0.283582	0.146967	ExNeurons 11
Xylt1	8.39911	0.551815	4.49884e-17	2.24042e-15	0.559701	0.395139	ExNeurons 11
Dock9	8.39719	0.55854	4.57284e-17	2.2729e-15	0.508209	0.349199	ExNeurons 11
Taok3	8.39307	0.74232	4.73605e-17	2.34952e-15	0.372388	0.235367	ExNeurons 11
Slc25a12	8.38453	0.661171	5.09288e-17	2.52171e-15	0.41194	0.270455	ExNeurons 11
Zdhhc14	8.38126	0.555458	5.23653e-17	2.58788e-15	0.550746	0.39992	ExNeurons 11
Zbtb16	8.37324	0.610825	5.60557e-17	2.76499e-15	0.461194	0.312774	ExNeurons 11
Rufy2	8.35127	0.570188	6.75313e-17	3.3247e-15	0.492537	0.343613	ExNeurons 11
Nlk	8.34312	0.522419	7.2354e-17	3.54192e-15	0.663433	0.489113	ExNeurons 11
Ndfip1	8.33299	0.47722	7.8825e-17	3.85142e-15	0.770896	0.60182	ExNeurons 11
Nr6a1	8.32323	0.658832	8.55963e-17	4.17439e-15	0.424627	0.287153	ExNeurons 11
Ubn2	8.31416	0.515246	9.2405e-17	4.49797e-15	0.643284	0.486793	ExNeurons 11
Setbp1	8.28344	0.529284	1.19663e-16	5.80299e-15	0.755224	0.590862	ExNeurons 11
Rian	8.28265	0.506105	1.20461e-16	5.83077e-15	0.820896	0.664032	ExNeurons 11
Iqsec1	8.27899	0.518326	1.24229e-16	6.00192e-15	0.629104	0.466036	ExNeurons 11
Xkr4	8.27639	0.564208	1.2697e-16	6.12291e-15	0.854478	0.684966	ExNeurons 11
4930473D10Rik	8.27405	1.12381	1.2948e-16	6.23236e-15	0.263433	0.129843	ExNeurons 11
Sptbn4	8.24467	0.522003	1.65619e-16	7.95708e-15	0.579104	0.424937	ExNeurons 11
Jakmip2	8.24076	0.517873	1.71114e-16	8.20589e-15	0.589552	0.431647	ExNeurons 11
Bicdl1	8.20304	0.659899	2.34386e-16	1.1137e-14	0.402239	0.259355	ExNeurons 11
Faf1	8.18314	0.52975	2.76554e-16	1.31165e-14	0.547761	0.402322	ExNeurons 11
Kif1b	8.17342	0.50217	2.99767e-16	1.41656e-14	0.702239	0.541052	ExNeurons 11
Atp13a3	8.15536	0.873699	3.48133e-16	1.64212e-14	0.304478	0.171452	ExNeurons 11
Cox16	8.15315	0.527301	3.54572e-16	1.66642e-14	0.550746	0.400357	ExNeurons 11
Mgll	8.13929	0.710121	3.97611e-16	1.86531e-14	0.385821	0.254408	ExNeurons 11
2210408F21Rik	8.12329	0.552203	4.53697e-16	2.12155e-14	0.505224	0.363542	ExNeurons 11
Gramd1b	8.11181	0.528605	4.98696e-16	2.32689e-14	0.550746	0.399458	ExNeurons 11
Sphkap	8.10983	0.536482	5.06897e-16	2.3609e-14	0.555224	0.411789	ExNeurons 11
4930587E11Rik	8.08277	0.657103	6.33106e-16	2.93816e-14	0.423881	0.288135	ExNeurons 11
Ep400	8.07329	0.692434	6.84276e-16	3.16995e-14	0.376119	0.241687	ExNeurons 11
Nuak1	8.06751	1.00884	7.1748e-16	3.31783e-14	0.265672	0.134186	ExNeurons 11
Gm16226	8.06458	0.833694	7.34871e-16	3.39219e-14	0.322388	0.190516	ExNeurons 11
Atp11b	8.06277	0.624876	7.45827e-16	3.43664e-14	0.403731	0.261828	ExNeurons 11
Srrm4	8.05886	0.530684	7.70099e-16	3.54218e-14	0.521642	0.368855	ExNeurons 11
Trappc9	8.04993	0.633681	8.28424e-16	3.8037e-14	0.406716	0.267958	ExNeurons 11
Fbxo34	8.04728	0.662961	8.46534e-16	3.87997e-14	0.387313	0.249059	ExNeurons 11
Acyp2	8.041	0.703759	8.9106e-16	4.07684e-14	0.375373	0.242894	ExNeurons 11
Gm42439	8.04012	0.519183	8.97536e-16	4.09922e-14	0.599254	0.447374	ExNeurons 11
Lrrtm1	8.0198	0.926005	1.05922e-15	4.82065e-14	0.283582	0.15228	ExNeurons 11
Pi4ka	8.01497	0.491085	1.10164e-15	4.99617e-14	0.63806	0.475255	ExNeurons 11
Gm37459	8.00053	0.617605	1.23881e-15	5.60844e-14	0.467164	0.32701	ExNeurons 11
Sptbn1	7.99557	0.488503	1.28972e-15	5.82872e-14	0.670896	0.512958	ExNeurons 11
Lrrc4	7.97176	0.512305	1.56435e-15	7.04989e-14	0.583582	0.434297	ExNeurons 11
Ptpn9	7.96756	0.738639	1.61836e-15	7.27586e-14	0.347015	0.214646	ExNeurons 11
Rgl1	7.95913	0.587836	1.73251e-15	7.77559e-14	0.435821	0.292526	ExNeurons 11
Rhobtb2	7.9533	0.780427	1.81603e-15	8.1363e-14	0.323881	0.191581	ExNeurons 11
Ogt	7.9522	0.468011	1.83232e-15	8.19512e-14	0.61194	0.456202	ExNeurons 11
Wdfy3	7.95161	0.510241	1.84098e-15	8.20653e-14	0.554478	0.406523	ExNeurons 11
N4bp2l2	7.9516	0.577496	1.84121e-15	8.20653e-14	0.441791	0.305117	ExNeurons 11
Mboat2	7.90641	0.639807	2.6491e-15	1.17267e-13	0.398507	0.266195	ExNeurons 11
Lpin2	7.89666	0.685558	2.86479e-15	1.26598e-13	0.370896	0.238385	ExNeurons 11
Tmem178b	7.8816	0.583263	3.23217e-15	1.4259e-13	0.814925	0.611844	ExNeurons 11
Mprip	7.8676	0.520127	3.61498e-15	1.59206e-13	0.50597	0.364133	ExNeurons 11
Dennd4a	7.86351	0.535661	3.73518e-15	1.64221e-13	0.512687	0.372441	ExNeurons 11
Gm48321	7.83454	0.608878	4.70575e-15	2.06193e-13	0.433582	0.296336	ExNeurons 11
Tmcc1	7.82235	0.483719	5.18464e-15	2.26793e-13	0.639552	0.499041	ExNeurons 11
Rit2	7.8159	0.51316	5.45709e-15	2.38308e-13	0.514925	0.365459	ExNeurons 11
C130071C03Rik	7.79577	0.482919	6.40147e-15	2.79078e-13	0.59403	0.446924	ExNeurons 11
Sgms1	7.79335	0.591321	6.52541e-15	2.84004e-13	0.41791	0.283319	ExNeurons 11
Ripor2	7.78954	0.637324	6.7253e-15	2.92212e-13	0.364179	0.227604	ExNeurons 11
Usp3	7.77681	0.791032	7.43777e-15	3.22627e-13	0.302985	0.172398	ExNeurons 11
Myo6	7.77624	0.94072	7.47135e-15	3.23542e-13	0.264925	0.137973	ExNeurons 11
Nwd2	7.77372	0.619138	7.62157e-15	3.29496e-13	0.450746	0.325649	ExNeurons 11
Rbfox1	7.77041	0.480946	7.8232e-15	3.37649e-13	0.980597	0.909576	ExNeurons 11
Slc22a23	7.7608	0.678353	8.43981e-15	3.63656e-13	0.362687	0.232977	ExNeurons 11
Bckdhb	7.75099	0.902603	9.11757e-15	3.92207e-13	0.276866	0.149854	ExNeurons 11
Soga3	7.7483	0.50181	9.31285e-15	3.99943e-13	0.520149	0.372962	ExNeurons 11
4930415C11Rik	7.72776	0.643918	1.09452e-14	4.69266e-13	0.376866	0.242929	ExNeurons 11
Immp2l	7.72559	0.512709	1.11336e-14	4.76556e-13	0.53209	0.387009	ExNeurons 11
Grin1	7.71239	0.491003	1.2348e-14	5.27663e-13	0.76791	0.60137	ExNeurons 11
Fry	7.69905	0.481637	1.37085e-14	5.83874e-13	0.712687	0.552851	ExNeurons 11
Syt7	7.66412	0.471377	1.80057e-14	7.64386e-13	0.594776	0.439339	ExNeurons 11
Wnk2	7.65218	0.510519	1.97605e-14	8.36139e-13	0.506716	0.368181	ExNeurons 11
Lmbr1	7.65153	0.7902	1.98606e-14	8.39006e-13	0.300746	0.173416	ExNeurons 11
Dnajc1	7.64253	0.481054	2.12998e-14	8.96877e-13	0.615672	0.467705	ExNeurons 11
Med13l	7.63962	0.529491	2.17871e-14	9.15907e-13	0.458955	0.317081	ExNeurons 11
Dleu2	7.63659	0.532475	2.23052e-14	9.36168e-13	0.470149	0.328915	ExNeurons 11
Snap91	7.63506	0.479657	2.25706e-14	9.45775e-13	0.567164	0.426984	ExNeurons 11
Ksr2	7.63279	0.471761	2.29728e-14	9.6107e-13	0.614925	0.474604	ExNeurons 11
Gnao1	7.62744	0.459469	2.3946e-14	1.00017e-12	0.587313	0.436854	ExNeurons 11
Dtnb	7.62296	0.485871	2.47926e-14	1.03386e-12	0.571642	0.43154	ExNeurons 11
Pacs1	7.61934	0.630304	2.54976e-14	1.05985e-12	0.392537	0.265248	ExNeurons 11
R3hdm2	7.61293	0.474994	2.67944e-14	1.11197e-12	0.71194	0.560152	ExNeurons 11
Dtnbos	7.60231	0.677555	2.909e-14	1.20338e-12	0.370149	0.242539	ExNeurons 11
Dmd	7.59698	0.553687	3.03116e-14	1.24992e-12	0.897761	0.753674	ExNeurons 11
Ggact	7.59363	0.609917	3.11059e-14	1.28063e-12	0.410448	0.279757	ExNeurons 11
Pdlim7	7.58364	0.658981	3.35993e-14	1.38109e-12	0.361194	0.230385	ExNeurons 11
Macrod2os1	7.58343	0.634636	3.36537e-14	1.38113e-12	0.396269	0.268692	ExNeurons 11
Mgat5b	7.56718	0.997318	3.81427e-14	1.56041e-12	0.252239	0.129157	ExNeurons 11
Dcaf6	7.56299	0.534228	3.93905e-14	1.60892e-12	0.462687	0.32243	ExNeurons 11
Ring1	7.55539	0.732176	4.1761e-14	1.7009e-12	0.326119	0.199096	ExNeurons 11
Akt3	7.55535	0.474785	4.17737e-14	1.7009e-12	0.736567	0.573809	ExNeurons 11
Arhgap26	7.55081	0.47946	4.3257e-14	1.75853e-12	0.619403	0.482095	ExNeurons 11
Zfp704	7.54903	0.630424	4.38515e-14	1.7799e-12	0.373134	0.244692	ExNeurons 11
Zfr2	7.52956	0.690065	5.09125e-14	2.06327e-12	0.349254	0.220563	ExNeurons 11
Celf3	7.47811	0.563479	7.53976e-14	3.04127e-12	0.419403	0.286052	ExNeurons 11
Gm16168	7.47563	0.879664	7.68343e-14	3.0944e-12	0.281343	0.159345	ExNeurons 11
Clasp1	7.47199	0.548508	7.89884e-14	3.17622e-12	0.429104	0.298916	ExNeurons 11
Mgat4c	7.46542	0.5521	8.30312e-14	3.33361e-12	0.559701	0.43399	ExNeurons 11
Myrip	7.465	0.560337	8.33024e-14	3.33932e-12	0.423881	0.292869	ExNeurons 11
Tmem63b	7.46071	0.572601	8.6056e-14	3.44437e-12	0.389552	0.256396	ExNeurons 11
Ammecr1	7.46005	0.894743	8.649e-14	3.4564e-12	0.264925	0.141772	ExNeurons 11
Slc25a27	7.43068	0.562449	1.0804e-13	4.31093e-12	0.404478	0.27326	ExNeurons 11
Nmnat2	7.41721	0.501759	1.19612e-13	4.76535e-12	0.485821	0.35185	ExNeurons 11
Fyn	7.40308	0.562491	1.33056e-13	5.29282e-12	0.402985	0.272029	ExNeurons 11
Itsn1	7.39649	0.551879	1.39831e-13	5.55378e-12	0.426119	0.294135	ExNeurons 11
Gabrg3	7.38135	0.486817	1.56692e-13	6.21393e-12	0.65	0.477847	ExNeurons 11
Kifc2	7.38031	0.705178	1.57916e-13	6.2529e-12	0.334328	0.210883	ExNeurons 11
Ttc19	7.37676	0.452025	1.62185e-13	6.40466e-12	0.572388	0.428144	ExNeurons 11
Arhgap32	7.37671	0.466793	1.62244e-13	6.40466e-12	0.56791	0.427244	ExNeurons 11
Leng9	7.37627	0.492622	1.62785e-13	6.41626e-12	0.503731	0.362264	ExNeurons 11
Gpr45	7.36784	0.777249	1.73408e-13	6.82459e-12	0.300746	0.179416	ExNeurons 11
St7	7.36652	0.547029	1.75135e-13	6.8821e-12	0.429104	0.298762	ExNeurons 11
Leng8	7.36434	0.528962	1.78023e-13	6.98498e-12	0.441045	0.309259	ExNeurons 11
Srrm3	7.36212	0.493942	1.81016e-13	7.09165e-12	0.497761	0.366772	ExNeurons 11
Vps41	7.36117	0.545299	1.82307e-13	7.13144e-12	0.40597	0.271485	ExNeurons 11
Lmtk2	7.35972	0.512986	1.84299e-13	7.19851e-12	0.458209	0.327034	ExNeurons 11
Atp2b4	7.35886	0.626207	1.85485e-13	7.23391e-12	0.351493	0.223308	ExNeurons 11
Gm32250	7.35586	0.509996	1.89694e-13	7.38696e-12	0.48209	0.346051	ExNeurons 11
Ncoa7	7.35395	0.461645	1.92436e-13	7.48246e-12	0.569403	0.430499	ExNeurons 11
6530403H02Rik	7.33849	0.963995	2.16017e-13	8.37423e-12	0.279104	0.164398	ExNeurons 11
Speg	7.33241	0.681136	2.26057e-13	8.75033e-12	0.335821	0.212717	ExNeurons 11
Vwa5b2	7.32702	0.907838	2.35321e-13	9.09533e-12	0.258955	0.138399	ExNeurons 11
Jazf1	7.30969	0.492163	2.67763e-13	1.03185e-11	0.507463	0.36895	ExNeurons 11
Arl15	7.29274	0.471711	3.03723e-13	1.16868e-11	0.669403	0.500497	ExNeurons 11
Ncoa2	7.28892	0.476401	3.12447e-13	1.20046e-11	0.537313	0.399695	ExNeurons 11
AC149090.1	7.2861	0.432385	3.19068e-13	1.22409e-11	0.883582	0.78468	ExNeurons 11
Kalrn	7.28311	0.469635	3.26208e-13	1.24778e-11	0.952239	0.844075	ExNeurons 11
Gm48678	7.2824	0.462584	3.27939e-13	1.25255e-11	0.607463	0.467729	ExNeurons 11
Timm44	7.28134	0.618182	3.30511e-13	1.26052e-11	0.370149	0.247107	ExNeurons 11
Mpped1	7.27531	0.6352	3.45634e-13	1.31626e-11	0.334328	0.206693	ExNeurons 11
Elp4	7.24588	0.596286	4.29653e-13	1.62903e-11	0.371642	0.244456	ExNeurons 11
Nfat5	7.2364	0.486719	4.60764e-13	1.74444e-11	0.471642	0.332785	ExNeurons 11
Gap43	7.22436	0.53434	5.03469e-13	1.90333e-11	0.382836	0.253118	ExNeurons 11
Neurl1a	7.20316	0.789073	5.88325e-13	2.22088e-11	0.285821	0.167191	ExNeurons 11
Garem1	7.17725	0.711108	7.11263e-13	2.67328e-11	0.325373	0.209534	ExNeurons 11
Ttc17	7.16856	0.633092	7.57912e-13	2.84448e-11	0.356716	0.237201	ExNeurons 11
Gm28905	7.15777	0.682589	8.19984e-13	3.07298e-11	0.353731	0.237391	ExNeurons 11
Fgfr2	7.1546	0.463281	8.39177e-13	3.14037e-11	0.836567	0.681238	ExNeurons 11
Csmd3	7.1502	0.487286	8.66502e-13	3.23794e-11	0.884328	0.749071	ExNeurons 11
Rev3l	7.14731	0.500174	8.84928e-13	3.30203e-11	0.439552	0.306348	ExNeurons 11
Syne1	7.14102	0.473676	9.26386e-13	3.45176e-11	0.810448	0.659251	ExNeurons 11
4930402H24Rik	7.13127	0.447224	9.94502e-13	3.69492e-11	0.635821	0.485018	ExNeurons 11
Cmip	7.13042	0.451576	1.00067e-12	3.7125e-11	0.581343	0.4438	ExNeurons 11
Mirg	7.10798	0.580652	1.17754e-12	4.36245e-11	0.373134	0.249769	ExNeurons 11
Gm12353	7.10092	0.660446	1.23925e-12	4.58452e-11	0.337313	0.219427	ExNeurons 11
Hmgcll1	7.0898	0.578502	1.34302e-12	4.96132e-11	0.379104	0.257899	ExNeurons 11
Hivep2	7.08436	0.496969	1.39687e-12	5.1529e-11	0.914179	0.771639	ExNeurons 11
Casc4	7.05601	0.459994	1.7135e-12	6.31193e-11	0.48806	0.360607	ExNeurons 11
Apba1	7.04493	0.45808	1.85556e-12	6.81583e-11	0.556716	0.415718	ExNeurons 11
Baz2b	7.0382	0.451267	1.9474e-12	7.14303e-11	0.549254	0.414629	ExNeurons 11
Chd2	7.03783	0.492688	1.95262e-12	7.15206e-11	0.456716	0.327105	ExNeurons 11
Rnpc3	7.03471	0.641547	1.99675e-12	7.30336e-11	0.334328	0.214906	ExNeurons 11
Slc16a7	7.03213	0.499329	2.03406e-12	7.42935e-11	0.444776	0.318371	ExNeurons 11
Aff2	7.03014	0.644131	2.06333e-12	7.52562e-11	0.360448	0.246219	ExNeurons 11
Clec16a	7.02141	0.598153	2.19639e-12	7.97724e-11	0.370896	0.253095	ExNeurons 11
Ssbp2	7.01482	0.437444	2.30244e-12	8.33901e-11	0.632836	0.49	ExNeurons 11
Dner	7.00311	0.681175	2.50345e-12	9.04175e-11	0.308955	0.19054	ExNeurons 11
Pde10a	6.98146	0.493687	2.92122e-12	1.05213e-10	0.870149	0.732054	ExNeurons 11
6530409C15Rik	6.96511	0.665814	3.28148e-12	1.1786e-10	0.331343	0.216776	ExNeurons 11
Stmn2	6.95536	0.437	3.51659e-12	1.2613e-10	0.461194	0.327294	ExNeurons 11
Atrn	6.94699	0.499156	3.73153e-12	1.33654e-10	0.424627	0.299307	ExNeurons 11
Fmn2	6.93153	0.433429	4.16324e-12	1.48911e-10	0.59403	0.46251	ExNeurons 11
Ubr2	6.93035	0.551558	4.19808e-12	1.4995e-10	0.392537	0.271414	ExNeurons 11
Fam110b	6.91768	0.695035	4.59095e-12	1.63531e-10	0.297761	0.182256	ExNeurons 11
Apc	6.90427	0.425094	5.04612e-12	1.79006e-10	0.64403	0.497326	ExNeurons 11
Rab11fip3	6.89823	0.541774	5.2654e-12	1.86529e-10	0.397015	0.27681	ExNeurons 11
Ktn1	6.89743	0.421332	5.29511e-12	1.87325e-10	0.591791	0.455327	ExNeurons 11
Larp1	6.89724	0.538766	5.30244e-12	1.87329e-10	0.391045	0.269639	ExNeurons 11
Rab6b	6.89537	0.415772	5.37262e-12	1.8955e-10	0.502239	0.367589	ExNeurons 11
Camta1	6.88223	0.432973	5.89213e-12	2.07595e-10	0.689552	0.543715	ExNeurons 11
Pak7	6.87955	0.439168	6.00432e-12	2.10974e-10	0.706716	0.556579	ExNeurons 11
Abca5	6.87785	0.648352	6.0762e-12	2.1321e-10	0.307463	0.189368	ExNeurons 11
Hecw2	6.87412	0.46719	6.23723e-12	2.18565e-10	0.73806	0.566318	ExNeurons 11
Trpc1	6.86458	0.614059	6.66869e-12	2.33053e-10	0.319403	0.201155	ExNeurons 11
Scai	6.85482	0.434471	7.1404e-12	2.49202e-10	0.543284	0.411872	ExNeurons 11
Adamts17	6.85042	0.710917	7.36328e-12	2.56509e-10	0.290299	0.17499	ExNeurons 11
Nek1	6.8503	0.627243	7.36958e-12	2.56509e-10	0.320149	0.203155	ExNeurons 11
Tcf20	6.84121	0.425047	7.85266e-12	2.7259e-10	0.537313	0.397659	ExNeurons 11
Trio	6.80876	0.41749	9.84416e-12	3.40353e-10	0.659701	0.522283	ExNeurons 11
Lysmd4	6.79546	0.503069	1.07966e-11	3.72785e-10	0.411194	0.290017	ExNeurons 11
Epha5	6.77196	0.477028	1.27052e-11	4.37886e-10	0.864925	0.71061	ExNeurons 11
Plekha5	6.77184	0.423927	1.27159e-11	4.37886e-10	0.682836	0.534993	ExNeurons 11
Pip5k1b	6.77003	0.568232	1.28758e-11	4.42805e-10	0.335821	0.214918	ExNeurons 11
Mical2	6.71394	0.426742	1.8944e-11	6.46341e-10	0.71194	0.569513	ExNeurons 11
Fam135a	6.71318	0.621378	1.90422e-11	6.48838e-10	0.31791	0.203321	ExNeurons 11
Tnrc6b	6.7045	0.42038	2.02093e-11	6.86798e-10	0.657463	0.505799	ExNeurons 11
Sptan1	6.70085	0.41539	2.07213e-11	7.02353e-10	0.587313	0.443776	ExNeurons 11
Catspere2	6.698	0.665446	2.11295e-11	7.15254e-10	0.298507	0.185735	ExNeurons 11
Prkcz	6.69283	0.491435	2.18891e-11	7.39034e-10	0.420149	0.301224	ExNeurons 11
Vti1a	6.68527	0.424575	2.305e-11	7.76585e-10	0.59403	0.46219	ExNeurons 11
Odf2	6.6852	0.482706	2.30612e-11	7.76585e-10	0.419403	0.29791	ExNeurons 11
Ywhag	6.64808	0.464189	2.96936e-11	9.9863e-10	0.418657	0.296916	ExNeurons 11
Rps6ka3	6.64372	0.439703	3.05853e-11	1.02729e-09	0.476119	0.346619	ExNeurons 11
Dok6	6.64192	0.425643	3.09616e-11	1.03858e-09	0.681343	0.544614	ExNeurons 11
Plxnc1	6.63675	0.807585	3.20674e-11	1.07428e-09	0.25	0.140352	ExNeurons 11
Lars	6.63596	0.57884	3.22407e-11	1.07869e-09	0.342537	0.228764	ExNeurons 11
Rufy3	6.62255	0.444359	3.53044e-11	1.17815e-09	0.461194	0.338655	ExNeurons 11
Micu2	6.62179	0.653698	3.54887e-11	1.18277e-09	0.306716	0.196102	ExNeurons 11
Scn8a	6.61956	0.406913	3.60267e-11	1.19916e-09	0.693284	0.550496	ExNeurons 11
Apba2	6.58822	0.408087	4.45124e-11	1.47215e-09	0.65597	0.521171	ExNeurons 11
Prkaa2	6.56325	0.613215	5.26474e-11	1.73455e-09	0.313433	0.199972	ExNeurons 11
Kif5c	6.55911	0.418793	5.41304e-11	1.77888e-09	0.514179	0.387884	ExNeurons 11
Rabl6	6.55516	0.510771	5.55819e-11	1.82196e-09	0.388806	0.271828	ExNeurons 11
C2cd2	6.55028	0.719082	5.74285e-11	1.88011e-09	0.289552	0.183167	ExNeurons 11
Med12l	6.54964	0.43893	5.76777e-11	1.88589e-09	0.470149	0.341436	ExNeurons 11
Ube3c	6.54258	0.469558	6.04645e-11	1.97451e-09	0.423134	0.302561	ExNeurons 11
Pkn2	6.53786	0.490964	6.24044e-11	2.03273e-09	0.405224	0.289555	ExNeurons 11
Kcnq5	6.53725	0.569561	6.26612e-11	2.03854e-09	0.881343	0.720681	ExNeurons 11
Nsg2	6.53297	0.383998	6.44797e-11	2.09506e-09	0.502985	0.36695	ExNeurons 11
Zfp644	6.53261	0.431702	6.46345e-11	2.09746e-09	0.459701	0.335519	ExNeurons 11
Hs2st1	6.52655	0.446991	6.73028e-11	2.18132e-09	0.459701	0.337033	ExNeurons 11
Atxn7l1	6.51657	0.490135	7.19355e-11	2.32855e-09	0.411194	0.29733	ExNeurons 11
St3gal3	6.51254	0.563123	7.38923e-11	2.38593e-09	0.336567	0.222586	ExNeurons 11
Timp4	6.50714	0.689337	7.65957e-11	2.47014e-09	0.287313	0.178256	ExNeurons 11
Usp50	6.49273	0.500718	8.42931e-11	2.71499e-09	0.389552	0.274384	ExNeurons 11
Anks1b	6.48378	0.492329	8.94529e-11	2.87761e-09	0.96791	0.848264	ExNeurons 11
Luzp1	6.47043	0.545629	9.77271e-11	3.13652e-09	0.346269	0.234018	ExNeurons 11
Scmh1	6.4704	0.454377	9.77437e-11	3.13652e-09	0.447761	0.330501	ExNeurons 11
1810034E14Rik	6.45659	0.598626	1.07087e-10	3.42783e-09	0.330597	0.22061	ExNeurons 11
Gsk3b	6.45554	0.401145	1.07836e-10	3.44755e-09	0.480597	0.35237	ExNeurons 11
Fhit	6.45468	0.702189	1.08446e-10	3.46279e-09	0.270896	0.162481	ExNeurons 11
Gpr158	6.45161	0.454512	1.10665e-10	3.52928e-09	0.78806	0.630577	ExNeurons 11
Mpped2	6.44924	0.468257	1.12411e-10	3.58057e-09	0.429104	0.313425	ExNeurons 11
Larp1b	6.4432	0.718124	1.1698e-10	3.72153e-09	0.270149	0.163085	ExNeurons 11
Kifap3	6.44191	0.391279	1.17977e-10	3.74864e-09	0.523134	0.389849	ExNeurons 11
Atp6v0b	6.41942	0.40493	1.36796e-10	4.33065e-09	0.768657	0.619323	ExNeurons 11
Extl3	6.41855	0.776011	1.37579e-10	4.35011e-09	0.250746	0.145298	ExNeurons 11
Zzef1	6.39228	0.531261	1.63433e-10	5.14249e-09	0.347761	0.236728	ExNeurons 11
Hecw1	6.39147	0.434956	1.64301e-10	5.1589e-09	0.721642	0.56801	ExNeurons 11
Mras	6.39142	0.612919	1.64353e-10	5.1589e-09	0.300746	0.192421	ExNeurons 11
Rnf157	6.37825	0.450798	1.79121e-10	5.60209e-09	0.431343	0.313188	ExNeurons 11
Tlk1	6.37172	0.561405	1.8692e-10	5.83895e-09	0.331343	0.221616	ExNeurons 11
Sel1l	6.36771	0.52079	1.91871e-10	5.98637e-09	0.350746	0.240184	ExNeurons 11
Madd	6.34767	0.459143	2.18603e-10	6.79584e-09	0.420896	0.306892	ExNeurons 11
Fam172a	6.34448	0.401775	2.23181e-10	6.92985e-09	0.548507	0.425824	ExNeurons 11
Tenm1	6.32686	0.443891	2.50203e-10	7.7596e-09	0.573881	0.485882	ExNeurons 11
Mapre2	6.32339	0.43582	2.55884e-10	7.92628e-09	0.437313	0.318655	ExNeurons 11
Snap47	6.30651	0.619127	2.85405e-10	8.81962e-09	0.282836	0.175747	ExNeurons 11
Dcaf5	6.30289	0.598132	2.92155e-10	9.01744e-09	0.303731	0.195936	ExNeurons 11
Grin2a	6.29925	0.506174	2.99093e-10	9.22062e-09	0.957463	0.827377	ExNeurons 11
Fam219a	6.29647	0.453788	3.04496e-10	9.36487e-09	0.411194	0.294253	ExNeurons 11
Fnbp1	6.29601	0.42049	3.05415e-10	9.38201e-09	0.446269	0.326631	ExNeurons 11
Ogdh	6.29296	0.533086	3.11464e-10	9.53389e-09	0.339552	0.229095	ExNeurons 11
Zfp697	6.2887	0.65878	3.20134e-10	9.77956e-09	0.28806	0.183972	ExNeurons 11
Cabin1	6.28865	0.466189	3.20245e-10	9.77956e-09	0.398507	0.284526	ExNeurons 11
Nr6a1os	6.28714	0.780423	3.23365e-10	9.8632e-09	0.251493	0.149275	ExNeurons 11
Ubp1	6.28633	0.528191	3.2506e-10	9.90325e-09	0.347761	0.236645	ExNeurons 11
Cpeb3	6.27712	0.385378	3.44899e-10	1.0483e-08	0.582836	0.454534	ExNeurons 11
Wasl	6.26908	0.49198	3.63193e-10	1.10261e-08	0.372388	0.260952	ExNeurons 11
Sclt1	6.26786	0.416815	3.66045e-10	1.10997e-08	0.472388	0.350702	ExNeurons 11
Evi5	6.25315	0.44797	4.02245e-10	1.21831e-08	0.401493	0.288112	ExNeurons 11
Rap1gds1	6.25153	0.406187	4.06438e-10	1.22957e-08	0.508209	0.388168	ExNeurons 11
Fnbp1l	6.24421	0.386686	4.25938e-10	1.28556e-08	0.485075	0.35753	ExNeurons 11
Hmgcr	6.23644	0.546651	4.47656e-10	1.34953e-08	0.318657	0.209877	ExNeurons 11
Hectd4	6.23604	0.415814	4.48784e-10	1.35136e-08	0.443284	0.322134	ExNeurons 11
Zfp692	6.2355	0.591332	4.50341e-10	1.35448e-08	0.329851	0.227107	ExNeurons 11
Mecr	6.21572	0.69209	5.109e-10	1.53306e-08	0.268657	0.164387	ExNeurons 11
Ppp2r5e	6.18983	0.518206	6.02278e-10	1.80099e-08	0.335075	0.227498	ExNeurons 11
Pid1	6.18183	0.403246	6.33621e-10	1.89253e-08	0.46791	0.33811	ExNeurons 11
Map7d2	6.17657	0.456295	6.55085e-10	1.95214e-08	0.384328	0.274029	ExNeurons 11
Map2k4	6.17516	0.389261	6.60982e-10	1.96745e-08	0.542537	0.4147	ExNeurons 11
Uvrag	6.17255	0.448454	6.7198e-10	1.9956e-08	0.434328	0.325389	ExNeurons 11
Rbm28	6.16488	0.466325	7.05364e-10	2.09234e-08	0.383582	0.272065	ExNeurons 11
Snx32	6.16353	0.463578	7.11399e-10	2.10782e-08	0.402239	0.289484	ExNeurons 11
Usp34	6.15831	0.379099	7.35232e-10	2.17595e-08	0.672388	0.538437	ExNeurons 11
Mbd5	6.15486	0.390643	7.51422e-10	2.21879e-08	0.689552	0.547833	ExNeurons 11
Map4k4	6.14658	0.580042	7.91729e-10	2.32984e-08	0.320149	0.216942	ExNeurons 11
Epb41	6.14614	0.548404	7.93939e-10	2.33369e-08	0.319403	0.212196	ExNeurons 11
Elavl2	6.13167	0.452006	8.69602e-10	2.54742e-08	0.373881	0.261023	ExNeurons 11
Slc17a5	6.13048	0.694172	8.76147e-10	2.5637e-08	0.252239	0.149369	ExNeurons 11
Sergef	6.12587	0.470465	9.01882e-10	2.63602e-08	0.369403	0.257769	ExNeurons 11
Slc44a5	6.12446	0.63761	9.09946e-10	2.65659e-08	0.26791	0.163404	ExNeurons 11
[truncated: 13,264 more rows]

## Sheet: marker_genes_InNs
names	scores	logfoldchanges	pvals	pvals_adj	pct_group	pct_rest	group
Phactr1	131.216	3.07931	0	0	0.966841	0.804711	InNeurons 1
Celf2	121.237	1.89146	0	0	0.980551	0.934991	InNeurons 1
Rarb	118.102	4.51974	0	0	0.813711	0.162653	InNeurons 1
Foxp1	117.49	3.13232	0	0	0.8693	0.469448	InNeurons 1
Pde7b	114.615	3.94149	0	0	0.818107	0.239768	InNeurons 1
Nrg1	114.293	2.9133	0	0	0.936438	0.639295	InNeurons 1
Cacna2d3	107.871	2.73742	0	0	0.89918	0.524016	InNeurons 1
Ryr3	106.405	3.21923	0	0	0.830849	0.32513	InNeurons 1
Rgs9	105.794	4.04911	0	0	0.745678	0.140808	InNeurons 1
Dgkb	105.141	2.5743	0	0	0.892697	0.601395	InNeurons 1
Pde10a	102.583	2.06184	0	0	0.918405	0.728341	InNeurons 1
Slit3	97.7741	2.88042	0	0	0.795753	0.326534	InNeurons 1
Kcnq5	96.6462	2.25823	0	0	0.905365	0.644295	InNeurons 1
Ppp3ca	96.3126	1.64917	0	0	0.917809	0.762776	InNeurons 1
Cacnb2	93.4964	2.27209	0	0	0.852459	0.572882	InNeurons 1
Gm10754	92.9826	4.17386	0	0	0.651714	0.0995306	InNeurons 1
Camk4	90.9069	3.00294	0	0	0.71617	0.25148	InNeurons 1
Kcnd2	90.3832	1.6911	0	0	0.93927	0.82081	InNeurons 1
Adcy5	89.1387	3.20996	0	0	0.676826	0.18656	InNeurons 1
Dcc	86.2188	2.11315	0	0	0.88003	0.581348	InNeurons 1
Lrrc7	85.6526	1.38573	0	0	0.905961	0.803615	InNeurons 1
Atp2b1	84.8628	1.68522	0	0	0.870939	0.65513	InNeurons 1
Nlgn1	83.3254	1.41801	0	0	0.943592	0.855551	InNeurons 1
Meis2	82.9939	2.62882	0	0	0.835022	0.336974	InNeurons 1
Gnal	81.236	2.2575	0	0	0.732936	0.366364	InNeurons 1
Caln1	79.9564	2.26499	0	0	0.750373	0.370838	InNeurons 1
Grm5	79.1392	1.16686	0	0	0.943219	0.870246	InNeurons 1
Fgf14	78.0315	0.88183	0	0	0.949329	0.929508	InNeurons 1
A330015K06Rik	76.556	2.00705	0	0	0.790313	0.482783	InNeurons 1
Slc4a4	76.1512	2.36369	0	0	0.685917	0.292933	InNeurons 1
Sgcz	75.5294	1.85963	0	0	0.890313	0.667061	InNeurons 1
Pcsk2	75.0747	1.768	0	0	0.812742	0.537615	InNeurons 1
Kcnab1	74.113	1.81288	0	0	0.789717	0.512085	InNeurons 1
Arhgap10	73.1317	3.46845	0	0	0.534277	0.095495	InNeurons 1
Hs6st3	72.8318	2.01052	0	0	0.796647	0.492389	InNeurons 1
Gng7	71.8485	3.03233	0	0	0.554471	0.133658	InNeurons 1
Gm10848	71.7919	3.16068	0	0	0.551118	0.129008	InNeurons 1
Itpr1	70.8718	1.99744	0	0	0.699031	0.364083	InNeurons 1
Grm7	70.5197	1.51031	0	0	0.906185	0.719919	InNeurons 1
Stox2	69.6077	1.76426	0	0	0.728912	0.453305	InNeurons 1
Ppp1r9a	69.1167	1.65658	0	0	0.746051	0.488222	InNeurons 1
Dach1	69.028	3.11451	0	0	0.53152	0.12063	InNeurons 1
Alcam	68.4891	1.77809	0	0	0.760432	0.464535	InNeurons 1
Prkcb	68.3016	1.47945	0	0	0.783234	0.576743	InNeurons 1
Erc2	67.9879	1.08308	0	0	0.880924	0.785761	InNeurons 1
Gm13269	67.1482	2.53261	0	0	0.578763	0.20586	InNeurons 1
Spock3	66.6284	1.51059	0	0	0.781893	0.588367	InNeurons 1
Gm15810	66.4094	2.88953	0	0	0.524665	0.131859	InNeurons 1
Anks1b	66.3524	0.838795	0	0	0.927198	0.898057	InNeurons 1
Slc35f3	66.2545	2.04224	0	0	0.646274	0.307014	InNeurons 1
Unc13c	65.8913	2.44673	0	0	0.587779	0.194543	InNeurons 1
Rora	64.4616	1.24237	0	0	0.875782	0.741238	InNeurons 1
Mctp1	64.226	1.57651	0	0	0.765723	0.531035	InNeurons 1
Rasgef1b	63.7707	2.40648	0	0	0.557228	0.192613	InNeurons 1
Dgki	63.6529	1.34639	0	0	0.789866	0.618371	InNeurons 1
Arpp21	63.4449	1.45617	0	0	0.840537	0.583103	InNeurons 1
Gpr158	63.2657	1.32104	0	0	0.8038	0.630258	InNeurons 1
Ano3	62.7548	1.90202	0	0	0.656185	0.31877	InNeurons 1
Pdzd2	62.6212	2.32342	0	0	0.567362	0.224723	InNeurons 1
Baiap2	62.4333	2.44197	0	0	0.535768	0.170373	InNeurons 1
Galnt13	62.1081	1.55344	0	0	0.74389	0.490591	InNeurons 1
Inf2	62.0006	3.30464	0	0	0.457973	0.0768522	InNeurons 1
Lrtm1	61.6301	2.36764	0	0	0.545604	0.185946	InNeurons 1
Plcb1	61.0221	1.0514	0	0	0.891282	0.799623	InNeurons 1
Strn	60.6674	2.59177	0	0	0.501714	0.155108	InNeurons 1
9530059O14Rik	60.0598	1.65683	0	0	0.67608	0.393911	InNeurons 1
Npas2	59.8661	2.31335	0	0	0.528838	0.187612	InNeurons 1
Pard3	58.2775	1.82956	0	0	0.6	0.308462	InNeurons 1
Rgs20	57.6206	2.33754	0	0	0.510134	0.186428	InNeurons 1
Cacna1e	57.5992	1.40931	0	0	0.753949	0.500987	InNeurons 1
Pde1b	56.7822	2.86785	0	0	0.442996	0.100671	InNeurons 1
Lmo7	56.3646	2.56344	0	0	0.464754	0.128131	InNeurons 1
Osbpl8	55.7019	1.66338	0	0	0.61468	0.34566	InNeurons 1
Ptprd	55.6283	0.975103	0	0	0.939493	0.862614	InNeurons 1
Ablim2	55.4261	1.75925	0	0	0.578987	0.300259	InNeurons 1
Cnksr2	54.5789	1.4289	0	0	0.673174	0.439356	InNeurons 1
Pde1c	54.3098	2.40159	0	0	0.474814	0.153704	InNeurons 1
Gpm6b	54.0752	1.39865	0	0	0.681446	0.446243	InNeurons 1
Pde2a	54.0717	1.75075	0	0	0.575335	0.287055	InNeurons 1
Bcl11b	53.8347	1.78233	0	0	0.567139	0.278984	InNeurons 1
Gm15738	53.3944	1.50879	0	0	0.642623	0.387288	InNeurons 1
4933424G05Rik	53.2909	2.1114	0	0	0.497615	0.193447	InNeurons 1
Cadm2	51.7375	0.742552	0	0	0.934054	0.903715	InNeurons 1
Ctnna3	51.3794	0.991709	0	0	0.867139	0.772733	InNeurons 1
Myt1l	50.7096	0.858433	0	0	0.830179	0.742817	InNeurons 1
Fat3	50.4263	1.33054	0	0	0.693666	0.460061	InNeurons 1
Mbnl2	50.3147	1.23	0	0	0.691505	0.487696	InNeurons 1
Ephb1	50.3107	2.11479	0	0	0.463189	0.161425	InNeurons 1
Ank3	50.2659	0.56691	0	0	0.907154	0.893933	InNeurons 1
Smpd3	50.2316	1.85443	0	0	0.506706	0.227969	InNeurons 1
Zswim6	50.1274	1.62451	0	0	0.562146	0.305523	InNeurons 1
2010300C02Rik	50.1207	2.00453	0	0	0.477198	0.182217	InNeurons 1
Nkain2	49.9928	0.835785	0	0	0.922355	0.864631	InNeurons 1
Csmd1	49.2057	0.676348	0	0	0.952534	0.918103	InNeurons 1
Kctd1	48.9561	1.85576	0	0	0.491356	0.215818	InNeurons 1
Camkv	48.819	1.72303	0	0	0.519896	0.249463	InNeurons 1
Elmod1	48.7745	1.39191	0	0	0.607228	0.376278	InNeurons 1
Mrtfb	48.5392	1.34657	0	0	0.622578	0.392332	InNeurons 1
Cdh8	48.2779	1.47812	0	0	0.598957	0.349914	InNeurons 1
Gm28905	48.218	2.08779	0	0	0.45	0.159758	InNeurons 1
Diaph2	48.1239	1.4503	0	0	0.585842	0.355091	InNeurons 1
Gprin3	48.0567	2.24898	0	0	0.42541	0.141598	InNeurons 1
Fstl4	48.0563	1.71919	0	0	0.519821	0.240295	InNeurons 1
Adamts3	47.985	2.16829	0	0	0.431148	0.142387	InNeurons 1
Cpne5	47.4972	2.14499	0	0	0.428987	0.143703	InNeurons 1
Grm3	47.3402	1.52819	0	0	0.561401	0.321534	InNeurons 1
Shisa9	46.2081	1.35332	0	0	0.616841	0.370224	InNeurons 1
Kcnk2	46.1601	1.80179	0	0	0.480775	0.223801	InNeurons 1
Foxp2	46.031	1.82485	0	0	0.468182	0.16682	InNeurons 1
Gm49906	45.9946	2.94887	0	0	0.349404	0.0618941	InNeurons 1
Fras1	45.8672	2.03088	0	0	0.427571	0.14923	InNeurons 1
Gsg1l	45.8146	2.38561	0	0	0.387705	0.11291	InNeurons 1
Actn2	45.6557	2.65603	0	0	0.365723	0.0881256	InNeurons 1
Mapk4	45.3847	1.83319	0	0	0.458271	0.20029	InNeurons 1
Fry	45.2981	1.12767	0	0	0.66237	0.477256	InNeurons 1
Rbfox1	43.3866	0.695261	0	0	0.973472	0.941571	InNeurons 1
Ddx5	43.1457	0.947123	0	0	0.75149	0.591306	InNeurons 1
Plppr1	43.0936	1.53647	0	0	0.494784	0.255209	InNeurons 1
Arl15	43.0847	1.12015	0	0	0.645827	0.461376	InNeurons 1
Elmo1	42.7928	1.22407	0	0	0.612668	0.393692	InNeurons 1
Kctd16	42.7161	0.929801	0	0	0.822131	0.669781	InNeurons 1
Srgap1	42.2813	1.79778	0	0	0.430775	0.190157	InNeurons 1
Grid2	42.2569	1.05423	0	0	0.818405	0.628416	InNeurons 1
Lrrk2	41.7984	1.96957	0	0	0.396647	0.15002	InNeurons 1
Htr2c	41.7192	1.52487	0	0	0.488152	0.230513	InNeurons 1
Stk32a	41.6316	3.33955	0	0	0.300447	0.0414967	InNeurons 1
Ptk2b	41.1391	1.8086	0	0	0.408048	0.159012	InNeurons 1
Dlg2	41.1271	0.397331	0	0	0.972951	0.969382	InNeurons 1
Zdhhc14	40.9117	1.28141	0	0	0.54918	0.345089	InNeurons 1
Cttnbp2	40.8435	0.856751	0	0	0.730849	0.605869	InNeurons 1
Ccdc88c	40.7973	2.88244	0	0	0.312966	0.0625082	InNeurons 1
Rap1gap	40.7916	1.56269	0	0	0.458569	0.233496	InNeurons 1
Zfp385b	40.7095	0.928808	0	0	0.739344	0.592183	InNeurons 1
Prkd1	40.6561	2.07177	0	0	0.376975	0.135939	InNeurons 1
Rnf150	40.6232	1.31849	0	0	0.525857	0.324385	InNeurons 1
1700111E14Rik	40.5282	1.26136	0	0	0.557973	0.362855	InNeurons 1
Sh3rf2	40.5037	5.07298	0	0	0.265201	0.0117559	InNeurons 1
6530403H02Rik	40.3934	2.28053	0	0	0.344337	0.0907137	InNeurons 1
Homer1	40.3764	1.42032	0	0	0.491133	0.277054	InNeurons 1
Tle4	40.2369	1.55649	0	0	0.455514	0.235426	InNeurons 1
Brinp1	40.1653	1.01611	0	0	0.654694	0.489275	InNeurons 1
9630028H03Rik	40.1066	1.07203	0	0	0.668107	0.491249	InNeurons 1
Lrrtm3	39.8139	0.923998	0	0	0.702757	0.563013	InNeurons 1
Camk2b	39.744	1.29283	0	0	0.517288	0.310085	InNeurons 1
Ngef	39.4323	2.20184	0	0	0.34389	0.102513	InNeurons 1
Csmd3	39.3282	0.806658	0	0	0.87228	0.77111	InNeurons 1
Atxn1	39.3155	0.673359	0	0	0.800596	0.730535	InNeurons 1
Dtnb	39.2288	1.06689	0	0	0.599255	0.430364	InNeurons 1
Slc24a4	38.8963	2.55542	0	0	0.314978	0.0766329	InNeurons 1
Chn1	38.8276	1.09359	0	0	0.584203	0.403255	InNeurons 1
Sv2c	38.5592	1.79337	0	0	0.381967	0.142256	InNeurons 1
Rgs7bp	38.4541	0.96153	0	0	0.651192	0.497302	InNeurons 1
Mpped2	38.3595	1.25542	0	0	0.517437	0.304075	InNeurons 1
Neto1	37.9364	1.09418	0	0	0.590835	0.396631	InNeurons 1
4930428E07Rik	37.9288	2.07621	0	0	0.346945	0.117647	InNeurons 1
Gm2164	37.8956	2.78731	0	0	0.29456	0.0609729	InNeurons 1
Sipa1l1	37.6584	0.933278	2.38430898624057e-310	2.29532e-308	0.648659	0.488441	InNeurons 1
Thsd7a	37.6445	1.13594	4.0261817131972e-310	3.86156e-308	0.585395	0.366583	InNeurons 1
Gm48003	37.6419	2.04196	4.44153165582574e-310	4.2442e-308	0.344337	0.115366	InNeurons 1
Osbp2	37.5538	1.6369	0	1.16198e-306	0.4038	0.191736	InNeurons 1
Rbfox3	37.4711	0.852233	2.72183e-307	2.57243e-305	0.702459	0.560995	InNeurons 1
Auts2	37.2139	0.491988	4.06889e-303	3.81768e-301	0.907377	0.888494	InNeurons 1
Plekha5	37.0614	0.866972	1.17462e-300	1.09025e-298	0.67377	0.534149	InNeurons 1
Ptpn5	36.9148	1.3457	2.67815e-298	2.4769e-296	0.463115	0.261043	InNeurons 1
Ric8b	36.8865	1.51577	7.60536e-298	7.00884e-296	0.416617	0.210554	InNeurons 1
Trerf1	36.8597	0.928253	2.04249e-297	1.87562e-295	0.634277	0.483879	InNeurons 1
B3galt1	36.6968	0.822341	8.20459e-295	7.45495e-293	0.730775	0.601527	InNeurons 1
Gria2	36.5105	0.414901	7.54626e-292	6.76186e-290	0.936513	0.916568	InNeurons 1
5730522E02Rik	36.4434	1.04047	8.76286e-291	7.79804e-289	0.596572	0.409352	InNeurons 1
Kalrn	36.1791	0.633931	1.29913e-286	1.1482e-284	0.828316	0.752467	InNeurons 1
Tbc1d8	36.0362	2.06741	2.26995e-284	1.99263e-282	0.326379	0.108567	InNeurons 1
Klhl2	35.8624	1.40397	1.17835e-281	1.02743e-279	0.432936	0.237136	InNeurons 1
Nptn	35.4163	0.761236	9.57929e-275	8.18698e-273	0.706334	0.585998	InNeurons 1
Cyld	35.2956	1.24593	6.85261e-273	5.8182e-271	0.468256	0.280914	InNeurons 1
Kirrel3	35.2891	0.931937	8.62841e-273	7.30201e-271	0.775261	0.603106	InNeurons 1
Pde4b	35.1988	1.01272	2.08792e-271	1.75548e-269	0.640313	0.46993	InNeurons 1
Pde8b	35.0618	1.04935	2.57419e-269	2.15732e-267	0.544411	0.37097	InNeurons 1
Sorcs1	34.8171	1.05802	1.34221e-265	1.11761e-263	0.567884	0.339299	InNeurons 1
Dgkh	34.7885	1.14716	3.63639e-265	3.0182e-263	0.495678	0.317103	InNeurons 1
Sgk3	34.7444	2.29781	1.6847e-264	1.39383e-262	0.294188	0.0821599	InNeurons 1
Atp2b2	34.5509	0.69379	1.3831e-261	1.14066e-259	0.733308	0.629995	InNeurons 1
Kcnip3	34.3235	1.77543	3.50551e-258	2.87275e-256	0.340537	0.133044	InNeurons 1
Nedd4l	33.7218	0.848582	2.77041e-249	2.24196e-247	0.627049	0.49138	InNeurons 1
Cntn5	33.6017	0.876325	1.58243e-247	1.27659e-245	0.828912	0.688556	InNeurons 1
Cdk17	33.5796	1.15532	3.32757e-247	2.67611e-245	0.468703	0.286003	InNeurons 1
Tmtc1	33.5395	1.4072	1.2804e-246	1.02654e-244	0.400969	0.209633	InNeurons 1
Adgrl3	33.4324	0.490077	4.63784e-245	3.69543e-243	0.855812	0.817695	InNeurons 1
Zbtb20	33.2606	0.865672	1.43196e-242	1.13749e-240	0.656632	0.504277	InNeurons 1
Ypel2	33.229	1.60693	4.0992e-242	3.24626e-240	0.354844	0.15967	InNeurons 1
Rbms1	33.0794	1.43217	5.87795e-240	4.61259e-238	0.387556	0.197219	InNeurons 1
Kcnq3	32.8844	0.771725	3.67224e-237	2.873e-235	0.699329	0.579682	InNeurons 1
Unc79	32.861	0.78805	7.92915e-237	6.18474e-235	0.639121	0.518226	InNeurons 1
Kcnip2	32.8247	1.7539	2.61219e-236	2.03139e-234	0.32541	0.126332	InNeurons 1
5330417C22Rik	32.6294	1.14929	1.573e-233	1.21595e-231	0.462817	0.289073	InNeurons 1
Slc6a6	32.2521	1.1469	3.28689e-228	2.49611e-226	0.455365	0.284862	InNeurons 1
Ldlrad4	32.1782	1.0192	3.56616e-227	2.70027e-225	0.519821	0.374479	InNeurons 1
Cacnb4	32.0456	0.69054	2.53053e-225	1.90496e-223	0.707675	0.602579	InNeurons 1
Grm1	31.8049	0.931085	5.53296e-222	4.10549e-220	0.574069	0.39707	InNeurons 1
Sorbs2	31.7739	0.65043	1.48726e-221	1.1004e-219	0.740611	0.641444	InNeurons 1
Grin2b	31.7162	0.362715	9.2861e-221	6.85108e-219	0.903204	0.8906	InNeurons 1
Mei4	31.6686	2.35291	4.20308e-220	3.09213e-218	0.26535	0.071062	InNeurons 1
Adam23	31.6248	0.958063	1.68595e-219	1.23681e-217	0.520566	0.37211	InNeurons 1
Ndrg4	31.5684	1.03604	1.0036e-218	7.30036e-217	0.490686	0.32649	InNeurons 1
Sh2d5	31.4199	1.70194	1.08392e-216	7.8187e-215	0.321908	0.134755	InNeurons 1
Aff3	31.3969	0.89561	2.23335e-216	1.60653e-214	0.55775	0.424705	InNeurons 1
Gm15155	31.3852	1.69257	3.21994e-216	2.30979e-214	0.321982	0.131859	InNeurons 1
Gm48006	31.2455	2.21529	2.56704e-214	1.8313e-212	0.269001	0.0772031	InNeurons 1
Actn1	31.1455	1.66449	5.83675e-213	4.12974e-211	0.321684	0.13629	InNeurons 1
Gm15813	31.1207	2.3284	1.26396e-212	8.91865e-211	0.260954	0.0693951	InNeurons 1
Epha4	31.1028	1.25416	2.20913e-212	1.55456e-210	0.401714	0.218976	InNeurons 1
Sez6	31.0385	1.4896	1.62894e-211	1.13701e-209	0.344262	0.154669	InNeurons 1
Zfyve28	30.921	1.36269	6.23136e-210	4.3262e-208	0.372206	0.19507	InNeurons 1
Rasgrp1	30.9143	1.51114	7.6813e-210	5.31858e-208	0.33927	0.15138	InNeurons 1
Camk2a	30.8555	0.711597	4.7284e-209	3.25656e-207	0.682414	0.56139	InNeurons 1
Bcr	30.8458	1.44828	6.37295e-209	4.36598e-207	0.353577	0.174277	InNeurons 1
Cobl	30.6816	1.57178	1.00059e-206	6.74775e-205	0.330626	0.147783	InNeurons 1
Pcp4	30.6156	0.919844	7.5949e-206	5.10851e-204	0.540909	0.377637	InNeurons 1
Grid1	30.3425	0.717772	3.15853e-202	2.0919e-200	0.667735	0.550336	InNeurons 1
Klhl29	30.2225	0.746188	1.19968e-200	7.90506e-199	0.642772	0.5202	InNeurons 1
Epb41	30.1683	1.25878	6.17536e-200	4.04853e-198	0.387034	0.213361	InNeurons 1
Hs3st4	30.108	1.08162	3.80891e-199	2.48452e-197	0.428167	0.237005	InNeurons 1
Lzts1	30.0677	1.58184	1.28133e-198	8.3161e-197	0.316468	0.132035	InNeurons 1
Rps6ka3	30.0505	1.23475	2.15203e-198	1.39323e-196	0.394784	0.226784	InNeurons 1
R3hdm1	30.0201	0.609897	5.36764e-198	3.46635e-196	0.729657	0.643506	InNeurons 1
Sgk1	29.9347	1.1733	6.95592e-197	4.46974e-195	0.417586	0.260254	InNeurons 1
Trank1	29.6638	0.830259	2.2483e-193	1.42352e-191	0.552608	0.417862	InNeurons 1
Mpp7	29.6424	2.20385	4.24403e-193	2.67405e-191	0.256259	0.0750976	InNeurons 1
AC149090.1	29.6313	0.560102	5.91344e-193	3.71686e-191	0.825335	0.763653	InNeurons 1
Pbx3	29.6043	0.923895	1.31528e-192	8.2471e-191	0.490313	0.279993	InNeurons 1
Cap2	29.5773	0.952934	2.92376e-192	1.82443e-190	0.489717	0.339562	InNeurons 1
Macrod2	29.5116	0.432815	2.04314e-191	1.26881e-189	0.864978	0.836557	InNeurons 1
Ntrk3	29.1444	0.688608	9.84577e-187	6.02757e-185	0.699478	0.572795	InNeurons 1
Kcnip4	29.0443	0.789261	1.81371e-185	1.10773e-183	0.948957	0.858008	InNeurons 1
Rcan2	28.9847	0.902019	1.02459e-184	6.24303e-183	0.50462	0.362592	InNeurons 1
Lrp1b	28.8856	0.584928	1.81161e-183	1.09611e-181	0.901863	0.839014	InNeurons 1
Syndig1	28.4145	1.40882	1.33803e-177	7.92895e-176	0.329359	0.160767	InNeurons 1
Tenm4	28.3961	0.574834	2.25752e-177	1.33472e-175	0.767735	0.68373	InNeurons 1
Slc24a2	28.0455	0.640994	4.53644e-173	2.62809e-171	0.703577	0.602097	InNeurons 1
Arhgef9	28.032	0.926122	6.62784e-173	3.8226e-171	0.472206	0.328903	InNeurons 1
Gabra4	28.0214	1.20498	8.90814e-173	5.12634e-171	0.367958	0.206211	InNeurons 1
Ttyh1	27.8489	1.17008	1.11073e-170	6.34953e-169	0.378465	0.219459	InNeurons 1
Tnik	27.8116	0.546814	3.14128e-170	1.79177e-168	0.726677	0.654648	InNeurons 1
Nexn	27.6515	1.97908	2.68014e-168	1.51209e-166	0.253577	0.0848357	InNeurons 1
Mast3	27.6417	1.39095	3.51527e-168	1.97894e-166	0.322578	0.157784	InNeurons 1
[truncated: 3,616 more rows]
